# Supplementary material for: Longitudinal Assessment of Nasopharyngeal Biomarkers Post-COVID-19: Unveiling Persistent Markers and Severity Correlations
Source: J Proteome Res. 2024 Oct 11;23(11):5064–84. doi: 10.1021/acs.jproteome.4c00536 (PMC11536464; doi:10.1021/acs.jproteome.4c00536)
Supplement: Supplementary file 1 — pr4c00536_si_001.xlsx [file pr4c00536_si_001.xlsx]

## Sheet: Hoja1
Suppl. table 1. Raw data obtained from directly from DIA-PADEF proteomics study including p and q values.
Valid	Comparison (group1/group2)	Condition Numerator	Condition Denominator	Group	AVG Group Quantity Denominator	AVG Group Quantity Numerator	AVG Log2 Ratio	Absolute AVG Log2 Ratio	% Change	Ratio	[DEPRECATED] AVG Log2 Ratio	[DEPRECATED] Absolute AVG Log2 Ratio	[DEPRECATED] % Change	[DEPRECATED] Ratio	Standard Deviation	Pvalue	Qvalue	Degrees Of Freedom	Standard Error	ProteinGroups	ProteinNames	ProteinDescriptions	Genes	UniProtIds	Organisms	Protein Coverage	Molecular Weight	Database	OrganismId	Protein Existence	Sequence Version	FASTAName	# Unique Total Peptides	# Unique Total EG.Id
True	NO COVID / MILD	NO COVID	MILD	O96008	1654.31	217.755	-2.92545	2.92545	-86.8371	0.131629	-2.92545	2.92545	-86.8371	0.131629	0	2.25238e-12	7.03192e-09	19.7224	0.115305	O96008	TOM40_HUMAN	Mitochondrial import receptor subunit TOM40 homolog	TOMM40	O96008	Homo sapiens	0.102	37893.1	sp	9606	1	1	HumanRefProteome_April2023	4	4
True	NO COVID / MILD	NO COVID	MILD	Q9UHX1	364.855	132.133	-1.46533	1.46533	-63.7848	0.362152	-1.46533	1.46533	-63.7848	0.362152	0	1.62538e-10	2.53722e-07	18.8995	0.0628949	Q9UHX1	PUF60_HUMAN	Poly(U)-binding-splicing factor PUF60	PUF60	Q9UHX1	Homo sapiens	0.259	59875.5	sp	9606	1	1	HumanRefProteome_April2023	14	17
True	MILD / SEVERE	MILD	SEVERE	Q9H6S3	281.417	117.736	-1.25715	1.25715	-58.1631	0.418369	-1.25715	1.25715	-58.1631	0.418369	0	1.28345e-09	1.09784e-06	19.9027	0.0869947	Q9H6S3	ES8L2_HUMAN	Epidermal growth factor receptor kinase substrate 8-like protein 2	EPS8L2	Q9H6S3	Homo sapiens	0.371	80620.6	sp	9606	1	2	HumanRefProteome_April2023	23	25
True	MILD / SEVERE	MILD	SEVERE	Q9H3S7	110.699	25.7442	-2.10432	2.10432	-76.7439	0.232561	-2.10432	2.10432	-76.7439	0.232561	0	1.5039e-09	1.09784e-06	18.516	0.138063	Q9H3S7	PTN23_HUMAN	Tyrosine-protein phosphatase non-receptor type 23	PTPN23	Q9H3S7	Homo sapiens	0.18	178974	sp	9606	1	1	HumanRefProteome_April2023	23	23
True	MILD / SEVERE	MILD	SEVERE	O96008	412.465	1654.31	2.00388	2.00388	301.078	4.01078	2.00388	2.00388	301.078	4.01078	0	7.09579e-10	1.09784e-06	19.1276	0.135081	O96008	TOM40_HUMAN	Mitochondrial import receptor subunit TOM40 homolog	TOMM40	O96008	Homo sapiens	0.102	37893.1	sp	9606	1	1	HumanRefProteome_April2023	4	4
True	MILD / SEVERE	MILD	SEVERE	Q96ME1	79.3484	17.3102	-2.19658	2.19658	-78.1846	0.218154	-2.19658	2.19658	-78.1846	0.218154	0	3.43611e-09	1.88127e-06	16.8246	0.1516	Q96ME1	FXL18_HUMAN	F-box/LRR-repeat protein 18	FBXL18	Q96ME1	Homo sapiens	0.071	78919.5	sp	9606	1	3	HumanRefProteome_April2023	5	5
True	MILD / SEVERE	MILD	SEVERE	Q9BR76	809.48	154.252	-2.3917	2.3917	-80.9443	0.190557	-2.3917	2.3917	-80.9443	0.190557	0	1.28581e-08	5.63184e-06	18.469	0.133019	Q9BR76	COR1B_HUMAN	Coronin-1B	CORO1B	Q9BR76	Homo sapiens	0.356	54234.7	sp	9606	1	1	HumanRefProteome_April2023	13	16
True	MILD / SEVERE	MILD	SEVERE	P45974	2178.1	757.091	-1.52453	1.52453	-65.2408	0.347592	-1.52453	1.52453	-65.2408	0.347592	0	1.80857e-08	6.60128e-06	19.3279	0.106818	P45974	UBP5_HUMAN	Ubiquitin carboxyl-terminal hydrolase 5	USP5	P45974	Homo sapiens	0.4	95786.3	sp	9606	1	2	HumanRefProteome_April2023	33	40
True	MILD / SEVERE	MILD	SEVERE	Q15369	62.0034	184.757	1.57521	1.57521	197.979	2.97979	1.57521	1.57521	197.979	2.97979	0	3.20348e-08	8.08282e-06	17.5806	0.107216	Q15369	ELOC_HUMAN	Elongin-C	ELOC	Q15369	Homo sapiens	0.464	12473.2	sp	9606	1	1	HumanRefProteome_April2023	5	7
True	MILD / SEVERE	MILD	SEVERE	P53582	133.564	47.1478	-1.50227	1.50227	-64.7003	0.352997	-1.50227	1.50227	-64.7003	0.352997	0	3.32171e-08	8.08282e-06	15.2725	0.0771678	P53582	MAP11_HUMAN	Methionine aminopeptidase 1	METAP1	P53582	Homo sapiens	0.246	43215.2	sp	9606	1	2	HumanRefProteome_April2023	7	7
True	MILD / SEVERE	MILD	SEVERE	Q9UHY1	67.9787	19.3196	-1.81502	1.81502	-71.5799	0.284201	-1.81502	1.81502	-71.5799	0.284201	0	2.6848e-08	8.08282e-06	19.9725	0.11848	Q9UHY1	NRBP_HUMAN	Nuclear receptor-binding protein	NRBP1	Q9UHY1	Homo sapiens	0.178	59844.7	sp	9606	1	1	HumanRefProteome_April2023	8	11
True	MILD / SEVERE	MILD	SEVERE	Q9NY33	1215.18	474.8	-1.35578	1.35578	-60.9275	0.390725	-1.35578	1.35578	-60.9275	0.390725	0	5.1416e-08	1.02364e-05	17.805	0.11728	Q9NY33	DPP3_HUMAN	Dipeptidyl peptidase 3	DPP3	Q9NY33	Homo sapiens	0.543	82589.2	sp	9606	1	2	HumanRefProteome_April2023	34	44
True	MILD / SEVERE	MILD	SEVERE	Q8TAT6	232.932	74.1983	-1.65045	1.65045	-68.146	0.31854	-1.65045	1.65045	-68.146	0.31854	0	4.83014e-08	1.02364e-05	15.3179	0.100528	Q8TAT6	NPL4_HUMAN	Nuclear protein localization protein 4 homolog	NPLOC4	Q8TAT6	Homo sapiens	0.22	68120.2	sp	9606	1	3	HumanRefProteome_April2023	10	10
True	NO COVID / SEVERE	NO COVID	SEVERE	P36404	234.906	78.5626	-1.58017	1.58017	-66.5556	0.334444	-1.58017	1.58017	-66.5556	0.334444	0	1.88652e-08	1.06966e-05	17.4742	0.110851	P36404	ARL2_HUMAN	ADP-ribosylation factor-like protein 2	ARL2	P36404	Homo sapiens	0.315	20878	sp	9606	1	4	HumanRefProteome_April2023	5	6
True	NO COVID / SEVERE	NO COVID	SEVERE	O43684	298.273	163.251	-0.869546	0.869546	-45.2681	0.547319	-0.869546	0.869546	-45.2681	0.547319	0	1.13657e-08	1.06966e-05	17.9998	0.0634365	O43684	BUB3_HUMAN	Mitotic checkpoint protein BUB3	BUB3	O43684	Homo sapiens	0.372	37154.8	sp	9606	1	1	HumanRefProteome_April2023	10	10
True	NO COVID / SEVERE	NO COVID	SEVERE	Q96ME1	79.3484	17.3197	-2.19578	2.19578	-78.1725	0.218275	-2.19578	2.19578	-78.1725	0.218275	0	5.08548e-09	1.06966e-05	16.3614	0.152507	Q96ME1	FXL18_HUMAN	F-box/LRR-repeat protein 18	FBXL18	Q96ME1	Homo sapiens	0.071	78919.5	sp	9606	1	3	HumanRefProteome_April2023	5	5
True	NO COVID / SEVERE	NO COVID	SEVERE	Q9UDY2	277.152	118.948	-1.22034	1.22034	-57.082	0.42918	-1.22034	1.22034	-57.082	0.42918	0	1.85734e-08	1.06966e-05	16.0904	0.0680903	Q9UDY2	ZO2_HUMAN	Tight junction protein ZO-2	TJP2	Q9UDY2	Homo sapiens	0.298	133958	sp	9606	1	2	HumanRefProteome_April2023	35	42
True	NO COVID / SEVERE	NO COVID	SEVERE	Q8WXF1	290.13	109.747	-1.40252	1.40252	-62.1733	0.378267	-1.40252	1.40252	-62.1733	0.378267	0	2.50178e-08	1.13481e-05	17.7619	0.0805304	Q8WXF1	PSPC1_HUMAN	Paraspeckle component 1	PSPC1	Q8WXF1	Homo sapiens	0.195	58743.6	sp	9606	1	1	HumanRefProteome_April2023	9	10
True	NO COVID / SEVERE	NO COVID	SEVERE	P52306	49.761	105.231	1.08047	1.08047	111.473	2.11473	1.08047	1.08047	111.473	2.11473	0	3.50448e-08	1.13545e-05	17.9793	0.0821154	P52306	GDS1_HUMAN	Rap1 GTPase-GDP dissociation stimulator 1	RAP1GDS1	P52306	Homo sapiens	0.247	66316.8	sp	9606	1	3	HumanRefProteome_April2023	13	14
True	NO COVID / SEVERE	NO COVID	SEVERE	Q92599	147.507	86.4923	-0.770136	0.770136	-41.3638	0.586362	-0.770136	0.770136	-41.3638	0.586362	0	3.40674e-08	1.13545e-05	17.3596	0.0639902	Q92599	SEPT8_HUMAN	Septin-8	SEPTIN8	Q92599	Homo sapiens	0.226	55756.2	sp	9606	1	4	HumanRefProteome_April2023	9	10
True	NO COVID / SEVERE	NO COVID	SEVERE	Q9H3S7	110.699	37.596	-1.55799	1.55799	-66.0375	0.339625	-1.55799	1.55799	-66.0375	0.339625	0	4.62039e-08	1.16434e-05	17.9137	0.14513	Q9H3S7	PTN23_HUMAN	Tyrosine-protein phosphatase non-receptor type 23	PTPN23	Q9H3S7	Homo sapiens	0.18	178974	sp	9606	1	1	HumanRefProteome_April2023	23	23
True	NO COVID / SEVERE	NO COVID	SEVERE	Q9BQ04	827.375	58.8865	-3.81253	3.81253	-92.8827	0.0711727	-3.81253	3.81253	-92.8827	0.0711727	0	4.5964e-08	1.16434e-05	9.37433	0.0997604	Q9BQ04	RBM4B_HUMAN	RNA-binding protein 4B	RBM4B	Q9BQ04	Homo sapiens	0.226	40149.6	sp	9606	1	1	HumanRefProteome_April2023	8	9
True	MILD / SEVERE	MILD	SEVERE	O15372	155.073	48.0362	-1.69075	1.69075	-69.0235	0.309765	-1.69075	1.69075	-69.0235	0.309765	0	6.5914e-08	1.20293e-05	11.2697	0.0956539	O15372	EIF3H_HUMAN	Eukaryotic translation initiation factor 3 subunit H	EIF3H	O15372	Homo sapiens	0.489	39930.3	sp	9606	1	1	HumanRefProteome_April2023	14	16
True	NO COVID / SEVERE	NO COVID	SEVERE	Q9NY33	1215.18	469.37	-1.37237	1.37237	-61.3744	0.386256	-1.37237	1.37237	-61.3744	0.386256	0	8.97611e-08	1.27236e-05	17.5599	0.121801	Q9NY33	DPP3_HUMAN	Dipeptidyl peptidase 3	DPP3	Q9NY33	Homo sapiens	0.543	82589.2	sp	9606	1	2	HumanRefProteome_April2023	34	44
True	NO COVID / SEVERE	NO COVID	SEVERE	P35813	148.839	66.1842	-1.16919	1.16919	-55.5331	0.444669	-1.16919	1.16919	-55.5331	0.444669	0	6.64635e-08	1.27236e-05	14.1787	0.0685403	P35813	PPM1A_HUMAN	Protein phosphatase 1A	PPM1A	P35813	Homo sapiens	0.243	42447.7	sp	9606	1	1	HumanRefProteome_April2023	8	9
True	NO COVID / SEVERE	NO COVID	SEVERE	Q9Y3I0	381.001	179.465	-1.08609	1.08609	-52.8964	0.471036	-1.08609	1.08609	-52.8964	0.471036	0	8.42853e-08	1.27236e-05	17.93	0.0835317	Q9Y3I0	RTCB_HUMAN	RNA-splicing ligase RtcB homolog	RTCB	Q9Y3I0	Homo sapiens	0.511	55210.3	sp	9606	1	1	HumanRefProteome_April2023	19	23
True	NO COVID / SEVERE	NO COVID	SEVERE	Q8TE77	94.8113	36.0161	-1.39642	1.39642	-62.0129	0.379871	-1.39642	1.39642	-62.0129	0.379871	0	6.59894e-08	1.27236e-05	16.5222	0.0914671	Q8TE77	SSH3_HUMAN	Protein phosphatase Slingshot homolog 3	SSH3	Q8TE77	Homo sapiens	0.24	72995.5	sp	9606	1	2	HumanRefProteome_April2023	12	12
True	NO COVID / SEVERE	NO COVID	SEVERE	Q99816	144.959	54.3529	-1.41522	1.41522	-62.5048	0.374952	-1.41522	1.41522	-62.5048	0.374952	0	8.22653e-08	1.27236e-05	15.4813	0.0801375	Q99816	TS101_HUMAN	Tumor susceptibility gene 101 protein	TSG101	Q99816	Homo sapiens	0.218	43944.3	sp	9606	1	2	HumanRefProteome_April2023	8	10
True	NO COVID / SEVERE	NO COVID	SEVERE	P51784	463.893	37.6901	-3.62153	3.62153	-91.8753	0.0812475	-3.62153	3.62153	-91.8752	0.0812475	0	7.91032e-08	1.27236e-05	9.61732	0.173409	P51784	UBP11_HUMAN	Ubiquitin carboxyl-terminal hydrolase 11	USP11	P51784	Homo sapiens	0.1	109817	sp	9606	1	3	HumanRefProteome_April2023	8	8
True	NO COVID / SEVERE	NO COVID	SEVERE	Q96KR1	132.66	9.52163	-3.80038	3.80038	-92.8225	0.0717746	-3.80038	3.80038	-92.8225	0.0717746	0	8.51196e-08	1.27236e-05	11.6817	0.159041	Q96KR1	ZFR_HUMAN	Zinc finger RNA-binding protein	ZFR	Q96KR1	Homo sapiens	0.066	117012	sp	9606	1	2	HumanRefProteome_April2023	5	5
True	MILD / SEVERE	MILD	SEVERE	Q08722	7.13028	100.604	3.81859	3.81859	1310.95	14.1095	3.81859	3.81859	1310.95	14.1095	0	9.24555e-08	1.30639e-05	12.9417	0.153487	Q08722	CD47_HUMAN	Leukocyte surface antigen CD47	CD47	Q08722	Homo sapiens	0	35213.6	sp	9606	1	1	HumanRefProteome_April2023	1	1
True	MILD / SEVERE	MILD	SEVERE	Q9Y2L1	123.606	23.3565	-2.40385	2.40385	-81.1041	0.188959	-2.40385	2.40385	-81.1041	0.188959	0	8.69164e-08	1.30639e-05	14.6819	0.18881	Q9Y2L1	RRP44_HUMAN	Exosome complex exonuclease RRP44	DIS3	Q9Y2L1	Homo sapiens	0.29	109003	sp	9606	1	2	HumanRefProteome_April2023	22	27
True	MILD / SEVERE	MILD	SEVERE	Q9BV20	116.804	265.989	1.18729	1.18729	127.724	2.27724	1.18728	1.18728	127.724	2.27724	0	9.44866e-08	1.30639e-05	19.3541	0.0839812	Q9BV20	MTNA_HUMAN	Methylthioribose-1-phosphate isomerase	MRI1	Q9BV20	Homo sapiens	0.271	39149.8	sp	9606	1	1	HumanRefProteome_April2023	8	9
True	MILD / SEVERE	MILD	SEVERE	P51784	463.893	37.0224	-3.64732	3.64732	-92.0192	0.0798082	-3.64732	3.64732	-92.0192	0.0798082	0	9.54438e-08	1.30639e-05	9.39005	0.172341	P51784	UBP11_HUMAN	Ubiquitin carboxyl-terminal hydrolase 11	USP11	P51784	Homo sapiens	0.1	109817	sp	9606	1	3	HumanRefProteome_April2023	8	8
True	MILD / SEVERE	MILD	SEVERE	Q7KZF4	482.582	128.428	-1.90981	1.90981	-73.3872	0.266128	-1.90981	1.90981	-73.3872	0.266128	0	1.03939e-07	1.33898e-05	19.6683	0.161396	Q7KZF4	SND1_HUMAN	Staphylococcal nuclease domain-containing protein 1	SND1	Q7KZF4	Homo sapiens	0.505	101997	sp	9606	1	1	HumanRefProteome_April2023	35	40
True	MILD / SEVERE	MILD	SEVERE	Q96MW5	83.4111	21.9921	-1.92325	1.92325	-73.6341	0.263659	-1.92325	1.92325	-73.6341	0.263659	0	1.12138e-07	1.36435e-05	14.8813	0.0994241	Q96MW5	COG8_HUMAN	Conserved oligomeric Golgi complex subunit 8	COG8	Q96MW5	Homo sapiens	0.194	68423.6	sp	9606	1	2	HumanRefProteome_April2023	8	10
True	MILD / SEVERE	MILD	SEVERE	Q6P4Q7	145.785	9.33535	-3.965	3.965	-93.5965	0.0640349	-3.965	3.965	-93.5965	0.0640349	0	1.29214e-07	1.38196e-05	9.39377	0.0790414	Q6P4Q7	CNNM4_HUMAN	Metal transporter CNNM4	CNNM4	Q6P4Q7	Homo sapiens	0.012	86606.9	sp	9606	1	3	HumanRefProteome_April2023	4	4
True	MILD / SEVERE	MILD	SEVERE	Q13618	192.152	45.0781	-2.09175	2.09175	-76.5404	0.234596	-2.09175	2.09175	-76.5404	0.234596	0	1.32516e-07	1.38196e-05	14.6306	0.128572	Q13618	CUL3_HUMAN	Cullin-3	CUL3	Q13618	Homo sapiens	0.367	88930.2	sp	9606	1	2	HumanRefProteome_April2023	23	25
True	MILD / SEVERE	MILD	SEVERE	Q9H0U4	2107.07	924.017	-1.18925	1.18925	-56.1469	0.438531	-1.18925	1.18925	-56.1469	0.438531	0	1.25341e-07	1.38196e-05	18.7769	0.112308	Q9H0U4	RAB1B_HUMAN	Ras-related protein Rab-1B	RAB1B	Q9H0U4	Homo sapiens	0.612	22171.2	sp	9606	1	1	HumanRefProteome_April2023	13	15
True	MILD / SEVERE	MILD	SEVERE	Q92599	147.507	76.8644	-0.940393	0.940393	-47.8909	0.521091	-0.940393	0.940393	-47.8909	0.521091	0	1.43898e-07	1.43073e-05	18.95	0.0856237	Q92599	SEPT8_HUMAN	Septin-8	SEPTIN8	Q92599	Homo sapiens	0.226	55756.2	sp	9606	1	4	HumanRefProteome_April2023	9	10
True	MILD / SEVERE	MILD	SEVERE	O14776	33.731	83.9776	1.31593	1.31593	148.962	2.48962	1.31593	1.31593	148.962	2.48962	0	1.5026e-07	1.43073e-05	19.0254	0.109166	O14776	TCRG1_HUMAN	Transcription elongation regulator 1	TCERG1	O14776	Homo sapiens	0.121	123901	sp	9606	1	2	HumanRefProteome_April2023	14	15
True	MILD / SEVERE	MILD	SEVERE	P12270	147.408	366.519	1.31407	1.31407	148.643	2.48643	1.31407	1.31407	148.643	2.48643	0	1.77113e-07	1.61615e-05	17.0777	0.118865	P12270	TPR_HUMAN	Nucleoprotein TPR	TPR	P12270	Homo sapiens	0.265	267293	sp	9606	1	3	HumanRefProteome_April2023	52	56
True	NO COVID / SEVERE	NO COVID	SEVERE	Q9H6S3	281.417	146.426	-0.942537	0.942537	-47.9683	0.520317	-0.942537	0.942537	-47.9683	0.520317	0	1.39164e-07	1.75346e-05	17.7947	0.090668	Q9H6S3	ES8L2_HUMAN	Epidermal growth factor receptor kinase substrate 8-like protein 2	EPS8L2	Q9H6S3	Homo sapiens	0.371	80620.6	sp	9606	1	2	HumanRefProteome_April2023	23	25
True	NO COVID / SEVERE	NO COVID	SEVERE	Q9UHX1	386.107	132.133	-1.54701	1.54701	-65.7782	0.342218	-1.54701	1.54701	-65.7782	0.342218	0	1.37503e-07	1.75346e-05	12.9887	0.0830081	Q9UHX1	PUF60_HUMAN	Poly(U)-binding-splicing factor PUF60	PUF60	Q9UHX1	Homo sapiens	0.259	59875.5	sp	9606	1	1	HumanRefProteome_April2023	14	17
True	NO COVID / SEVERE	NO COVID	SEVERE	P46060	164.461	82.7425	-0.991041	0.991041	-49.6885	0.503115	-0.991041	0.991041	-49.6885	0.503115	0	1.89323e-07	2.14692e-05	17.3148	0.0843317	P46060	RAGP1_HUMAN	Ran GTPase-activating protein 1	RANGAP1	P46060	Homo sapiens	0.281	63541.9	sp	9606	1	1	HumanRefProteome_April2023	13	13
True	NO COVID / SEVERE	NO COVID	SEVERE	Q15418	104.407	43.2574	-1.27119	1.27119	-58.5683	0.414317	-1.27119	1.27119	-58.5683	0.414317	0	1.82207e-07	2.14692e-05	15.2321	0.0859894	Q15418	KS6A1_HUMAN	Ribosomal protein S6 kinase alpha-1	RPS6KA1	Q15418	Homo sapiens	0.2	82723	sp	9606	1	2	HumanRefProteome_April2023	13	15
True	MILD / SEVERE	MILD	SEVERE	Q92945	807.838	330.85	-1.28789	1.28789	-59.045	0.40955	-1.28789	1.28789	-59.045	0.40955	0	2.58506e-07	2.19846e-05	10.9553	0.0774223	Q92945	FUBP2_HUMAN	Far upstream element-binding protein 2	KHSRP	Q92945	Homo sapiens	0.359	73115.3	sp	9606	1	4	HumanRefProteome_April2023	21	24
True	MILD / SEVERE	MILD	SEVERE	Q3KQV9	379.458	86.1177	-2.13956	2.13956	-77.3051	0.226949	-2.13956	2.13956	-77.3051	0.226949	0	2.61005e-07	2.19846e-05	18.3329	0.144213	Q3KQV9	UAP1L_HUMAN	UDP-N-acetylhexosamine pyrophosphorylase-like protein 1	UAP1L1	Q3KQV9	Homo sapiens	0.041	57030.3	sp	9606	1	2	HumanRefProteome_April2023	2	2
True	NO COVID / SEVERE	NO COVID	SEVERE	Q9H0U4	2107.07	892.61	-1.23914	1.23914	-57.6375	0.423625	-1.23914	1.23914	-57.6375	0.423625	0	2.1035e-07	2.27177e-05	12.6475	0.0939051	Q9H0U4	RAB1B_HUMAN	Ras-related protein Rab-1B	RAB1B	Q9H0U4	Homo sapiens	0.612	22171.2	sp	9606	1	1	HumanRefProteome_April2023	13	15
True	MILD / SEVERE	MILD	SEVERE	Q9BUH6	138.848	583.511	2.07125	2.07125	320.251	4.20251	2.07125	2.07125	320.251	4.20251	0	3.00955e-07	2.44108e-05	13.5316	0.156835	Q9BUH6	PAXX_HUMAN	Protein PAXX	PAXX	Q9BUH6	Homo sapiens	0.377	21639.5	sp	9606	1	2	HumanRefProteome_April2023	6	6
True	MILD / SEVERE	MILD	SEVERE	O00232	371.298	195.42	-0.925999	0.925999	-47.3684	0.526316	-0.925999	0.925999	-47.3684	0.526316	0	3.36524e-07	2.6321e-05	19.4061	0.0876662	O00232	PSD12_HUMAN	26S proteasome non-ATPase regulatory subunit 12	PSMD12	O00232	Homo sapiens	0.454	52904.4	sp	9606	1	3	HumanRefProteome_April2023	20	21
True	NO COVID / MILD	NO COVID	MILD	Q9BQ04	564.046	58.8865	-3.25981	3.25981	-89.56	0.1044	-3.25981	3.25981	-89.56	0.1044	0	3.05974e-08	2.71697e-05	11.7032	0.0807323	Q9BQ04	RBM4B_HUMAN	RNA-binding protein 4B	RBM4B	Q9BQ04	Homo sapiens	0.226	40149.6	sp	9606	1	1	HumanRefProteome_April2023	8	9
True	NO COVID / MILD	NO COVID	MILD	Q9UDY2	274.727	118.948	-1.20767	1.20767	-56.7032	0.432968	-1.20767	1.20767	-56.7032	0.432968	0	3.48106e-08	2.71697e-05	17.7623	0.0745488	Q9UDY2	ZO2_HUMAN	Tight junction protein ZO-2	TJP2	Q9UDY2	Homo sapiens	0.298	133958	sp	9606	1	2	HumanRefProteome_April2023	35	42
True	MILD / SEVERE	MILD	SEVERE	P50579	118.851	1524.77	3.68136	3.68136	1182.92	12.8292	3.68136	3.68136	1182.92	12.8292	0	3.87219e-07	2.73551e-05	11.0315	0.208564	P50579	MAP2_HUMAN	Methionine aminopeptidase 2	METAP2	P50579	Homo sapiens	0.186	52891.6	sp	9606	1	1	HumanRefProteome_April2023	9	9
True	MILD / SEVERE	MILD	SEVERE	P42677	180.374	325.981	0.853794	0.853794	80.7247	1.80725	0.853794	0.853794	80.7247	1.80725	0	3.84064e-07	2.73551e-05	19.9636	0.0815203	P42677	RS27_HUMAN	40S ribosomal protein S27	RPS27	P42677	Homo sapiens	0.143	9461.12	sp	9606	1	3	HumanRefProteome_April2023	2	3
True	MILD / SEVERE	MILD	SEVERE	O60763	397.299	132.164	-1.5879	1.5879	-66.7345	0.332655	-1.5879	1.5879	-66.7345	0.332655	0	3.69103e-07	2.73551e-05	16.0314	0.132335	O60763	USO1_HUMAN	General vesicular transport factor p115	USO1	O60763	Homo sapiens	0.374	107895	sp	9606	1	2	HumanRefProteome_April2023	36	43
True	MILD / SEVERE	MILD	SEVERE	Q9H3P7	121.826	71.6915	-0.764947	0.764947	-41.1525	0.588475	-0.764947	0.764947	-41.1525	0.588475	0	4.1116e-07	2.7643e-05	18.003	0.0685341	Q9H3P7	GCP60_HUMAN	Golgi resident protein GCP60	ACBD3	Q9H3P7	Homo sapiens	0.297	60593.4	sp	9606	1	4	HumanRefProteome_April2023	11	12
True	MILD / SEVERE	MILD	SEVERE	P14735	362.836	127.26	-1.51154	1.51154	-64.9264	0.350736	-1.51154	1.51154	-64.9264	0.350736	0	4.29161e-07	2.7643e-05	19.4229	0.125036	P14735	IDE_HUMAN	Insulin-degrading enzyme	IDE	P14735	Homo sapiens	0.292	117968	sp	9606	1	4	HumanRefProteome_April2023	25	31
True	MILD / SEVERE	MILD	SEVERE	Q5T5P2	34.3915	74.6019	1.11716	1.11716	116.919	2.16919	1.11716	1.11716	116.919	2.16919	0	4.26925e-07	2.7643e-05	18.0926	0.0648167	Q5T5P2	SKT_HUMAN	Sickle tail protein homolog	KIAA1217	Q5T5P2	Homo sapiens	0.101	214116	sp	9606	1	2	HumanRefProteome_April2023	17	18
True	NO COVID / SEVERE	NO COVID	SEVERE	Q7Z3E2	47.2187	10.642	-2.14959	2.14959	-77.4623	0.225377	-2.14959	2.14959	-77.4623	0.225377	0	3.07965e-07	3.0368e-05	11.1485	0.116596	Q7Z3E2	CC186_HUMAN	Coiled-coil domain-containing protein 186	CCDC186	Q7Z3E2	Homo sapiens	0.076	103687	sp	9606	1	2	HumanRefProteome_April2023	5	5
True	NO COVID / SEVERE	NO COVID	SEVERE	P62913	691.435	306.022	-1.17596	1.17596	-55.741	0.44259	-1.17596	1.17596	-55.741	0.44259	0	3.02505e-07	3.0368e-05	17.6575	0.0916733	P62913	RL11_HUMAN	60S ribosomal protein L11	RPL11	P62913	Homo sapiens	0.438	20252.4	sp	9606	1	2	HumanRefProteome_April2023	6	8
True	NO COVID / SEVERE	NO COVID	SEVERE	Q9Y2L1	123.606	23.0591	-2.42234	2.42234	-81.3447	0.186553	-2.42234	2.42234	-81.3447	0.186553	0	3.68187e-07	3.47937e-05	11.0614	0.172675	Q9Y2L1	RRP44_HUMAN	Exosome complex exonuclease RRP44	DIS3	Q9Y2L1	Homo sapiens	0.29	109003	sp	9606	1	2	HumanRefProteome_April2023	22	27
True	MILD / SEVERE	MILD	SEVERE	Q8N684	1607.82	74.4363	-4.43296	4.43296	-95.3704	0.0462964	-4.43296	4.43296	-95.3704	0.0462964	0	5.56898e-07	3.48459e-05	9.04848	0.228837	Q8N684	CPSF7_HUMAN	Cleavage and polyadenylation specificity factor subunit 7	CPSF7	Q8N684	Homo sapiens	0.191	52050.1	sp	9606	1	1	HumanRefProteome_April2023	8	9
True	NO COVID / SEVERE	NO COVID	SEVERE	Q9BZH6	849.181	23.064	-5.20236	5.20236	-97.284	0.0271602	-5.20236	5.20236	-97.284	0.0271602	0	3.9083e-07	3.54561e-05	9.11381	0.125297	Q9BZH6	WDR11_HUMAN	WD repeat-containing protein 11	WDR11	Q9BZH6	Homo sapiens	0.149	136685	sp	9606	1	1	HumanRefProteome_April2023	12	12
True	NO COVID / SEVERE	NO COVID	SEVERE	Q8N684	1607.82	33.1736	-5.59892	5.59892	-97.9367	0.0206327	-5.59892	5.59892	-97.9367	0.0206327	0	4.47981e-07	3.64374e-05	9.03514	0.228753	Q8N684	CPSF7_HUMAN	Cleavage and polyadenylation specificity factor subunit 7	CPSF7	Q8N684	Homo sapiens	0.191	52050.1	sp	9606	1	1	HumanRefProteome_April2023	8	9
True	NO COVID / SEVERE	NO COVID	SEVERE	Q12929	136.367	22.7155	-2.58574	2.58574	-83.3423	0.166577	-2.58574	2.58574	-83.3423	0.166577	0	4.49845e-07	3.64374e-05	10.1469	0.134237	Q12929	EPS8_HUMAN	Epidermal growth factor receptor kinase substrate 8	EPS8	Q12929	Homo sapiens	0.135	91881.5	sp	9606	1	1	HumanRefProteome_April2023	8	8
True	NO COVID / SEVERE	NO COVID	SEVERE	Q5T1M5	96.5437	15.1702	-2.66994	2.66994	-84.2867	0.157133	-2.66994	2.66994	-84.2867	0.157133	0	4.32242e-07	3.64374e-05	9.80721	0.126145	Q5T1M5	FKB15_HUMAN	FK506-binding protein 15	FKBP15	Q5T1M5	Homo sapiens	0.148	133630	sp	9606	1	2	HumanRefProteome_April2023	13	15
True	MILD / SEVERE	MILD	SEVERE	P49356	143.355	35.2314	-2.02466	2.02466	-75.4236	0.245764	-2.02466	2.02466	-75.4236	0.245764	0	5.99118e-07	3.64464e-05	12.3448	0.128015	P49356	FNTB_HUMAN	Protein farnesyltransferase subunit beta	FNTB	P49356	Homo sapiens	0.128	48773.6	sp	9606	1	1	HumanRefProteome_April2023	6	6
True	MILD / SEVERE	MILD	SEVERE	Q9NP58	432.492	7.36306	-5.87622	5.87622	-98.2975	0.0170247	-5.87622	5.87622	-98.2975	0.0170247	0	6.3442e-07	3.68207e-05	9.05472	0.155231	Q9NP58	ABCB6_HUMAN	ATP-binding cassette sub-family B member 6	ABCB6	Q9NP58	Homo sapiens	0.036	93885.6	sp	9606	1	1	HumanRefProteome_April2023	2	3
True	MILD / SEVERE	MILD	SEVERE	Q9Y6K9	72.535	28.8888	-1.32817	1.32817	-60.1726	0.398274	-1.32816	1.32816	-60.1725	0.398275	0	6.38897e-07	3.68207e-05	14.4919	0.108681	Q9Y6K9	NEMO_HUMAN	NF-kappa-B essential modulator	IKBKG	Q9Y6K9	Homo sapiens	0.236	48197.7	sp	9606	1	2	HumanRefProteome_April2023	8	8
True	NO COVID / SEVERE	NO COVID	SEVERE	Q9NVA2	180.609	77.2339	-1.22556	1.22556	-57.237	0.42763	-1.22556	1.22556	-57.237	0.42763	0	4.93061e-07	3.85608e-05	12.582	0.0870836	Q9NVA2	SEP11_HUMAN	Septin-11	SEPTIN11	Q9NVA2	Homo sapiens	0.338	49398.2	sp	9606	1	3	HumanRefProteome_April2023	13	15
True	MILD / SEVERE	MILD	SEVERE	Q9P260	75.9379	15.8645	-2.25902	2.25902	-79.1086	0.208914	-2.25902	2.25902	-79.1086	0.208914	0	7.54547e-07	4.23707e-05	10.5395	0.153804	Q9P260	RELCH_HUMAN	RAB11-binding protein RELCH	RELCH	Q9P260	Homo sapiens	0.128	134630	sp	9606	1	2	HumanRefProteome_April2023	14	14
True	MILD / SEVERE	MILD	SEVERE	Q14651	319.231	169.474	-0.913538	0.913538	-46.9118	0.530882	-0.913538	0.913538	-46.9118	0.530882	0	8.02506e-07	4.39372e-05	18.7638	0.0822043	Q14651	PLSI_HUMAN	Plastin-1	PLS1	Q14651	Homo sapiens	0.383	70253.4	sp	9606	1	2	HumanRefProteome_April2023	19	25
True	MILD / SEVERE	MILD	SEVERE	Q06124	206.841	93.7257	-1.142	1.142	-54.687	0.45313	-1.142	1.142	-54.687	0.45313	0	8.29613e-07	4.43135e-05	19.3821	0.111406	Q06124	PTN11_HUMAN	Tyrosine-protein phosphatase non-receptor type 11	PTPN11	Q06124	Homo sapiens	0.336	68010.8	sp	9606	1	3	HumanRefProteome_April2023	15	18
True	MILD / SEVERE	MILD	SEVERE	Q96KR1	132.66	18.0796	-2.8753	2.8753	-86.3715	0.136285	-2.8753	2.8753	-86.3715	0.136285	0	8.79533e-07	4.58613e-05	9.14434	0.148763	Q96KR1	ZFR_HUMAN	Zinc finger RNA-binding protein	ZFR	Q96KR1	Homo sapiens	0.066	117012	sp	9606	1	2	HumanRefProteome_April2023	5	5
True	NO COVID / MILD	NO COVID	MILD	P12270	366.519	114.071	-1.68395	1.68395	-68.8771	0.311229	-1.68395	1.68395	-68.8771	0.311229	0	7.67653e-08	4.79323e-05	19.9967	0.140159	P12270	TPR_HUMAN	Nucleoprotein TPR	TPR	P12270	Homo sapiens	0.265	267293	sp	9606	1	3	HumanRefProteome_April2023	52	56
True	NO COVID / SEVERE	NO COVID	SEVERE	Q5T0Z8	41.6075	12.6428	-1.71853	1.71853	-69.6142	0.303858	-1.71853	1.71853	-69.6142	0.303858	0	7.62662e-07	4.90005e-05	16.7894	0.154437	Q5T0Z8	CF132_HUMAN	Uncharacterized protein C6orf132	C6orf132	Q5T0Z8	Homo sapiens	0.098	124034	sp	9606	1	4	HumanRefProteome_April2023	8	9
True	NO COVID / SEVERE	NO COVID	SEVERE	Q12959	135.153	64.3963	-1.06954	1.06954	-52.3529	0.476471	-1.06954	1.06954	-52.3529	0.476471	0	7.17428e-07	4.90005e-05	17.9858	0.0968893	Q12959	DLG1_HUMAN	Disks large homolog 1	DLG1	Q12959	Homo sapiens	0.319	100455	sp	9606	1	2	HumanRefProteome_April2023	19	20
True	NO COVID / SEVERE	NO COVID	SEVERE	O15372	155.073	76.5547	-1.01838	1.01838	-50.6331	0.493669	-1.01838	1.01838	-50.633	0.49367	0	6.9584e-07	4.90005e-05	16.8067	0.113265	O15372	EIF3H_HUMAN	Eukaryotic translation initiation factor 3 subunit H	EIF3H	O15372	Homo sapiens	0.489	39930.3	sp	9606	1	1	HumanRefProteome_April2023	14	16
True	NO COVID / SEVERE	NO COVID	SEVERE	P25325	316.97	134.148	-1.24052	1.24052	-57.678	0.42322	-1.24052	1.24052	-57.678	0.42322	0	7.81869e-07	4.90005e-05	11.3548	0.0798401	P25325	THTM_HUMAN	3-mercaptopyruvate sulfurtransferase	MPST	P25325	Homo sapiens	0.508	33178.5	sp	9606	1	3	HumanRefProteome_April2023	10	12
True	NO COVID / SEVERE	NO COVID	SEVERE	Q9BV20	116.804	254.13	1.12148	1.12148	117.571	2.17571	1.12148	1.12148	117.571	2.17571	0	6.62769e-07	4.90005e-05	16.8469	0.0828278	Q9BV20	MTNA_HUMAN	Methylthioribose-1-phosphate isomerase	MRI1	Q9BV20	Homo sapiens	0.271	39149.8	sp	9606	1	1	HumanRefProteome_April2023	8	9
True	NO COVID / SEVERE	NO COVID	SEVERE	O43815	141.78	64.4577	-1.13723	1.13723	-54.5368	0.454632	-1.13723	1.13723	-54.5368	0.454632	0	7.80469e-07	4.90005e-05	17.7251	0.100934	O43815	STRN_HUMAN	Striatin	STRN	O43815	Homo sapiens	0.265	86132.1	sp	9606	1	4	HumanRefProteome_April2023	15	15
True	NO COVID / SEVERE	NO COVID	SEVERE	Q15813	27.9141	14.9496	-0.900886	0.900886	-46.4442	0.535558	-0.900886	0.900886	-46.4442	0.535558	0	7.32644e-07	4.90005e-05	17.9862	0.0869903	Q15813	TBCE_HUMAN	Tubulin-specific chaperone E	TBCE	Q15813	Homo sapiens	0.156	59346.2	sp	9606	1	1	HumanRefProteome_April2023	7	7
True	NO COVID / SEVERE	NO COVID	SEVERE	P82094	60.2023	298.995	2.31223	2.31223	396.651	4.96651	2.31223	2.31223	396.651	4.96651	0	7.99391e-07	4.90005e-05	10.5648	0.176213	P82094	TMF1_HUMAN	TATA element modulatory factor	TMF1	P82094	Homo sapiens	0.053	122842	sp	9606	1	2	HumanRefProteome_April2023	6	6
True	NO COVID / SEVERE	NO COVID	SEVERE	O00571	342.694	148.233	-1.20905	1.20905	-56.7448	0.432552	-1.20905	1.20905	-56.7448	0.432552	0	9.30059e-07	5.55098e-05	17.9867	0.121949	O00571	DDX3X_HUMAN	ATP-dependent RNA helicase DDX3X	DDX3X	O00571	Homo sapiens	0.402	73243.4	sp	9606	1	3	HumanRefProteome_April2023	26	31
True	NO COVID / SEVERE	NO COVID	SEVERE	P31323	140.726	68.9657	-1.02894	1.02894	-50.9929	0.490071	-1.02894	1.02894	-50.9929	0.490071	0	9.77994e-07	5.68741e-05	16.0541	0.082203	P31323	KAP3_HUMAN	cAMP-dependent protein kinase type II-beta regulatory subunit	PRKAR2B	P31323	Homo sapiens	0.292	46302.1	sp	9606	1	3	HumanRefProteome_April2023	11	13
True	MILD / SEVERE	MILD	SEVERE	Q9BY44	156.373	76.2646	-1.0359	1.0359	-51.229	0.48771	-1.0359	1.0359	-51.229	0.48771	0	1.17064e-06	5.71372e-05	19.6866	0.104834	Q9BY44	EIF2A_HUMAN	Eukaryotic translation initiation factor 2A	EIF2A	Q9BY44	Homo sapiens	0.354	64990.1	sp	9606	1	3	HumanRefProteome_April2023	16	19
True	MILD / SEVERE	MILD	SEVERE	P62942	115.384	1692.77	3.87488	3.87488	1367.08	14.6708	3.87488	3.87488	1367.08	14.6708	0	1.17405e-06	5.71372e-05	11.1073	0.142275	P62942	FKB1A_HUMAN	Peptidyl-prolyl cis-trans isomerase FKBP1A	FKBP1A	P62942	Homo sapiens	0.602	11950.7	sp	9606	1	2	HumanRefProteome_April2023	5	7
True	MILD / SEVERE	MILD	SEVERE	Q08174	41.5947	105.049	1.33659	1.33659	152.553	2.52553	1.33659	1.33659	152.553	2.52553	0	1.14235e-06	5.71372e-05	15.9417	0.0885967	Q08174	PCDH1_HUMAN	Protocadherin-1	PCDH1	Q08174	Homo sapiens	0.116	114743	sp	9606	1	2	HumanRefProteome_April2023	9	9
True	MILD / SEVERE	MILD	SEVERE	Q10567	583.323	214.113	-1.44592	1.44592	-63.2942	0.367058	-1.44592	1.44592	-63.2942	0.367058	0	1.34143e-06	5.99536e-05	15.9377	0.144029	Q10567	AP1B1_HUMAN	AP-1 complex subunit beta-1	AP1B1	Q10567	Homo sapiens	0.258	104607	sp	9606	1	3	HumanRefProteome_April2023	18	21
True	MILD / SEVERE	MILD	SEVERE	Q9UKG1	55.0498	20.1224	-1.45194	1.45194	-63.4469	0.365531	-1.45194	1.45194	-63.4469	0.365531	0	1.29871e-06	5.99536e-05	19.3261	0.135967	Q9UKG1	DP13A_HUMAN	DCC-interacting protein 13-alpha	APPL1	Q9UKG1	Homo sapiens	0.292	79663.5	sp	9606	1	1	HumanRefProteome_April2023	15	18
True	MILD / SEVERE	MILD	SEVERE	O75832	133.104	53.6433	-1.31108	1.31108	-59.6981	0.403019	-1.31108	1.31108	-59.6981	0.403019	0	1.28449e-06	5.99536e-05	13.9405	0.110232	O75832	PSD10_HUMAN	26S proteasome non-ATPase regulatory subunit 10	PSMD10	O75832	Homo sapiens	0.292	24427.8	sp	9606	1	1	HumanRefProteome_April2023	6	9
True	MILD / SEVERE	MILD	SEVERE	P54577	296.906	151.375	-0.971884	0.971884	-49.016	0.50984	-0.971884	0.971884	-49.016	0.50984	0	1.31748e-06	5.99536e-05	19.5298	0.0891054	P54577	SYYC_HUMAN	Tyrosine--tRNA ligase, cytoplasmic	YARS1	P54577	Homo sapiens	0.491	59143.5	sp	9606	1	4	HumanRefProteome_April2023	26	32
True	NO COVID / SEVERE	NO COVID	SEVERE	Q9NUY8	90.184	23.5997	-1.93411	1.93411	-73.8317	0.261683	-1.93411	1.93411	-73.8317	0.261683	0	1.06188e-06	6.02088e-05	16.5909	0.204078	Q9NUY8	TBC23_HUMAN	TBC1 domain family member 23	TBC1D23	Q9NUY8	Homo sapiens	0.129	78321.9	sp	9606	1	3	HumanRefProteome_April2023	7	7
True	NO COVID / SEVERE	NO COVID	SEVERE	Q00653	47.5424	23.5077	-1.01608	1.01608	-50.5542	0.494458	-1.01608	1.01608	-50.5542	0.494458	0	1.1845e-06	6.55231e-05	16.3158	0.104399	Q00653	NFKB2_HUMAN	Nuclear factor NF-kappa-B p100 subunit	NFKB2	Q00653	Homo sapiens	0.171	96749.2	sp	9606	1	4	HumanRefProteome_April2023	11	12
True	NO COVID / SEVERE	NO COVID	SEVERE	Q9P258	254.984	63.6402	-2.0024	2.0024	-75.0415	0.249585	-2.0024	2.0024	-75.0415	0.249585	0	1.31519e-06	6.93688e-05	10.2426	0.11858	Q9P258	RCC2_HUMAN	Protein RCC2	RCC2	Q9P258	Homo sapiens	0.243	56084.5	sp	9606	1	2	HumanRefProteome_April2023	11	12
True	NO COVID / SEVERE	NO COVID	SEVERE	P62241	631.683	218.85	-1.52926	1.52926	-65.3544	0.346456	-1.52926	1.52926	-65.3544	0.346456	0	1.29281e-06	6.93688e-05	15.902	0.1392	P62241	RS8_HUMAN	40S ribosomal protein S8	RPS8	P62241	Homo sapiens	0.385	24205.2	sp	9606	1	2	HumanRefProteome_April2023	8	11
True	MILD / SEVERE	MILD	SEVERE	Q9BT78	912.547	476.144	-0.9385	0.9385	-47.8225	0.521775	-0.9385	0.9385	-47.8225	0.521775	0	1.58829e-06	6.95672e-05	17.5865	0.0966526	Q9BT78	CSN4_HUMAN	COP9 signalosome complex subunit 4	COPS4	Q9BT78	Homo sapiens	0.586	46268.8	sp	9606	1	1	HumanRefProteome_April2023	20	30
True	MILD / SEVERE	MILD	SEVERE	O60271	127.299	35.2389	-1.85299	1.85299	-72.3181	0.276819	-1.85299	1.85299	-72.3181	0.276819	0	1.62867e-06	6.9937e-05	15.282	0.177928	O60271	JIP4_HUMAN	C-Jun-amino-terminal kinase-interacting protein 4	SPAG9	O60271	Homo sapiens	0.193	146205	sp	9606	1	4	HumanRefProteome_April2023	17	18
True	NO COVID / SEVERE	NO COVID	SEVERE	Q08378	79.5771	27.8802	-1.51311	1.51311	-64.9646	0.350354	-1.51311	1.51311	-64.9646	0.350354	0	1.36337e-06	7.02754e-05	13.1763	0.121692	Q08378	GOGA3_HUMAN	Golgin subfamily A member 3	GOLGA3	Q08378	Homo sapiens	0.211	167355	sp	9606	1	2	HumanRefProteome_April2023	25	27
True	NO COVID / SEVERE	NO COVID	SEVERE	P38919	218.269	136.206	-0.68032	0.68032	-37.5973	0.624027	-0.68032	0.68032	-37.5973	0.624027	0	1.48338e-06	7.47622e-05	15.4846	0.0613315	P38919	IF4A3_HUMAN	Eukaryotic initiation factor 4A-III	EIF4A3	P38919	Homo sapiens	0.333	46871	sp	9606	1	4	HumanRefProteome_April2023	12	14
True	NO COVID / SEVERE	NO COVID	SEVERE	Q5T447	92.6544	24.1223	-1.94149	1.94149	-73.9653	0.260347	-1.94149	1.94149	-73.9653	0.260347	0	1.55252e-06	7.51888e-05	15.0691	0.140906	Q5T447	HECD3_HUMAN	E3 ubiquitin-protein ligase HECTD3	HECTD3	Q5T447	Homo sapiens	0.098	97112.9	sp	9606	1	1	HumanRefProteome_April2023	7	7
True	NO COVID / SEVERE	NO COVID	SEVERE	Q14738	251.763	85.6635	-1.55531	1.55531	-65.9745	0.340255	-1.55531	1.55531	-65.9745	0.340255	0	1.55815e-06	7.51888e-05	13.2824	0.103016	Q14738	2A5D_HUMAN	Serine/threonine-protein phosphatase 2A 56 kDa regulatory subunit delta isoform	PPP2R5D	Q14738	Homo sapiens	0.128	69991.8	sp	9606	1	1	HumanRefProteome_April2023	8	8
True	NO COVID / SEVERE	NO COVID	SEVERE	Q9P260	75.9379	25.8467	-1.55484	1.55484	-65.9634	0.340366	-1.55484	1.55484	-65.9634	0.340366	0	1.60647e-06	7.59058e-05	16.4478	0.182609	Q9P260	RELCH_HUMAN	RAB11-binding protein RELCH	RELCH	Q9P260	Homo sapiens	0.128	134630	sp	9606	1	2	HumanRefProteome_April2023	14	14
True	MILD / SEVERE	MILD	SEVERE	Q9NUY8	90.184	21.6196	-2.06053	2.06053	-76.0272	0.239728	-2.06053	2.06053	-76.0272	0.239728	0	1.85107e-06	7.79586e-05	11.0804	0.173211	Q9NUY8	TBC23_HUMAN	TBC1 domain family member 23	TBC1D23	Q9NUY8	Homo sapiens	0.129	78321.9	sp	9606	1	3	HumanRefProteome_April2023	7	7
True	MILD / SEVERE	MILD	SEVERE	O00757	1005.03	311.107	-1.69176	1.69176	-69.0451	0.309549	-1.69176	1.69176	-69.0451	0.309549	0	1.9688e-06	8.13522e-05	16.4663	0.134089	O00757	F16P2_HUMAN	Fructose-1,6-bisphosphatase isozyme 2	FBP2	O00757	Homo sapiens	0.029	36743.2	sp	9606	1	2	HumanRefProteome_April2023	2	2
True	MILD / SEVERE	MILD	SEVERE	Q99460	397.112	134.062	-1.56665	1.56665	-66.2408	0.337592	-1.56665	1.56665	-66.2408	0.337592	0	2.10832e-06	8.5504e-05	19.5157	0.171332	Q99460	PSMD1_HUMAN	26S proteasome non-ATPase regulatory subunit 1	PSMD1	Q99460	Homo sapiens	0.349	105836	sp	9606	1	2	HumanRefProteome_April2023	26	34
True	NO COVID / SEVERE	NO COVID	SEVERE	P19474	214.623	75.5524	-1.50626	1.50626	-64.7976	0.352024	-1.50626	1.50626	-64.7976	0.352024	0	1.88907e-06	8.74369e-05	11.8299	0.102693	P19474	RO52_HUMAN	E3 ubiquitin-protein ligase TRIM21	TRIM21	P19474	Homo sapiens	0.183	54169.7	sp	9606	1	1	HumanRefProteome_April2023	8	8
True	MILD / SEVERE	MILD	SEVERE	O95394	299.681	142.397	-1.0735	1.0735	-52.4836	0.475164	-1.0735	1.0735	-52.4836	0.475164	0	2.28816e-06	9.11104e-05	19.8689	0.106337	O95394	AGM1_HUMAN	Phosphoacetylglucosamine mutase	PGM3	O95394	Homo sapiens	0.369	59851.9	sp	9606	1	1	HumanRefProteome_April2023	15	21
True	NO COVID / SEVERE	NO COVID	SEVERE	Q99436	51.5608	379.14	2.87838	2.87838	635.326	7.35326	2.87838	2.87838	635.326	7.35326	0	2.02804e-06	9.1992e-05	9.40798	0.180937	Q99436	PSB7_HUMAN	Proteasome subunit beta type-7	PSMB7	Q99436	Homo sapiens	0.329	29965.4	sp	9606	1	1	HumanRefProteome_April2023	6	7
True	MILD / SEVERE	MILD	SEVERE	Q8WZ42	84.5443	13.9104	-2.60355	2.60355	-83.5467	0.164533	-2.60355	2.60355	-83.5467	0.164533	0	2.3789e-06	9.30318e-05	9.1465	0.139195	Q8WZ42	TITIN_HUMAN	Titin	TTN	Q8WZ42	Homo sapiens	0.001	3.81603e+06	sp	9606	1	4	HumanRefProteome_April2023	3	3
True	MILD / SEVERE	MILD	SEVERE	P55210	358.699	157.231	-1.18988	1.18988	-56.1662	0.438338	-1.18988	1.18988	-56.1662	0.438338	0	2.42602e-06	9.32103e-05	18.1288	0.132825	P55210	CASP7_HUMAN	Caspase-7	CASP7	P55210	Homo sapiens	0.257	34276.8	sp	9606	1	1	HumanRefProteome_April2023	7	8
True	NO COVID / SEVERE	NO COVID	SEVERE	P45983	176.646	43.4535	-2.02331	2.02331	-75.4008	0.245992	-2.02331	2.02331	-75.4008	0.245992	0	2.20007e-06	9.59571e-05	17.4493	0.14283	P45983	MK08_HUMAN	Mitogen-activated protein kinase 8	MAPK8	P45983	Homo sapiens	0.08	48295.6	sp	9606	1	2	HumanRefProteome_April2023	3	4
True	NO COVID / SEVERE	NO COVID	SEVERE	O95758	230.166	124.477	-0.886799	0.886799	-45.9187	0.540813	-0.886799	0.886799	-45.9187	0.540813	0	2.19058e-06	9.59571e-05	17.5277	0.0842536	O95758	PTBP3_HUMAN	Polypyrimidine tract-binding protein 3	PTBP3	O95758	Homo sapiens	0.348	59689.6	sp	9606	1	2	HumanRefProteome_April2023	11	12
True	NO COVID / SEVERE	NO COVID	SEVERE	Q9NUQ8	257.739	62.1452	-2.05219	2.05219	-75.8883	0.241117	-2.05219	2.05219	-75.8883	0.241117	0	2.25848e-06	9.66459e-05	11.2571	0.160546	Q9NUQ8	ABCF3_HUMAN	ATP-binding cassette sub-family F member 3	ABCF3	Q9NUQ8	Homo sapiens	0.257	79744.7	sp	9606	1	2	HumanRefProteome_April2023	14	14
True	MILD / SEVERE	MILD	SEVERE	Q15746	37.8521	245.773	2.69888	2.69888	549.299	6.49299	2.69888	2.69888	549.298	6.49298	0	2.71546e-06	0.000102532	14.0088	0.194554	Q15746	MYLK_HUMAN	Myosin light chain kinase, smooth muscle	MYLK	Q15746	Homo sapiens	0	210715	sp	9606	1	4	HumanRefProteome_April2023	1	1
True	NO COVID / SEVERE	NO COVID	SEVERE	Q5T2E6	48.097	4.97746	-3.27246	3.27246	-89.6512	0.103488	-3.27246	3.27246	-89.6512	0.103488	0	2.48387e-06	0.000104322	10.1226	0.241059	Q5T2E6	ARMD3_HUMAN	Armadillo-like helical domain-containing protein 3	ARMH3	Q5T2E6	Homo sapiens	0.068	78710.5	sp	9606	1	1	HumanRefProteome_April2023	4	5
True	MILD / SEVERE	MILD	SEVERE	Q5H9R7	59.8441	27.1469	-1.14042	1.14042	-54.6373	0.453627	-1.14042	1.14042	-54.6374	0.453626	0	2.90386e-06	0.000107768	19.9923	0.120879	Q5H9R7	PP6R3_HUMAN	Serine/threonine-protein phosphatase 6 regulatory subunit 3	PPP6R3	Q5H9R7	Homo sapiens	0.171	97669.1	sp	9606	1	2	HumanRefProteome_April2023	12	14
True	MILD / SEVERE	MILD	SEVERE	Q13813	1371.83	462.945	-1.56719	1.56719	-66.2535	0.337465	-1.56719	1.56719	-66.2535	0.337465	0	2.95254e-06	0.000107768	16.6455	0.181768	Q13813	SPTN1_HUMAN	Spectrin alpha chain, non-erythrocytic 1	SPTAN1	Q13813	Homo sapiens	0.593	284539	sp	9606	1	3	HumanRefProteome_April2023	135	166
True	NO COVID / MILD	NO COVID	MILD	Q96DZ1	45.7369	6.93908	-2.72054	2.72054	-84.8283	0.151717	-2.72054	2.72054	-84.8283	0.151717	0	2.52841e-07	0.000109689	13.4391	0.142882	Q96DZ1	ERLEC_HUMAN	Endoplasmic reticulum lectin 1	ERLEC1	Q96DZ1	Homo sapiens	0.153	54858.2	sp	9606	1	1	HumanRefProteome_April2023	7	9
True	NO COVID / MILD	NO COVID	MILD	P50579	1524.77	79.1049	-4.26868	4.26868	-94.812	0.05188	-4.26868	4.26868	-94.812	0.05188	0	2.88977e-07	0.000109689	11.0481	0.208643	P50579	MAP2_HUMAN	Methionine aminopeptidase 2	METAP2	P50579	Homo sapiens	0.186	52891.6	sp	9606	1	1	HumanRefProteome_April2023	9	9
True	NO COVID / MILD	NO COVID	MILD	Q96DV4	135.145	6.05377	-4.48053	4.48053	-95.5205	0.0447945	-4.48053	4.48053	-95.5205	0.0447945	0	3.16207e-07	0.000109689	11.0455	0.139462	Q96DV4	RM38_HUMAN	39S ribosomal protein L38, mitochondrial	MRPL38	Q96DV4	Homo sapiens	0.042	44596.5	sp	9606	1	2	HumanRefProteome_April2023	2	2
True	NO COVID / MILD	NO COVID	MILD	Q9BUH6	583.511	136.638	-2.0944	2.0944	-76.5834	0.234166	-2.0944	2.0944	-76.5834	0.234166	0	2.80553e-07	0.000109689	13.5655	0.156952	Q9BUH6	PAXX_HUMAN	Protein PAXX	PAXX	Q9BUH6	Homo sapiens	0.377	21639.5	sp	9606	1	2	HumanRefProteome_April2023	6	6
True	MILD / SEVERE	MILD	SEVERE	Q5T2E6	48.097	3.84057	-3.64655	3.64655	-92.0149	0.0798506	-3.64655	3.64655	-92.0149	0.0798506	0	3.07109e-06	0.000110257	9.29328	0.235747	Q5T2E6	ARMD3_HUMAN	Armadillo-like helical domain-containing protein 3	ARMH3	Q5T2E6	Homo sapiens	0.068	78710.5	sp	9606	1	1	HumanRefProteome_April2023	4	5
True	NO COVID / SEVERE	NO COVID	SEVERE	Q5K651	97.1552	17.2588	-2.49296	2.49296	-82.2359	0.177641	-2.49296	2.49296	-82.2359	0.177641	0	2.69422e-06	0.0001111	12.7789	0.226832	Q5K651	SAMD9_HUMAN	Sterile alpha motif domain-containing protein 9	SAMD9	Q5K651	Homo sapiens	0.189	184281	sp	9606	1	1	HumanRefProteome_April2023	24	25
True	MILD / SEVERE	MILD	SEVERE	P62244	163.287	381.349	1.2237	1.2237	133.545	2.33545	1.2237	1.2237	133.545	2.33545	0	3.14693e-06	0.000111158	14.8662	0.109635	P62244	RS15A_HUMAN	40S ribosomal protein S15a	RPS15A	P62244	Homo sapiens	0.454	14839.5	sp	9606	1	2	HumanRefProteome_April2023	6	9
True	MILD / SEVERE	MILD	SEVERE	P38571	122.669	69.9782	-0.809795	0.809795	-42.9537	0.570463	-0.809794	0.809794	-42.9537	0.570463	0	3.22638e-06	0.000112155	18.4877	0.0908499	P38571	LICH_HUMAN	Lysosomal acid lipase/cholesteryl ester hydrolase	LIPA	P38571	Homo sapiens	0.208	45419	sp	9606	1	2	HumanRefProteome_April2023	5	5
True	NO COVID / SEVERE	NO COVID	SEVERE	Q9UHB9	208.895	33.464	-2.6421	2.6421	-83.9805	0.160195	-2.6421	2.6421	-83.9805	0.160195	0	2.8636e-06	0.000113941	10.1877	0.178735	Q9UHB9	SRP68_HUMAN	Signal recognition particle subunit SRP68	SRP68	Q9UHB9	Homo sapiens	0.198	70729.6	sp	9606	1	2	HumanRefProteome_April2023	11	12
True	NO COVID / SEVERE	NO COVID	SEVERE	P98170	1113.85	32.9321	-5.07991	5.07991	-97.0434	0.0295661	-5.07991	5.07991	-97.0434	0.0295661	0	2.82608e-06	0.000113941	9.07488	0.234616	P98170	XIAP_HUMAN	E3 ubiquitin-protein ligase XIAP	XIAP	P98170	Homo sapiens	0.151	56684.9	sp	9606	1	2	HumanRefProteome_April2023	6	6
True	NO COVID / SEVERE	NO COVID	SEVERE	Q14232	137.935	58.2286	-1.24419	1.24419	-57.7855	0.422145	-1.24419	1.24419	-57.7855	0.422145	0	3.49608e-06	0.000136709	11.7069	0.115558	Q14232	EI2BA_HUMAN	Translation initiation factor eIF-2B subunit alpha	EIF2B1	Q14232	Homo sapiens	0.279	33712.2	sp	9606	1	1	HumanRefProteome_April2023	8	9
True	NO COVID / SEVERE	NO COVID	SEVERE	Q13813	1371.83	396.015	-1.79248	1.79248	-71.1325	0.288675	-1.79248	1.79248	-71.1325	0.288675	0	3.56133e-06	0.0001369	10.9375	0.157066	Q13813	SPTN1_HUMAN	Spectrin alpha chain, non-erythrocytic 1	SPTAN1	Q13813	Homo sapiens	0.593	284539	sp	9606	1	3	HumanRefProteome_April2023	135	166
True	NO COVID / SEVERE	NO COVID	SEVERE	P31943	2210.75	1313.32	-0.751319	0.751319	-40.594	0.59406	-0.751319	0.751319	-40.594	0.59406	0	3.6706e-06	0.000138749	16.6158	0.0771629	P31943	HNRH1_HUMAN	Heterogeneous nuclear ribonucleoprotein H	HNRNPH1	P31943	Homo sapiens	0.327	49229.5	sp	9606	1	4	HumanRefProteome_April2023	11	15
True	NO COVID / SEVERE	NO COVID	SEVERE	Q9UI12	107.396	39.8389	-1.43068	1.43068	-62.9045	0.370955	-1.43068	1.43068	-62.9045	0.370955	0	3.87839e-06	0.0001442	12.9649	0.122393	Q9UI12	VATH_HUMAN	V-type proton ATPase subunit H	ATP6V1H	Q9UI12	Homo sapiens	0.329	55883.1	sp	9606	1	1	HumanRefProteome_April2023	12	13
True	NO COVID / MILD	NO COVID	MILD	Q8WZ42	13.9104	48.7191	1.80833	1.80833	250.236	3.50236	1.80833	1.80833	250.236	3.50236	0	4.6263e-07	0.000144433	9.79267	0.0608417	Q8WZ42	TITIN_HUMAN	Titin	TTN	Q8WZ42	Homo sapiens	0.001	3.81603e+06	sp	9606	1	4	HumanRefProteome_April2023	3	3
True	NO COVID / MILD	NO COVID	MILD	P23786	124.889	34.7125	-1.84712	1.84712	-72.2053	0.277947	-1.84712	1.84712	-72.2053	0.277947	0	5.13886e-07	0.00014585	19.5767	0.1356	P23786	CPT2_HUMAN	Carnitine O-palmitoyltransferase 2, mitochondrial	CPT2	P23786	Homo sapiens	0.26	73777	sp	9606	1	2	HumanRefProteome_April2023	15	18
True	MILD / SEVERE	MILD	SEVERE	Q5K651	97.1552	22.8738	-2.0866	2.0866	-76.4565	0.235435	-2.0866	2.0866	-76.4565	0.235435	0	4.476e-06	0.000153163	14.3557	0.235257	Q5K651	SAMD9_HUMAN	Sterile alpha motif domain-containing protein 9	SAMD9	Q5K651	Homo sapiens	0.189	184281	sp	9606	1	1	HumanRefProteome_April2023	24	25
True	NO COVID / SEVERE	NO COVID	SEVERE	P48556	287.77	180.098	-0.676136	0.676136	-37.4161	0.625839	-0.676136	0.676136	-37.4161	0.625839	0	4.31861e-06	0.000157978	15.8697	0.068973	P48556	PSMD8_HUMAN	26S proteasome non-ATPase regulatory subunit 8	PSMD8	P48556	Homo sapiens	0.349	39611.9	sp	9606	1	2	HumanRefProteome_April2023	12	16
True	MILD / SEVERE	MILD	SEVERE	Q9UNN5	113.368	63.7501	-0.830518	0.830518	-43.7673	0.562327	-0.830518	0.830518	-43.7673	0.562327	0	4.73475e-06	0.000159525	16.8646	0.0882197	Q9UNN5	FAF1_HUMAN	FAS-associated factor 1	FAF1	Q9UNN5	Homo sapiens	0.163	73954.1	sp	9606	1	2	HumanRefProteome_April2023	11	11
True	MILD / SEVERE	MILD	SEVERE	O15067	160.308	70.7682	-1.17967	1.17967	-55.8549	0.441451	-1.17967	1.17967	-55.8549	0.441451	0	5.06715e-06	0.000168137	19.0004	0.120776	O15067	PUR4_HUMAN	Phosphoribosylformylglycinamidine synthase	PFAS	O15067	Homo sapiens	0.167	144734	sp	9606	1	4	HumanRefProteome_April2023	16	18
True	NO COVID / SEVERE	NO COVID	SEVERE	P51580	48.6184	122.165	1.32925	1.32925	151.273	2.51273	1.32925	1.32925	151.273	2.51273	0	4.9029e-06	0.000173747	10.7719	0.11257	P51580	TPMT_HUMAN	Thiopurine S-methyltransferase	TPMT	P51580	Homo sapiens	0.31	28180.3	sp	9606	1	1	HumanRefProteome_April2023	7	10
True	NO COVID / SEVERE	NO COVID	SEVERE	P25490	12.1683	66.295	2.44577	2.44577	444.816	5.44816	2.44577	2.44577	444.816	5.44816	0	4.87634e-06	0.000173747	11.3825	0.212959	P25490	TYY1_HUMAN	Transcriptional repressor protein YY1	YY1	P25490	Homo sapiens	0.048	44712.6	sp	9606	1	2	HumanRefProteome_April2023	2	2
True	NO COVID / MILD	NO COVID	MILD	P11940	753.579	366.555	-1.03973	1.03973	-51.3582	0.486418	-1.03973	1.03973	-51.3582	0.486418	0	7.24017e-07	0.000173875	15.578	0.0827158	P11940	PABP1_HUMAN	Polyadenylate-binding protein 1	PABPC1	P11940	Homo sapiens	0.417	70670.8	sp	9606	1	2	HumanRefProteome_April2023	24	32
True	NO COVID / MILD	NO COVID	MILD	P82094	52.8133	298.995	2.50115	2.50115	466.136	5.66136	2.50115	2.50115	466.136	5.66136	0	7.21579e-07	0.000173875	10.2216	0.174594	P82094	TMF1_HUMAN	TATA element modulatory factor	TMF1	P82094	Homo sapiens	0.053	122842	sp	9606	1	2	HumanRefProteome_April2023	6	6
True	MILD / SEVERE	MILD	SEVERE	O15111	37.0548	5.90715	-2.64913	2.64913	-84.0584	0.159416	-2.64913	2.64913	-84.0584	0.159416	0	5.48457e-06	0.00017787	9.80144	0.226424	O15111	IKKA_HUMAN	Inhibitor of nuclear factor kappa-B kinase subunit alpha	CHUK	O15111	Homo sapiens	0.042	84639.6	sp	9606	1	2	HumanRefProteome_April2023	2	3
True	MILD / SEVERE	MILD	SEVERE	Q14232	137.935	61.2264	-1.17176	1.17176	-55.6122	0.443878	-1.17176	1.17176	-55.6122	0.443878	0	5.52292e-06	0.00017787	19.4538	0.147297	Q14232	EI2BA_HUMAN	Translation initiation factor eIF-2B subunit alpha	EIF2B1	Q14232	Homo sapiens	0.279	33712.2	sp	9606	1	1	HumanRefProteome_April2023	8	9
True	MILD / SEVERE	MILD	SEVERE	P06756	6.77059	34.2231	2.33762	2.33762	405.466	5.05466	2.33762	2.33762	405.466	5.05466	0	5.75806e-06	0.000180145	13.6294	0.176624	P06756	ITAV_HUMAN	Integrin alpha-V	ITGAV	P06756	Homo sapiens	0.031	116038	sp	9606	1	2	HumanRefProteome_April2023	2	2
True	MILD / SEVERE	MILD	SEVERE	Q9P289	231.969	73.2904	-1.66224	1.66224	-68.4051	0.315949	-1.66224	1.66224	-68.4051	0.315949	0	5.74576e-06	0.000180145	12.2726	0.154891	Q9P289	STK26_HUMAN	Serine/threonine-protein kinase 26	STK26	Q9P289	Homo sapiens	0.05	46528.8	sp	9606	1	2	HumanRefProteome_April2023	2	2
True	NO COVID / SEVERE	NO COVID	SEVERE	Q5VZK9	99.0881	21.8322	-2.18225	2.18225	-77.9669	0.220331	-2.18225	2.18225	-77.9669	0.220331	0	5.19193e-06	0.000181158	12.2091	0.151594	Q5VZK9	CARL1_HUMAN	F-actin-uncapping protein LRRC16A	CARMIL1	Q5VZK9	Homo sapiens	0.238	151557	sp	9606	1	1	HumanRefProteome_April2023	26	29
True	NO COVID / SEVERE	NO COVID	SEVERE	Q15436	107.136	39.2136	-1.45002	1.45002	-63.3984	0.366016	-1.45002	1.45002	-63.3984	0.366016	0	5.29522e-06	0.000181963	13.4734	0.13628	Q15436	SC23A_HUMAN	Protein transport protein Sec23A	SEC23A	Q15436	Homo sapiens	0.118	86160.8	sp	9606	1	2	HumanRefProteome_April2023	8	8
True	MILD / SEVERE	MILD	SEVERE	Q0VDF9	152.757	84.1561	-0.860096	0.860096	-44.9084	0.550916	-0.860096	0.860096	-44.9084	0.550916	0	6.12607e-06	0.000188959	19.8482	0.0993844	Q0VDF9	HSP7E_HUMAN	Heat shock 70 kDa protein 14	HSPA14	Q0VDF9	Homo sapiens	0.303	54794.4	sp	9606	1	1	HumanRefProteome_April2023	9	9
True	NO COVID / MILD	NO COVID	MILD	O14964	163.848	49.2799	-1.73328	1.73328	-69.9233	0.300767	-1.73328	1.73328	-69.9233	0.300767	0	8.65364e-07	0.000192976	16.8312	0.136704	O14964	HGS_HUMAN	Hepatocyte growth factor-regulated tyrosine kinase substrate	HGS	O14964	Homo sapiens	0.097	86192	sp	9606	1	1	HumanRefProteome_April2023	7	7
True	NO COVID / SEVERE	NO COVID	SEVERE	Q15833	85.0788	24.962	-1.76907	1.76907	-70.6602	0.293398	-1.76907	1.76907	-70.6602	0.293398	0	5.75821e-06	0.00019492	10.974	0.153432	Q15833	STXB2_HUMAN	Syntaxin-binding protein 2	STXBP2	Q15833	Homo sapiens	0.251	66452.5	sp	9606	1	2	HumanRefProteome_April2023	16	18
True	NO COVID / SEVERE	NO COVID	SEVERE	P55210	358.699	171.716	-1.06275	1.06275	-52.1281	0.478719	-1.06275	1.06275	-52.1281	0.478719	0	5.96591e-06	0.000198088	15.7743	0.125068	P55210	CASP7_HUMAN	Caspase-7	CASP7	P55210	Homo sapiens	0.257	34276.8	sp	9606	1	1	HumanRefProteome_April2023	7	8
True	NO COVID / SEVERE	NO COVID	SEVERE	Q0JRZ9	99.8506	43.7783	-1.18955	1.18955	-56.1562	0.438438	-1.18955	1.18955	-56.1562	0.438438	0	6.02648e-06	0.000198088	12.2102	0.120428	Q0JRZ9	FCHO2_HUMAN	F-BAR domain only protein 2	FCHO2	Q0JRZ9	Homo sapiens	0.105	88924.4	sp	9606	1	2	HumanRefProteome_April2023	8	9
True	NO COVID / SEVERE	NO COVID	SEVERE	Q16630	1967.96	70.8739	-4.7953	4.7953	-96.3986	0.0360139	-4.7953	4.7953	-96.3986	0.0360139	0	6.12051e-06	0.000198305	9.05838	0.157916	Q16630	CPSF6_HUMAN	Cleavage and polyadenylation specificity factor subunit 6	CPSF6	Q16630	Homo sapiens	0.181	59209.8	sp	9606	1	2	HumanRefProteome_April2023	7	7
True	NO COVID / SEVERE	NO COVID	SEVERE	O15111	37.0548	5.55988	-2.73654	2.73654	-84.9955	0.150045	-2.73654	2.73654	-84.9955	0.150045	0	6.4068e-06	0.000204657	9.28684	0.223316	O15111	IKKA_HUMAN	Inhibitor of nuclear factor kappa-B kinase subunit alpha	CHUK	O15111	Homo sapiens	0.042	84639.6	sp	9606	1	2	HumanRefProteome_April2023	2	3
True	NO COVID / SEVERE	NO COVID	SEVERE	P63010	333.685	129.555	-1.36492	1.36492	-61.1745	0.388255	-1.36492	1.36492	-61.1745	0.388255	0	6.60358e-06	0.000208013	16.3953	0.13855	P63010	AP2B1_HUMAN	AP-2 complex subunit beta	AP2B1	P63010	Homo sapiens	0.336	104553	sp	9606	1	1	HumanRefProteome_April2023	30	39
True	MILD / SEVERE	MILD	SEVERE	O95359	60.8122	21.9061	-1.47303	1.47303	-63.9775	0.360225	-1.47303	1.47303	-63.9775	0.360225	0	6.91802e-06	0.000209013	12.6498	0.111122	O95359	TACC2_HUMAN	Transforming acidic coiled-coil-containing protein 2	TACC2	O95359	Homo sapiens	0.133	309427	sp	9606	1	3	HumanRefProteome_April2023	27	28
True	MILD / SEVERE	MILD	SEVERE	Q05086	136.714	40.2162	-1.76531	1.76531	-70.5837	0.294163	-1.76531	1.76531	-70.5837	0.294163	0	6.96709e-06	0.000209013	14.1202	0.146246	Q05086	UBE3A_HUMAN	Ubiquitin-protein ligase E3A	UBE3A	Q05086	Homo sapiens	0.168	100688	sp	9606	1	4	HumanRefProteome_April2023	11	12
True	MILD / SEVERE	MILD	SEVERE	Q92900	247.756	89.177	-1.47417	1.47417	-64.0061	0.359939	-1.47417	1.47417	-64.0061	0.359939	0	7.20033e-06	0.000213091	14.7644	0.163407	Q92900	RENT1_HUMAN	Regulator of nonsense transcripts 1	UPF1	Q92900	Homo sapiens	0.399	124345	sp	9606	1	2	HumanRefProteome_April2023	36	44
True	NO COVID / SEVERE	NO COVID	SEVERE	O14841	61.5188	22.2476	-1.46738	1.46738	-63.8361	0.361639	-1.46738	1.46738	-63.8361	0.361639	0	6.86134e-06	0.000213172	16.6757	0.168716	O14841	OPLA_HUMAN	5-oxoprolinase	OPLAH	O14841	Homo sapiens	0.102	137457	sp	9606	1	3	HumanRefProteome_April2023	9	9
True	NO COVID / SEVERE	NO COVID	SEVERE	Q10567	583.323	256.27	-1.18663	1.18663	-56.0673	0.439327	-1.18663	1.18663	-56.0673	0.439327	0	6.9691e-06	0.000213594	13.9825	0.137619	Q10567	AP1B1_HUMAN	AP-1 complex subunit beta-1	AP1B1	Q10567	Homo sapiens	0.258	104607	sp	9606	1	3	HumanRefProteome_April2023	18	21
True	MILD / SEVERE	MILD	SEVERE	P32189	398.066	126.464	-1.65428	1.65428	-68.2304	0.317696	-1.65428	1.65428	-68.2304	0.317696	0	7.3736e-06	0.000215309	13.0996	0.149462	P32189	GLPK_HUMAN	Glycerol kinase	GK	P32189	Homo sapiens	0.345	61244.6	sp	9606	1	3	HumanRefProteome_April2023	16	20
True	MILD / SEVERE	MILD	SEVERE	Q14203	269.496	140.141	-0.943385	0.943385	-47.9989	0.520011	-0.943385	0.943385	-47.9989	0.520011	0	7.54728e-06	0.000216397	19.3871	0.111241	Q14203	DCTN1_HUMAN	Dynactin subunit 1	DCTN1	Q14203	Homo sapiens	0.329	141695	sp	9606	1	3	HumanRefProteome_April2023	34	41
True	MILD / SEVERE	MILD	SEVERE	O94979	472.486	238.047	-0.989022	0.989022	-49.6181	0.503819	-0.989022	0.989022	-49.6181	0.503819	0	7.60848e-06	0.000216397	19.2476	0.103458	O94979	SC31A_HUMAN	Protein transport protein Sec31A	SEC31A	O94979	Homo sapiens	0.32	133015	sp	9606	1	3	HumanRefProteome_April2023	33	45
True	NO COVID / SEVERE	NO COVID	SEVERE	Q92890	285.547	151.885	-0.910749	0.910749	-46.8091	0.531909	-0.910749	0.910749	-46.8091	0.531909	0	7.17712e-06	0.000217036	15.966	0.0938595	Q92890	UFD1_HUMAN	Ubiquitin recognition factor in ER-associated degradation protein 1	UFD1	Q92890	Homo sapiens	0.238	34500.3	sp	9606	1	3	HumanRefProteome_April2023	7	7
True	NO COVID / SEVERE	NO COVID	SEVERE	Q14118	272.673	94.8217	-1.52388	1.52388	-65.2251	0.347749	-1.52388	1.52388	-65.2251	0.347749	0	7.28782e-06	0.000217484	10.9502	0.13515	Q14118	DAG1_HUMAN	Dystroglycan 1	DAG1	Q14118	Homo sapiens	0.152	97441.5	sp	9606	1	2	HumanRefProteome_April2023	13	16
True	MILD / SEVERE	MILD	SEVERE	O00410	333.755	83.9058	-1.99195	1.99195	-74.8601	0.251399	-1.99195	1.99195	-74.8601	0.251399	0	7.78519e-06	0.000218584	17.257	0.203928	O00410	IPO5_HUMAN	Importin-5	IPO5	O00410	Homo sapiens	0.318	123630	sp	9606	1	4	HumanRefProteome_April2023	27	30
True	NO COVID / SEVERE	NO COVID	SEVERE	O00148	746.743	441.296	-0.758865	0.758865	-40.9039	0.590961	-0.758865	0.758865	-40.9039	0.590961	0	7.66988e-06	0.000223017	12.5516	0.073578	O00148	DX39A_HUMAN	ATP-dependent RNA helicase DDX39A	DDX39A	O00148	Homo sapiens	0.33	49129.5	sp	9606	1	2	HumanRefProteome_April2023	12	17
True	NO COVID / SEVERE	NO COVID	SEVERE	Q08J23	228.944	139.433	-0.715425	0.715425	-39.0974	0.609026	-0.715425	0.715425	-39.0974	0.609026	0	7.63657e-06	0.000223017	17.9994	0.0830997	Q08J23	NSUN2_HUMAN	RNA cytosine C(5)-methyltransferase NSUN2	NSUN2	Q08J23	Homo sapiens	0.361	86470.7	sp	9606	1	2	HumanRefProteome_April2023	21	25
True	NO COVID / SEVERE	NO COVID	SEVERE	Q9NPH2	161.189	64.1037	-1.33028	1.33028	-60.2308	0.397692	-1.33028	1.33028	-60.2308	0.397692	0	7.91336e-06	0.000227184	13.2702	0.131766	Q9NPH2	INO1_HUMAN	Inositol-3-phosphate synthase 1	ISYNA1	Q9NPH2	Homo sapiens	0.206	61067.8	sp	9606	1	1	HumanRefProteome_April2023	8	9
True	MILD / SEVERE	MILD	SEVERE	O75369	570.455	223.797	-1.34992	1.34992	-60.7687	0.392313	-1.34992	1.34992	-60.7687	0.392313	0	8.44567e-06	0.0002312	17.1962	0.163357	O75369	FLNB_HUMAN	Filamin-B	FLNB	O75369	Homo sapiens	0.458	278164	sp	9606	1	2	HumanRefProteome_April2023	96	117
True	MILD / SEVERE	MILD	SEVERE	O15397	19.8335	4.58107	-2.11418	2.11418	-76.9023	0.230977	-2.11418	2.11418	-76.9023	0.230977	0	8.39213e-06	0.0002312	10.1355	0.160878	O15397	IPO8_HUMAN	Importin-8	IPO8	O15397	Homo sapiens	0.06	119938	sp	9606	1	2	HumanRefProteome_April2023	5	5
True	NO COVID / MILD	NO COVID	MILD	Q92917	19.6063	40.0546	1.03065	1.03065	104.294	2.04294	1.03065	1.03065	104.294	2.04294	0	1.1376e-06	0.000236772	18.3199	0.103478	Q92917	GPKOW_HUMAN	G-patch domain and KOW motifs-containing protein	GPKOW	Q92917	Homo sapiens	0.139	52228.8	sp	9606	1	2	HumanRefProteome_April2023	4	4
True	MILD / SEVERE	MILD	SEVERE	P98170	1113.85	247.814	-2.16822	2.16822	-77.7515	0.222485	-2.16822	2.16822	-77.7515	0.222485	0	8.79264e-06	0.000237727	10.9116	0.246243	P98170	XIAP_HUMAN	E3 ubiquitin-protein ligase XIAP	XIAP	P98170	Homo sapiens	0.151	56684.9	sp	9606	1	2	HumanRefProteome_April2023	6	6
True	NO COVID / SEVERE	NO COVID	SEVERE	P36915	417.966	55.2417	-2.91956	2.91956	-86.7832	0.132168	-2.91956	2.91956	-86.7832	0.132168	0	8.4056e-06	0.000238299	9.61336	0.170408	P36915	GNL1_HUMAN	Guanine nucleotide-binding protein-like 1	GNL1	P36915	Homo sapiens	0.219	68660.9	sp	9606	1	2	HumanRefProteome_April2023	12	13
True	NO COVID / SEVERE	NO COVID	SEVERE	Q14746	39.2777	20.6725	-0.925999	0.925999	-47.3684	0.526316	-0.925999	0.925999	-47.3684	0.526316	0	9.15242e-06	0.00024924	16.5938	0.10336	Q14746	COG2_HUMAN	Conserved oligomeric Golgi complex subunit 2	COG2	Q14746	Homo sapiens	0.271	83207.5	sp	9606	1	1	HumanRefProteome_April2023	16	18
True	NO COVID / SEVERE	NO COVID	SEVERE	Q8TCE6	58.5297	15.2135	-1.94382	1.94382	-74.0073	0.259927	-1.94382	1.94382	-74.0073	0.259927	0	9.23112e-06	0.00024924	10.1686	0.170442	Q8TCE6	DEN10_HUMAN	DENN domain-containing protein 10	DENND10	Q8TCE6	Homo sapiens	0.258	40513.1	sp	9606	1	1	HumanRefProteome_April2023	8	8
True	NO COVID / SEVERE	NO COVID	SEVERE	Q7KZF4	482.582	227.751	-1.08331	1.08331	-52.8056	0.471944	-1.08331	1.08331	-52.8056	0.471944	0	9.16958e-06	0.00024924	17.6727	0.153616	Q7KZF4	SND1_HUMAN	Staphylococcal nuclease domain-containing protein 1	SND1	Q7KZF4	Homo sapiens	0.505	101997	sp	9606	1	1	HumanRefProteome_April2023	35	40
True	NO COVID / SEVERE	NO COVID	SEVERE	Q96JC1	38.4905	11.2818	-1.7705	1.7705	-70.6893	0.293107	-1.7705	1.7705	-70.6893	0.293107	0	9.17943e-06	0.00024924	17.4399	0.214762	Q96JC1	VPS39_HUMAN	Vam6/Vps39-like protein	VPS39	Q96JC1	Homo sapiens	0.082	101809	sp	9606	1	2	HumanRefProteome_April2023	6	7
True	NO COVID / SEVERE	NO COVID	SEVERE	Q8IYT3	59.6114	276.391	2.21305	2.21305	363.655	4.63655	2.21305	2.21305	363.655	4.63655	0	9.76219e-06	0.000249382	13.3525	0.27253	Q8IYT3	CC170_HUMAN	Coiled-coil domain-containing protein 170	CCDC170	Q8IYT3	Homo sapiens	0.18	82276.7	sp	9606	1	3	HumanRefProteome_April2023	12	12
True	NO COVID / SEVERE	NO COVID	SEVERE	O60841	115.318	37.7266	-1.61196	1.61196	-67.2847	0.327153	-1.61196	1.61196	-67.2847	0.327153	0	9.86093e-06	0.000249382	12.2797	0.151003	O60841	IF2P_HUMAN	Eukaryotic translation initiation factor 5B	EIF5B	O60841	Homo sapiens	0.252	138827	sp	9606	1	4	HumanRefProteome_April2023	24	26
True	NO COVID / SEVERE	NO COVID	SEVERE	Q66K74	92.6151	43.4747	-1.09107	1.09107	-53.0587	0.469413	-1.09107	1.09107	-53.0587	0.469413	0	9.70673e-06	0.000249382	17.9958	0.134485	Q66K74	MAP1S_HUMAN	Microtubule-associated protein 1S	MAP1S	Q66K74	Homo sapiens	0.12	112211	sp	9606	1	2	HumanRefProteome_April2023	9	9
True	NO COVID / SEVERE	NO COVID	SEVERE	Q9Y606	66.8894	34.6262	-0.949914	0.949914	-48.2337	0.517663	-0.949914	0.949914	-48.2337	0.517663	0	9.40797e-06	0.000249382	17.7316	0.10725	Q9Y606	PUS1_HUMAN	Pseudouridylate synthase 1 homolog	PUS1	Q9Y606	Homo sapiens	0.138	47470	sp	9606	1	3	HumanRefProteome_April2023	5	5
True	NO COVID / SEVERE	NO COVID	SEVERE	O43148	79.6176	44.5899	-0.836372	0.836372	-43.995	0.56005	-0.836372	0.836372	-43.995	0.56005	0	9.89611e-06	0.000249382	16.5667	0.0988965	O43148	MCES_HUMAN	mRNA cap guanine-N7 methyltransferase	RNMT	O43148	Homo sapiens	0.244	54844.1	sp	9606	1	1	HumanRefProteome_April2023	9	9
True	NO COVID / SEVERE	NO COVID	SEVERE	Q9Y5X2	36.7286	10.7231	-1.77619	1.77619	-70.8046	0.291954	-1.77619	1.77619	-70.8046	0.291954	0	9.58674e-06	0.000249382	11.8004	0.132916	Q9Y5X2	SNX8_HUMAN	Sorting nexin-8	SNX8	Q9Y5X2	Homo sapiens	0.138	52569.4	sp	9606	1	1	HumanRefProteome_April2023	5	5
True	MILD / SEVERE	MILD	SEVERE	Q9BX69	57.4551	3.7365	-3.94268	3.94268	-93.4967	0.0650334	-3.94268	3.94268	-93.4967	0.0650334	0	9.90535e-06	0.000252031	9.13676	0.29382	Q9BX69	CARD6_HUMAN	Caspase recruitment domain-containing protein 6	CARD6	Q9BX69	Homo sapiens	0.02	116468	sp	9606	1	2	HumanRefProteome_April2023	4	4
True	MILD / SEVERE	MILD	SEVERE	Q0JRZ9	99.8506	44.5589	-1.16406	1.16406	-55.3745	0.446255	-1.16406	1.16406	-55.3745	0.446255	0	1.0172e-05	0.000252031	19.5322	0.152432	Q0JRZ9	FCHO2_HUMAN	F-BAR domain only protein 2	FCHO2	Q0JRZ9	Homo sapiens	0.105	88924.4	sp	9606	1	2	HumanRefProteome_April2023	8	9
True	MILD / SEVERE	MILD	SEVERE	P21695	106.398	12.9995	-3.03295	3.03295	-87.7822	0.122178	-3.03295	3.03295	-87.7822	0.122178	0	9.87008e-06	0.000252031	9.0149	0.116453	P21695	GPDA_HUMAN	Glycerol-3-phosphate dehydrogenase [NAD(+)], cytoplasmic	GPD1	P21695	Homo sapiens	0.123	37567.6	sp	9606	1	4	HumanRefProteome_April2023	4	4
True	MILD / SEVERE	MILD	SEVERE	P33908	42.9306	6.61609	-2.69796	2.69796	-84.5889	0.154111	-2.69796	2.69796	-84.5889	0.154111	0	1.0194e-05	0.000252031	11.0274	0.108564	P33908	MA1A1_HUMAN	Mannosyl-oligosaccharide 1,2-alpha-mannosidase IA	MAN1A1	P33908	Homo sapiens	0.041	72968.5	sp	9606	1	3	HumanRefProteome_April2023	4	5
True	MILD / SEVERE	MILD	SEVERE	Q66K74	92.6151	47.0232	-0.977875	0.977875	-49.2273	0.507727	-0.977875	0.977875	-49.2273	0.507727	0	1.03574e-05	0.000252031	19.0349	0.127809	Q66K74	MAP1S_HUMAN	Microtubule-associated protein 1S	MAP1S	Q66K74	Homo sapiens	0.12	112211	sp	9606	1	2	HumanRefProteome_April2023	9	9
True	MILD / SEVERE	MILD	SEVERE	Q6DKJ4	262.38	34.4254	-2.93011	2.93011	-86.8796	0.131204	-2.93011	2.93011	-86.8796	0.131204	0	1.03228e-05	0.000252031	9.71273	0.233609	Q6DKJ4	NXN_HUMAN	Nucleoredoxin	NXN	Q6DKJ4	Homo sapiens	0.14	48392.1	sp	9606	1	2	HumanRefProteome_April2023	5	6
True	MILD / SEVERE	MILD	SEVERE	P47897	430.177	168.223	-1.35456	1.35456	-60.8946	0.391054	-1.35456	1.35456	-60.8946	0.391054	0	9.94744e-06	0.000252031	19.598	0.146565	P47897	SYQ_HUMAN	Glutamine--tRNA ligase	QARS1	P47897	Homo sapiens	0.39	87798.7	sp	9606	1	1	HumanRefProteome_April2023	27	37
True	MILD / SEVERE	MILD	SEVERE	Q05823	38.7682	17.6696	-1.1336	1.1336	-54.4224	0.455776	-1.1336	1.1336	-54.4224	0.455776	0	1.00676e-05	0.000252031	19.8863	0.149361	Q05823	RN5A_HUMAN	2-5A-dependent ribonuclease	RNASEL	Q05823	Homo sapiens	0.157	83532.8	sp	9606	1	2	HumanRefProteome_April2023	14	17
True	MILD / SEVERE	MILD	SEVERE	O94855	146.856	61.1049	-1.26504	1.26504	-58.3912	0.416088	-1.26504	1.26504	-58.3912	0.416088	0	1.01608e-05	0.000252031	19.0991	0.159706	O94855	SC24D_HUMAN	Protein transport protein Sec24D	SEC24D	O94855	Homo sapiens	0.141	113010	sp	9606	1	2	HumanRefProteome_April2023	12	13
True	MILD / SEVERE	MILD	SEVERE	P48444	856.529	531.482	-0.688482	0.688482	-37.9494	0.620506	-0.688482	0.688482	-37.9494	0.620506	0	1.06982e-05	0.000257463	19.7907	0.085186	P48444	COPD_HUMAN	Coatomer subunit delta	ARCN1	P48444	Homo sapiens	0.331	57210.4	sp	9606	1	1	HumanRefProteome_April2023	18	22
True	MILD / SEVERE	MILD	SEVERE	O75153	90.7413	24.7627	-1.87359	1.87359	-72.7106	0.272894	-1.87359	1.87359	-72.7106	0.272894	0	1.08792e-05	0.000258971	14.703	0.184002	O75153	CLU_HUMAN	Clustered mitochondria protein homolog	CLUH	O75153	Homo sapiens	0.143	146670	sp	9606	1	2	HumanRefProteome_April2023	15	16
True	NO COVID / SEVERE	NO COVID	SEVERE	P61106	227.39	126.508	-0.845945	0.845945	-44.3654	0.556346	-0.845945	0.845945	-44.3654	0.556346	0	1.06188e-05	0.000263357	17.0466	0.0868604	P61106	RAB14_HUMAN	Ras-related protein Rab-14	RAB14	P61106	Homo sapiens	0.679	23896.9	sp	9606	1	4	HumanRefProteome_April2023	13	15
True	NO COVID / SEVERE	NO COVID	SEVERE	P12956	724.764	435.703	-0.734167	0.734167	-39.8835	0.601165	-0.734167	0.734167	-39.8835	0.601165	0	1.06829e-05	0.000263357	17.9738	0.0755634	P12956	XRCC6_HUMAN	X-ray repair cross-complementing protein 6	XRCC6	P12956	Homo sapiens	0.509	69843.1	sp	9606	1	2	HumanRefProteome_April2023	35	45
True	NO COVID / MILD	NO COVID	MILD	Q5TEA3	14.0506	124.478	3.14718	3.14718	785.923	8.85923	3.14718	3.14718	785.923	8.85923	0	1.68565e-06	0.000263836	11.7599	0.204908	Q5TEA3	DAAF9_HUMAN	Dynein axonemal assembly factor 9	DNAAF9	Q5TEA3	Homo sapiens	0.045	132287	sp	9606	1	1	HumanRefProteome_April2023	4	4
True	NO COVID / MILD	NO COVID	MILD	Q92839	50.9338	991.236	4.28253	4.28253	1846.12	19.4612	4.28253	4.28253	1846.12	19.4612	0	1.53843e-06	0.000263836	9.09328	0.102915	Q92839	HYAS1_HUMAN	Hyaluronan synthase 1	HAS1	Q92839	Homo sapiens	0.014	64832.1	sp	9606	1	2	HumanRefProteome_April2023	1	1
True	NO COVID / MILD	NO COVID	MILD	P33908	6.61609	82.1467	3.63415	3.63415	1141.62	12.4162	3.63415	3.63415	1141.62	12.4162	0	1.54407e-06	0.000263836	9.79781	0.168485	P33908	MA1A1_HUMAN	Mannosyl-oligosaccharide 1,2-alpha-mannosidase IA	MAN1A1	P33908	Homo sapiens	0.041	72968.5	sp	9606	1	3	HumanRefProteome_April2023	4	5
True	NO COVID / MILD	NO COVID	MILD	Q8WXF1	300.858	109.747	-1.4549	1.4549	-63.5221	0.364779	-1.4549	1.4549	-63.5221	0.364779	0	1.46876e-06	0.000263836	16.802	0.11094	Q8WXF1	PSPC1_HUMAN	Paraspeckle component 1	PSPC1	Q8WXF1	Homo sapiens	0.195	58743.6	sp	9606	1	1	HumanRefProteome_April2023	9	10
True	NO COVID / MILD	NO COVID	MILD	Q15418	88.4558	43.2574	-1.03201	1.03201	-51.0971	0.489029	-1.03201	1.03201	-51.0971	0.489029	0	1.69017e-06	0.000263836	18.5112	0.0828631	Q15418	KS6A1_HUMAN	Ribosomal protein S6 kinase alpha-1	RPS6KA1	Q15418	Homo sapiens	0.2	82723	sp	9606	1	2	HumanRefProteome_April2023	13	15
True	NO COVID / SEVERE	NO COVID	SEVERE	Q13620	111.786	36.5976	-1.61091	1.61091	-67.2609	0.327391	-1.61091	1.61091	-67.2609	0.327391	0	1.08717e-05	0.000265129	12.5847	0.150573	Q13620	CUL4B_HUMAN	Cullin-4B	CUL4B	Q13620	Homo sapiens	0.14	103982	sp	9606	1	4	HumanRefProteome_April2023	15	17
True	NO COVID / SEVERE	NO COVID	SEVERE	Q8TDB6	228.765	13.8307	-4.04792	4.04792	-93.9542	0.060458	-4.04792	4.04792	-93.9542	0.060458	0	1.12001e-05	0.000270231	9.0691	0.29387	Q8TDB6	DTX3L_HUMAN	E3 ubiquitin-protein ligase DTX3L	DTX3L	Q8TDB6	Homo sapiens	0.168	83554.3	sp	9606	1	1	HumanRefProteome_April2023	11	12
True	MILD / SEVERE	MILD	SEVERE	P15289	73.6172	30.106	-1.28999	1.28999	-59.1047	0.408953	-1.28999	1.28999	-59.1047	0.408953	0	1.18528e-05	0.000279113	19.4945	0.127204	P15289	ARSA_HUMAN	Arylsulfatase A	ARSA	P15289	Homo sapiens	0.093	53588.2	sp	9606	1	3	HumanRefProteome_April2023	3	3
True	NO COVID / SEVERE	NO COVID	SEVERE	Q9BX69	57.4551	5.06536	-3.5037	3.5037	-91.1838	0.088162	-3.5037	3.5037	-91.1838	0.088162	0	1.16992e-05	0.000279303	9.22151	0.294507	Q9BX69	CARD6_HUMAN	Caspase recruitment domain-containing protein 6	CARD6	Q9BX69	Homo sapiens	0.02	116468	sp	9606	1	2	HumanRefProteome_April2023	4	4
True	MILD / SEVERE	MILD	SEVERE	Q96JC1	38.4905	13.282	-1.53503	1.53503	-65.4928	0.345072	-1.53503	1.53503	-65.4928	0.345072	0	1.20962e-05	0.000281815	15.0681	0.192401	Q96JC1	VPS39_HUMAN	Vam6/Vps39-like protein	VPS39	Q96JC1	Homo sapiens	0.082	101809	sp	9606	1	2	HumanRefProteome_April2023	6	7
True	NO COVID / SEVERE	NO COVID	SEVERE	Q5T4S7	232.938	14.086	-4.04761	4.04761	-93.9529	0.0604711	-4.04761	4.04761	-93.9529	0.0604711	0	1.19621e-05	0.000282605	9.20903	0.249647	Q5T4S7	UBR4_HUMAN	E3 ubiquitin-protein ligase UBR4	UBR4	Q5T4S7	Homo sapiens	0.156	573841	sp	9606	1	1	HumanRefProteome_April2023	65	68
True	NO COVID / SEVERE	NO COVID	SEVERE	Q14108	152.407	36.1165	-2.0772	2.0772	-76.3027	0.236973	-2.0772	2.0772	-76.3027	0.236973	0	1.22631e-05	0.00028673	14.4633	0.212259	Q14108	SCRB2_HUMAN	Lysosome membrane protein 2	SCARB2	Q14108	Homo sapiens	0.218	54290.2	sp	9606	1	2	HumanRefProteome_April2023	7	7
True	NO COVID / SEVERE	NO COVID	SEVERE	Q04864	66.9777	21.0873	-1.66731	1.66731	-68.5159	0.314841	-1.66731	1.66731	-68.5159	0.314841	0	1.2493e-05	0.000289124	13.0887	0.183149	Q04864	REL_HUMAN	Proto-oncogene c-Rel	REL	Q04864	Homo sapiens	0.179	68519.6	sp	9606	1	1	HumanRefProteome_April2023	10	10
True	MILD / SEVERE	MILD	SEVERE	Q13247	95.3176	416.415	2.12721	2.12721	336.87	4.3687	2.12721	2.12721	336.87	4.3687	0	1.25821e-05	0.00029005	12.2251	0.164934	Q13247	SRSF6_HUMAN	Serine/arginine-rich splicing factor 6	SRSF6	Q13247	Homo sapiens	0.23	39586.8	sp	9606	1	2	HumanRefProteome_April2023	9	11
True	MILD / SEVERE	MILD	SEVERE	P49915	193.973	92.1975	-1.07306	1.07306	-52.469	0.47531	-1.07306	1.07306	-52.469	0.47531	0	1.27887e-05	0.000291743	17.2151	0.12074	P49915	GUAA_HUMAN	GMP synthase [glutamine-hydrolyzing]	GMPS	P49915	Homo sapiens	0.304	76715.4	sp	9606	1	1	HumanRefProteome_April2023	15	18
True	NO COVID / SEVERE	NO COVID	SEVERE	Q6VY07	38.533	14.3838	-1.42165	1.42165	-62.6714	0.373286	-1.42165	1.42165	-62.6714	0.373286	0	1.34996e-05	0.000309265	12.1291	0.135556	Q6VY07	PACS1_HUMAN	Phosphofurin acidic cluster sorting protein 1	PACS1	Q6VY07	Homo sapiens	0.107	104898	sp	9606	1	2	HumanRefProteome_April2023	10	12
True	MILD / SEVERE	MILD	SEVERE	Q00653	47.5424	22.9892	-1.04826	1.04826	-51.6449	0.483551	-1.04826	1.04826	-51.6449	0.483551	0	1.37154e-05	0.000309658	16.4033	0.130542	Q00653	NFKB2_HUMAN	Nuclear factor NF-kappa-B p100 subunit	NFKB2	Q00653	Homo sapiens	0.171	96749.2	sp	9606	1	4	HumanRefProteome_April2023	11	12
True	MILD / SEVERE	MILD	SEVERE	P49589	224.97	108.96	-1.04593	1.04593	-51.5668	0.484332	-1.04593	1.04593	-51.5668	0.484332	0	1.38799e-05	0.000310172	19.9983	0.12841	P49589	SYCC_HUMAN	Cysteine--tRNA ligase, cytoplasmic	CARS1	P49589	Homo sapiens	0.298	85473.3	sp	9606	1	3	HumanRefProteome_April2023	21	24
True	NO COVID / SEVERE	NO COVID	SEVERE	P56545	61.6985	24.4752	-1.33391	1.33391	-60.3309	0.396691	-1.33391	1.33391	-60.3309	0.396691	0	1.37942e-05	0.000312853	13.1542	0.12272	P56545	CTBP2_HUMAN	C-terminal-binding protein 2	CTBP2	P56545	Homo sapiens	0.198	48944.9	sp	9606	1	1	HumanRefProteome_April2023	6	7
True	MILD / SEVERE	MILD	SEVERE	Q9UHD2	30.223	11.3923	-1.40759	1.40759	-62.3058	0.376942	-1.40759	1.40759	-62.3058	0.376942	0	1.423e-05	0.000314785	15.0222	0.171298	Q9UHD2	TBK1_HUMAN	Serine/threonine-protein kinase TBK1	TBK1	Q9UHD2	Homo sapiens	0.064	83642.1	sp	9606	1	1	HumanRefProteome_April2023	3	3
True	MILD / SEVERE	MILD	SEVERE	Q8TDB6	228.765	23.2441	-3.29893	3.29893	-89.8393	0.101607	-3.29893	3.29893	-89.8393	0.101607	0	1.43888e-05	0.000315115	9.32617	0.29595	Q8TDB6	DTX3L_HUMAN	E3 ubiquitin-protein ligase DTX3L	DTX3L	Q8TDB6	Homo sapiens	0.168	83554.3	sp	9606	1	1	HumanRefProteome_April2023	11	12
True	NO COVID / SEVERE	NO COVID	SEVERE	Q14155	48.945	17.3541	-1.49589	1.49589	-64.5437	0.354563	-1.49589	1.49589	-64.5437	0.354563	0	1.41837e-05	0.0003185	12.9714	0.155092	Q14155	ARHG7_HUMAN	Rho guanine nucleotide exchange factor 7	ARHGEF7	Q14155	Homo sapiens	0.131	90012	sp	9606	1	2	HumanRefProteome_April2023	10	10
True	MILD / SEVERE	MILD	SEVERE	P49591	293.942	191.191	-0.620517	0.620517	-34.9562	0.650438	-0.620517	0.620517	-34.9562	0.650438	0	1.47416e-05	0.000319644	19.0469	0.0759705	P49591	SYSC_HUMAN	Serine--tRNA ligase, cytoplasmic	SARS1	P49591	Homo sapiens	0.344	58777.3	sp	9606	1	3	HumanRefProteome_April2023	20	27
True	NO COVID / MILD	NO COVID	MILD	P25325	253.908	134.148	-0.920476	0.920476	-47.1665	0.528335	-0.920476	0.920476	-47.1665	0.528335	0	2.22351e-06	0.000322965	14.9328	0.0683772	P25325	THTM_HUMAN	3-mercaptopyruvate sulfurtransferase	MPST	P25325	Homo sapiens	0.508	33178.5	sp	9606	1	3	HumanRefProteome_April2023	10	12
True	NO COVID / MILD	NO COVID	MILD	P55809	108.226	14.8179	-2.86863	2.86863	-86.3083	0.136917	-2.86863	2.86863	-86.3083	0.136917	0	2.27586e-06	0.000322965	12.3267	0.141705	P55809	SCOT1_HUMAN	Succinyl-CoA:3-ketoacid coenzyme A transferase 1, mitochondrial	OXCT1	P55809	Homo sapiens	0.312	56157.6	sp	9606	1	1	HumanRefProteome_April2023	11	11
True	MILD / SEVERE	MILD	SEVERE	Q13895	14.8545	54.9469	1.88714	1.88714	269.902	3.69902	1.88714	1.88714	269.902	3.69902	0	1.54399e-05	0.000331503	14.3222	0.22237	Q13895	BYST_HUMAN	Bystin	BYSL	Q13895	Homo sapiens	0.039	49601.3	sp	9606	1	3	HumanRefProteome_April2023	2	2
True	NO COVID / SEVERE	NO COVID	SEVERE	Q8IWE2	811.135	139.001	-2.54485	2.54485	-82.8634	0.171366	-2.54485	2.54485	-82.8634	0.171366	0	1.49147e-05	0.000331633	9.34724	0.183894	Q8IWE2	NXP20_HUMAN	Protein NOXP20	FAM114A1	Q8IWE2	Homo sapiens	0.33	60741.7	sp	9606	1	2	HumanRefProteome_April2023	16	19
True	NO COVID / SEVERE	NO COVID	SEVERE	P20340	772.336	264.975	-1.54337	1.54337	-65.6918	0.343082	-1.54337	1.54337	-65.6918	0.343082	0	1.51846e-05	0.000334357	10.9841	0.140475	P20340	RAB6A_HUMAN	Ras-related protein Rab-6A	RAB6A	P20340	Homo sapiens	0.404	23592.8	sp	9606	1	3	HumanRefProteome_April2023	8	9
True	NO COVID / MILD	NO COVID	MILD	P49356	35.2314	103.866	1.55979	1.55979	194.812	2.94812	1.55979	1.55979	194.812	2.94812	0	2.52357e-06	0.000342547	14.6124	0.102273	P49356	FNTB_HUMAN	Protein farnesyltransferase subunit beta	FNTB	P49356	Homo sapiens	0.128	48773.6	sp	9606	1	1	HumanRefProteome_April2023	6	6
True	MILD / SEVERE	MILD	SEVERE	Q92841	234.897	128.734	-0.867632	0.867632	-45.1954	0.548046	-0.867631	0.867631	-45.1954	0.548046	0	1.61307e-05	0.000342973	19.0329	0.115613	Q92841	DDX17_HUMAN	Probable ATP-dependent RNA helicase DDX17	DDX17	Q92841	Homo sapiens	0.321	80272.4	sp	9606	1	2	HumanRefProteome_April2023	20	25
True	NO COVID / SEVERE	NO COVID	SEVERE	Q9UMS4	150.718	63.4154	-1.24894	1.24894	-57.9244	0.420756	-1.24894	1.24894	-57.9244	0.420756	0	1.5843e-05	0.000345498	14.1236	0.12612	Q9UMS4	PRP19_HUMAN	Pre-mRNA-processing factor 19	PRPF19	Q9UMS4	Homo sapiens	0.198	55180.8	sp	9606	1	1	HumanRefProteome_April2023	10	12
True	NO COVID / SEVERE	NO COVID	SEVERE	Q6P1N0	129.683	68.7114	-0.916372	0.916372	-47.016	0.52984	-0.916372	0.916372	-47.016	0.52984	0	1.64253e-05	0.000351438	16.33	0.0897757	Q6P1N0	C2D1A_HUMAN	Coiled-coil and C2 domain-containing protein 1A	CC2D1A	Q6P1N0	Homo sapiens	0.189	104062	sp	9606	1	1	HumanRefProteome_April2023	12	13
True	NO COVID / SEVERE	NO COVID	SEVERE	P41250	332.008	174.005	-0.932089	0.932089	-47.5901	0.524099	-0.932089	0.932089	-47.5901	0.524099	0	1.62875e-05	0.000351438	17.9961	0.1105	P41250	GARS_HUMAN	Glycine--tRNA ligase	GARS1	P41250	Homo sapiens	0.356	83165.6	sp	9606	1	3	HumanRefProteome_April2023	23	29
True	NO COVID / SEVERE	NO COVID	SEVERE	O95678	776.361	21.5674	-5.1698	5.1698	-97.222	0.0277801	-5.1698	5.1698	-97.222	0.0277801	0	1.66107e-05	0.000352085	9.12195	0.230504	O95678	K2C75_HUMAN	Keratin, type II cytoskeletal 75	KRT75	O95678	Homo sapiens	0.018	59560.4	sp	9606	1	2	HumanRefProteome_April2023	1	1
True	MILD / SEVERE	MILD	SEVERE	Q9BYT8	58.2424	16.476	-1.8217	1.8217	-71.7113	0.282887	-1.8217	1.8217	-71.7113	0.282887	0	1.68474e-05	0.000354767	12.9816	0.191587	Q9BYT8	NEUL_HUMAN	Neurolysin, mitochondrial	NLN	Q9BYT8	Homo sapiens	0.162	80651.8	sp	9606	1	1	HumanRefProteome_April2023	8	8
True	NO COVID / SEVERE	NO COVID	SEVERE	P51610	60.1316	26.6336	-1.17488	1.17488	-55.7079	0.442921	-1.17488	1.17488	-55.7079	0.442921	0	1.73693e-05	0.000361618	14.4077	0.121649	P51610	HCFC1_HUMAN	Host cell factor 1	HCFC1	P51610	Homo sapiens	0.088	208732	sp	9606	1	2	HumanRefProteome_April2023	13	13
True	NO COVID / SEVERE	NO COVID	SEVERE	Q05823	38.7682	17.1546	-1.17627	1.17627	-55.7507	0.442493	-1.17627	1.17627	-55.7507	0.442493	0	1.73793e-05	0.000361618	17.8604	0.154487	Q05823	RN5A_HUMAN	2-5A-dependent ribonuclease	RNASEL	Q05823	Homo sapiens	0.157	83532.8	sp	9606	1	2	HumanRefProteome_April2023	14	17
True	MILD / SEVERE	MILD	SEVERE	P36957	84.8914	192.875	1.18398	1.18398	127.202	2.27202	1.18398	1.18398	127.202	2.27202	0	1.74273e-05	0.000363484	19.9338	0.14357	P36957	ODO2_HUMAN	Dihydrolipoyllysine-residue succinyltransferase component of 2-oxoglutarate dehydrogenase complex, mitochondrial	DLST	P36957	Homo sapiens	0.263	48755.3	sp	9606	1	4	HumanRefProteome_April2023	12	13
True	NO COVID / SEVERE	NO COVID	SEVERE	Q9UBB4	46.0268	19.2491	-1.25768	1.25768	-58.1784	0.418216	-1.25768	1.25768	-58.1784	0.418216	0	1.77238e-05	0.000365432	12.0332	0.0977671	Q9UBB4	ATX10_HUMAN	Ataxin-10	ATXN10	Q9UBB4	Homo sapiens	0.257	53488.8	sp	9606	1	1	HumanRefProteome_April2023	10	11
True	NO COVID / SEVERE	NO COVID	SEVERE	Q9Y2D4	40.6061	11.2744	-1.84865	1.84865	-72.2347	0.277653	-1.84865	1.84865	-72.2347	0.277653	0	1.83595e-05	0.00037178	12.8269	0.164908	Q9Y2D4	EXC6B_HUMAN	Exocyst complex component 6B	EXOC6B	Q9Y2D4	Homo sapiens	0.046	94200.8	sp	9606	1	3	HumanRefProteome_April2023	3	3
True	NO COVID / SEVERE	NO COVID	SEVERE	Q5W0V3	82.5715	14.5606	-2.50357	2.50357	-82.3661	0.176339	-2.50357	2.50357	-82.3661	0.176339	0	1.81978e-05	0.00037178	10.0368	0.182878	Q5W0V3	FHI2A_HUMAN	FHF complex subunit HOOK interacting protein 2A	FHIP2A	Q5W0V3	Homo sapiens	0.075	86558.3	sp	9606	1	1	HumanRefProteome_April2023	7	7
True	MILD / SEVERE	MILD	SEVERE	O15020	100.828	11.4042	-3.14426	3.14426	-88.6894	0.113106	-3.14426	3.14426	-88.6894	0.113106	0	1.82422e-05	0.000376891	9.56714	0.258465	O15020	SPTN2_HUMAN	Spectrin beta chain, non-erythrocytic 2	SPTBN2	O15020	Homo sapiens	0.166	271325	sp	9606	1	3	HumanRefProteome_April2023	33	34
True	MILD / SEVERE	MILD	SEVERE	P53992	252.766	112.466	-1.16832	1.16832	-55.506	0.44494	-1.16832	1.16832	-55.506	0.44494	0	1.86051e-05	0.000380796	19.9862	0.145475	P53992	SC24C_HUMAN	Protein transport protein Sec24C	SEC24C	P53992	Homo sapiens	0.17	118325	sp	9606	1	3	HumanRefProteome_April2023	15	17
True	MILD / SEVERE	MILD	SEVERE	Q8IYI6	49.7387	29.4923	-0.754031	0.754031	-40.7055	0.592945	-0.754031	0.754031	-40.7055	0.592945	0	1.92627e-05	0.000390604	19.6581	0.0958739	Q8IYI6	EXOC8_HUMAN	Exocyst complex component 8	EXOC8	Q8IYI6	Homo sapiens	0.143	81799.1	sp	9606	1	2	HumanRefProteome_April2023	11	12
True	NO COVID / MILD	NO COVID	MILD	P17480	34.9161	16.5336	-1.07849	1.07849	-52.6477	0.473523	-1.07849	1.07849	-52.6477	0.473523	0	3.00676e-06	0.000391129	19.9969	0.0955198	P17480	UBF1_HUMAN	Nucleolar transcription factor 1	UBTF	P17480	Homo sapiens	0.127	89405.9	sp	9606	1	1	HumanRefProteome_April2023	10	11
True	NO COVID / SEVERE	NO COVID	SEVERE	Q9Y5P4	407.352	47.7884	-3.09154	3.09154	-88.2685	0.117315	-3.09154	3.09154	-88.2685	0.117315	0	1.95664e-05	0.000392714	9.18615	0.255071	Q9Y5P4	CERT_HUMAN	Ceramide transfer protein	CERT1	Q9Y5P4	Homo sapiens	0.184	70834.9	sp	9606	1	1	HumanRefProteome_April2023	10	12
True	MILD / SEVERE	MILD	SEVERE	P53618	481.366	156.479	-1.62116	1.62116	-67.4926	0.325074	-1.62116	1.62116	-67.4926	0.325074	0	1.98694e-05	0.000395583	19.8563	0.188579	P53618	COPB_HUMAN	Coatomer subunit beta	COPB1	P53618	Homo sapiens	0.426	107142	sp	9606	1	3	HumanRefProteome_April2023	36	45
True	MILD / SEVERE	MILD	SEVERE	O60547	378.709	91.2792	-2.05273	2.05273	-75.8973	0.241027	-2.05273	2.05273	-75.8973	0.241027	0	1.97114e-05	0.000395583	12.2388	0.16939	O60547	GMDS_HUMAN	GDP-mannose 4,6 dehydratase	GMDS	O60547	Homo sapiens	0.401	41949.7	sp	9606	1	1	HumanRefProteome_April2023	11	16
True	NO COVID / SEVERE	NO COVID	SEVERE	O43143	219.865	97.9015	-1.16721	1.16721	-55.472	0.44528	-1.16721	1.16721	-55.472	0.44528	0	2.00573e-05	0.000399034	14.8387	0.130596	O43143	DHX15_HUMAN	ATP-dependent RNA helicase DHX15	DHX15	O43143	Homo sapiens	0.425	90932.8	sp	9606	1	2	HumanRefProteome_April2023	29	33
True	NO COVID / MILD	NO COVID	MILD	Q14839	65.4972	26.7179	-1.29363	1.29363	-59.2075	0.407925	-1.29363	1.29363	-59.2075	0.407925	0	3.22106e-06	0.000402246	16.0327	0.12241	Q14839	CHD4_HUMAN	Chromodomain-helicase-DNA-binding protein 4	CHD4	Q14839	Homo sapiens	0.07	218005	sp	9606	1	2	HumanRefProteome_April2023	16	18
True	NO COVID / SEVERE	NO COVID	SEVERE	Q9H4G0	242.967	147.205	-0.722932	0.722932	-39.4135	0.605865	-0.722932	0.722932	-39.4135	0.605865	0	2.04801e-05	0.000403874	17.6606	0.0790577	Q9H4G0	E41L1_HUMAN	Band 4.1-like protein 1	EPB41L1	Q9H4G0	Homo sapiens	0.33	98502.9	sp	9606	1	2	HumanRefProteome_April2023	25	29
True	NO COVID / SEVERE	NO COVID	SEVERE	Q8TB72	48.5666	18.8675	-1.36406	1.36406	-61.1513	0.388487	-1.36406	1.36406	-61.1513	0.388487	0	2.06567e-05	0.000403874	14.0923	0.140941	Q8TB72	PUM2_HUMAN	Pumilio homolog 2	PUM2	Q8TB72	Homo sapiens	0.009	114216	sp	9606	1	2	HumanRefProteome_April2023	1	1
True	NO COVID / SEVERE	NO COVID	SEVERE	P52594	152.829	50.9632	-1.58439	1.58439	-66.6533	0.333467	-1.58439	1.58439	-66.6533	0.333467	0	2.11025e-05	0.000404319	12.2557	0.152464	P52594	AGFG1_HUMAN	Arf-GAP domain and FG repeat-containing protein 1	AGFG1	P52594	Homo sapiens	0.169	58260.2	sp	9606	1	2	HumanRefProteome_April2023	7	8
True	NO COVID / SEVERE	NO COVID	SEVERE	O75369	570.455	248.508	-1.19882	1.19882	-56.4369	0.435631	-1.19882	1.19882	-56.4369	0.435631	0	2.12143e-05	0.000404319	15.7993	0.159051	O75369	FLNB_HUMAN	Filamin-B	FLNB	O75369	Homo sapiens	0.458	278164	sp	9606	1	2	HumanRefProteome_April2023	96	117
True	NO COVID / SEVERE	NO COVID	SEVERE	Q15427	51.7029	15.1667	-1.76933	1.76933	-70.6656	0.293344	-1.76933	1.76933	-70.6656	0.293344	0	2.11137e-05	0.000404319	10.2019	0.11814	Q15427	SF3B4_HUMAN	Splicing factor 3B subunit 4	SF3B4	Q15427	Homo sapiens	0.231	44385.7	sp	9606	1	1	HumanRefProteome_April2023	6	6
True	MILD / SEVERE	MILD	SEVERE	Q12929	136.367	67.2078	-1.02079	1.02079	-50.7154	0.492846	-1.02079	1.02079	-50.7154	0.492846	0	2.07562e-05	0.000409514	15.5031	0.15359	Q12929	EPS8_HUMAN	Epidermal growth factor receptor kinase substrate 8	EPS8	Q12929	Homo sapiens	0.135	91881.5	sp	9606	1	1	HumanRefProteome_April2023	8	8
True	NO COVID / MILD	NO COVID	MILD	Q9Y5X2	31.3267	10.7231	-1.54668	1.54668	-65.7702	0.342298	-1.54668	1.54668	-65.7702	0.342298	0	3.42779e-06	0.000411599	15.8512	0.11151	Q9Y5X2	SNX8_HUMAN	Sorting nexin-8	SNX8	Q9Y5X2	Homo sapiens	0.138	52569.4	sp	9606	1	1	HumanRefProteome_April2023	5	5
True	MILD / SEVERE	MILD	SEVERE	P15170	257.013	141.284	-0.863245	0.863245	-45.0285	0.549715	-0.863245	0.863245	-45.0285	0.549715	0	2.11351e-05	0.000413267	19.6414	0.11427	P15170	ERF3A_HUMAN	Eukaryotic peptide chain release factor GTP-binding subunit ERF3A	GSPT1	P15170	Homo sapiens	0.395	55755.9	sp	9606	1	1	HumanRefProteome_April2023	17	25
True	NO COVID / SEVERE	NO COVID	SEVERE	Q92841	234.897	124.052	-0.921087	0.921087	-47.1889	0.528111	-0.921087	0.921087	-47.1889	0.528111	0	2.20438e-05	0.000416628	17.9963	0.121714	Q92841	DDX17_HUMAN	Probable ATP-dependent RNA helicase DDX17	DDX17	Q92841	Homo sapiens	0.321	80272.4	sp	9606	1	2	HumanRefProteome_April2023	20	25
True	MILD / SEVERE	MILD	SEVERE	Q5T8D3	8.90665	61.1402	2.77917	2.77917	586.456	6.86456	2.77917	2.77917	586.456	6.86456	0	2.15547e-05	0.000417741	11.5915	0.223669	Q5T8D3	ACBD5_HUMAN	Acyl-CoA-binding domain-containing protein 5	ACBD5	Q5T8D3	Homo sapiens	0.021	60091.8	sp	9606	1	1	HumanRefProteome_April2023	1	1
True	NO COVID / SEVERE	NO COVID	SEVERE	P61020	94.8084	50.8927	-0.897556	0.897556	-46.3205	0.536795	-0.897556	0.897556	-46.3205	0.536795	0	2.25812e-05	0.000423257	12.9447	0.0647125	P61020	RAB5B_HUMAN	Ras-related protein Rab-5B	RAB5B	P61020	Homo sapiens	0.274	23706.8	sp	9606	1	1	HumanRefProteome_April2023	5	5
True	NO COVID / SEVERE	NO COVID	SEVERE	Q7L576	184.913	42.5681	-2.119	2.119	-76.9794	0.230206	-2.119	2.119	-76.9794	0.230206	0	2.3065e-05	0.000428782	11.9065	0.175342	Q7L576	CYFP1_HUMAN	Cytoplasmic FMR1-interacting protein 1	CYFIP1	Q7L576	Homo sapiens	0.278	145182	sp	9606	1	1	HumanRefProteome_April2023	28	32
True	NO COVID / SEVERE	NO COVID	SEVERE	Q9P2I0	12.5284	4.8865	-1.35832	1.35832	-60.9965	0.390035	-1.35832	1.35832	-60.9965	0.390035	0	2.32944e-05	0.000429527	12.1764	0.138704	Q9P2I0	CPSF2_HUMAN	Cleavage and polyadenylation specificity factor subunit 2	CPSF2	Q9P2I0	Homo sapiens	0.037	88486.8	sp	9606	1	2	HumanRefProteome_April2023	5	5
True	NO COVID / SEVERE	NO COVID	SEVERE	O60271	127.299	50.5659	-1.33199	1.33199	-60.278	0.39722	-1.33199	1.33199	-60.278	0.39722	0	2.35685e-05	0.000431075	10.9898	0.159911	O60271	JIP4_HUMAN	C-Jun-amino-terminal kinase-interacting protein 4	SPAG9	O60271	Homo sapiens	0.193	146205	sp	9606	1	4	HumanRefProteome_April2023	17	18
True	NO COVID / SEVERE	NO COVID	SEVERE	Q9BT78	912.547	563.347	-0.695874	0.695874	-38.2665	0.617335	-0.695874	0.695874	-38.2665	0.617335	0	2.40506e-05	0.000436375	13.0265	0.0855853	Q9BT78	CSN4_HUMAN	COP9 signalosome complex subunit 4	COPS4	Q9BT78	Homo sapiens	0.586	46268.8	sp	9606	1	1	HumanRefProteome_April2023	20	30
True	NO COVID / MILD	NO COVID	MILD	Q7KZI7	43.175	14.6897	-1.5554	1.5554	-65.9765	0.340235	-1.5554	1.5554	-65.9765	0.340235	0	3.88772e-06	0.000449535	15.2677	0.115518	Q7KZI7	MARK2_HUMAN	Serine/threonine-protein kinase MARK2	MARK2	Q7KZI7	Homo sapiens	0.109	87910.8	sp	9606	1	2	HumanRefProteome_April2023	9	9
True	NO COVID / SEVERE	NO COVID	SEVERE	Q9UIA9	192.355	51.4191	-1.9034	1.9034	-73.2687	0.267313	-1.9034	1.9034	-73.2687	0.267313	0	2.51473e-05	0.000452652	11.9224	0.155532	Q9UIA9	XPO7_HUMAN	Exportin-7	XPO7	Q9UIA9	Homo sapiens	0.174	123907	sp	9606	1	3	HumanRefProteome_April2023	18	20
True	NO COVID / SEVERE	NO COVID	SEVERE	P41240	461.822	4509.42	3.28753	3.28753	876.441	9.76441	3.28753	3.28753	876.441	9.76441	0	2.55274e-05	0.000455875	9.09126	0.28475	P41240	CSK_HUMAN	Tyrosine-protein kinase CSK	CSK	P41240	Homo sapiens	0.36	50704.3	sp	9606	1	1	HumanRefProteome_April2023	14	17
True	NO COVID / SEVERE	NO COVID	SEVERE	Q7Z2W4	72.3961	29.0257	-1.31858	1.31858	-59.9071	0.400929	-1.31858	1.31858	-59.9071	0.400929	0	2.61473e-05	0.000463297	17.621	0.169468	Q7Z2W4	ZCCHV_HUMAN	Zinc finger CCCH-type antiviral protein 1	ZC3HAV1	Q7Z2W4	Homo sapiens	0.177	101431	sp	9606	1	3	HumanRefProteome_April2023	14	14
True	NO COVID / MILD	NO COVID	MILD	P28331	163.691	47.9382	-1.77173	1.77173	-70.7142	0.292858	-1.77173	1.77173	-70.7142	0.292858	0	4.18122e-06	0.000466207	18.9811	0.1752	P28331	NDUS1_HUMAN	NADH-ubiquinone oxidoreductase 75 kDa subunit, mitochondrial	NDUFS1	P28331	Homo sapiens	0.344	79467.5	sp	9606	1	3	HumanRefProteome_April2023	21	26
True	MILD / SEVERE	MILD	SEVERE	Q9Y2C4	4.70867	23.2689	2.30501	2.30501	394.171	4.94171	2.30501	2.30501	394.171	4.94171	0	2.43715e-05	0.000468189	11.4659	0.133837	Q9Y2C4	EXOG_HUMAN	Nuclease EXOG, mitochondrial	EXOG	Q9Y2C4	Homo sapiens	0	41084.7	sp	9606	1	2	HumanRefProteome_April2023	1	1
True	MILD / SEVERE	MILD	SEVERE	O75175	36.5181	172.787	2.24231	2.24231	373.155	4.73155	2.24231	2.24231	373.155	4.73155	0	2.48795e-05	0.000473793	11.2696	0.152313	O75175	CNOT3_HUMAN	CCR4-NOT transcription complex subunit 3	CNOT3	O75175	Homo sapiens	0.081	81872	sp	9606	1	1	HumanRefProteome_April2023	6	6
True	NO COVID / SEVERE	NO COVID	SEVERE	Q13617	109.231	32.9298	-1.72992	1.72992	-69.8531	0.301469	-1.72992	1.72992	-69.8531	0.301469	0	2.70949e-05	0.000476366	12.3987	0.203279	Q13617	CUL2_HUMAN	Cullin-2	CUL2	Q13617	Homo sapiens	0.299	86983	sp	9606	1	2	HumanRefProteome_April2023	20	22
True	NO COVID / SEVERE	NO COVID	SEVERE	Q99460	397.112	182.989	-1.11779	1.11779	-53.9201	0.460799	-1.11779	1.11779	-53.9201	0.460799	0	2.87358e-05	0.00050133	17.7073	0.165791	Q99460	PSMD1_HUMAN	26S proteasome non-ATPase regulatory subunit 1	PSMD1	Q99460	Homo sapiens	0.349	105836	sp	9606	1	2	HumanRefProteome_April2023	26	34
True	NO COVID / MILD	NO COVID	MILD	P54802	412.821	69.4653	-2.57115	2.57115	-83.173	0.16827	-2.57115	2.57115	-83.173	0.16827	0	4.66002e-06	0.000501676	12.5496	0.127099	P54802	ANAG_HUMAN	Alpha-N-acetylglucosaminidase	NAGLU	P54802	Homo sapiens	0.314	82265.7	sp	9606	1	2	HumanRefProteome_April2023	17	18
True	NO COVID / SEVERE	NO COVID	SEVERE	Q6DKJ4	262.38	72.8414	-1.84883	1.84883	-72.2383	0.277617	-1.84883	1.84883	-72.2383	0.277617	0	2.90021e-05	0.000502113	12.1357	0.248879	Q6DKJ4	NXN_HUMAN	Nucleoredoxin	NXN	Q6DKJ4	Homo sapiens	0.14	48392.1	sp	9606	1	2	HumanRefProteome_April2023	5	6
True	MILD / SEVERE	MILD	SEVERE	Q9UPY3	17.7117	3.82305	-2.21191	2.21191	-78.4152	0.215848	-2.21191	2.21191	-78.4152	0.215848	0	2.69567e-05	0.000504574	10.3353	0.181088	Q9UPY3	DICER_HUMAN	Endoribonuclease Dicer	DICER1	Q9UPY3	Homo sapiens	0.04	218682	sp	9606	1	3	HumanRefProteome_April2023	6	6
True	MILD / SEVERE	MILD	SEVERE	Q9H0N5	50.826	133.12	1.38909	1.38909	161.913	2.61913	1.38909	1.38909	161.913	2.61913	0	2.6883e-05	0.000504574	14.9339	0.165642	Q9H0N5	PHS2_HUMAN	Pterin-4-alpha-carbinolamine dehydratase 2	PCBD2	Q9H0N5	Homo sapiens	0.362	14365.5	sp	9606	1	4	HumanRefProteome_April2023	4	4
True	MILD / SEVERE	MILD	SEVERE	P36404	234.906	126.671	-0.890991	0.890991	-46.0757	0.539243	-0.890991	0.890991	-46.0757	0.539243	0	2.75339e-05	0.000506716	19.65	0.137094	P36404	ARL2_HUMAN	ADP-ribosylation factor-like protein 2	ARL2	P36404	Homo sapiens	0.315	20878	sp	9606	1	4	HumanRefProteome_April2023	5	6
True	MILD / SEVERE	MILD	SEVERE	Q9UHB9	208.895	81.4195	-1.35933	1.35933	-61.0238	0.389762	-1.35933	1.35933	-61.0238	0.389762	0	2.75237e-05	0.000506716	16.0308	0.207247	Q9UHB9	SRP68_HUMAN	Signal recognition particle subunit SRP68	SRP68	Q9UHB9	Homo sapiens	0.198	70729.6	sp	9606	1	2	HumanRefProteome_April2023	11	12
True	MILD / SEVERE	MILD	SEVERE	Q08211	708.282	133.692	-2.40541	2.40541	-81.1245	0.188755	-2.40541	2.40541	-81.1245	0.188755	0	2.83337e-05	0.000509705	10.9732	0.188413	Q08211	DHX9_HUMAN	ATP-dependent RNA helicase A	DHX9	Q08211	Homo sapiens	0.35	140958	sp	9606	1	4	HumanRefProteome_April2023	35	45
True	MILD / SEVERE	MILD	SEVERE	Q9UJ68	110.968	70.0267	-0.664166	0.664166	-36.8947	0.631053	-0.664166	0.664166	-36.8947	0.631053	0	2.83945e-05	0.000509705	18.4985	0.0841859	Q9UJ68	MSRA_HUMAN	Mitochondrial peptide methionine sulfoxide reductase	MSRA	Q9UJ68	Homo sapiens	0.383	26132.5	sp	9606	1	1	HumanRefProteome_April2023	6	9
True	MILD / SEVERE	MILD	SEVERE	Q04864	66.9777	25.1058	-1.41566	1.41566	-62.5162	0.374838	-1.41566	1.41566	-62.5162	0.374838	0	2.82126e-05	0.000509705	15.1386	0.192228	Q04864	REL_HUMAN	Proto-oncogene c-Rel	REL	Q04864	Homo sapiens	0.179	68519.6	sp	9606	1	1	HumanRefProteome_April2023	10	10
True	MILD / SEVERE	MILD	SEVERE	Q13363	150.023	77.7161	-0.9489	0.9489	-48.1973	0.518027	-0.9489	0.9489	-48.1973	0.518027	0	2.8652e-05	0.000510145	15.311	0.114398	Q13363	CTBP1_HUMAN	C-terminal-binding protein 1	CTBP1	Q13363	Homo sapiens	0.252	47535.3	sp	9606	1	2	HumanRefProteome_April2023	9	12
True	NO COVID / SEVERE	NO COVID	SEVERE	P49005	93.032	23.671	-1.97461	1.97461	-74.5561	0.254439	-1.97461	1.97461	-74.5561	0.254439	0	3.0713e-05	0.000527705	14.3902	0.184558	P49005	DPOD2_HUMAN	DNA polymerase delta subunit 2	POLD2	P49005	Homo sapiens	0.083	51289.5	sp	9606	1	1	HumanRefProteome_April2023	3	3
True	NO COVID / MILD	NO COVID	MILD	Q14653	29.1665	10.6741	-1.45019	1.45019	-63.4028	0.365972	-1.45019	1.45019	-63.4028	0.365972	0	5.22254e-06	0.000542955	18.5973	0.141279	Q14653	IRF3_HUMAN	Interferon regulatory factor 3	IRF3	Q14653	Homo sapiens	0.089	47219.3	sp	9606	1	1	HumanRefProteome_April2023	3	3
True	NO COVID / MILD	NO COVID	MILD	Q9BXP5	137.351	37.1591	-1.88608	1.88608	-72.9459	0.270541	-1.88608	1.88608	-72.9459	0.270541	0	5.39129e-06	0.000542955	13.9656	0.157405	Q9BXP5	SRRT_HUMAN	Serrate RNA effector molecule homolog	SRRT	Q9BXP5	Homo sapiens	0.217	100666	sp	9606	1	1	HumanRefProteome_April2023	16	18
True	NO COVID / SEVERE	NO COVID	SEVERE	Q9BWU0	18.4271	10.4702	-0.815532	0.815532	-43.1801	0.568199	-0.815532	0.815532	-43.1801	0.568199	0	3.2002e-05	0.000545719	15.8635	0.101765	Q9BWU0	NADAP_HUMAN	Kanadaptin	SLC4A1AP	Q9BWU0	Homo sapiens	0.077	88814.1	sp	9606	1	1	HumanRefProteome_April2023	5	5
True	MILD / SEVERE	MILD	SEVERE	Q15833	85.0788	36.982	-1.20198	1.20198	-56.5321	0.434679	-1.20198	1.20198	-56.5321	0.434679	0	3.10139e-05	0.000547745	15.7955	0.17316	Q15833	STXB2_HUMAN	Syntaxin-binding protein 2	STXBP2	Q15833	Homo sapiens	0.251	66452.5	sp	9606	1	2	HumanRefProteome_April2023	16	18
True	NO COVID / SEVERE	NO COVID	SEVERE	Q8TEB1	27.8473	9.52135	-1.5483	1.5483	-65.8088	0.341912	-1.5483	1.5483	-65.8088	0.341912	0	3.31253e-05	0.000560658	12.7036	0.186839	Q8TEB1	DCA11_HUMAN	DDB1- and CUL4-associated factor 11	DCAF11	Q8TEB1	Homo sapiens	0.024	61669.6	sp	9606	1	1	HumanRefProteome_April2023	1	1
True	MILD / SEVERE	MILD	SEVERE	P15311	1386.4	3302.16	1.25207	1.25207	138.182	2.38182	1.25207	1.25207	138.182	2.38182	0	3.20593e-05	0.000561679	14.8118	0.127198	P15311	EZRI_HUMAN	Ezrin	EZR	P15311	Homo sapiens	0.42	69412.8	sp	9606	1	4	HumanRefProteome_April2023	33	54
True	NO COVID / SEVERE	NO COVID	SEVERE	Q8N6R0	41.3079	13.041	-1.66336	1.66336	-68.4298	0.315702	-1.66336	1.66336	-68.4298	0.315702	0	3.3473e-05	0.000562346	11.4371	0.148514	Q8N6R0	EFNMT_HUMAN	eEF1A lysine and N-terminal methyltransferase	METTL13	Q8N6R0	Homo sapiens	0.113	78767.9	sp	9606	1	1	HumanRefProteome_April2023	7	7
True	MILD / SEVERE	MILD	SEVERE	O00571	342.694	175.564	-0.964927	0.964927	-48.7696	0.512304	-0.964927	0.964927	-48.7696	0.512304	0	3.24496e-05	0.000564005	19.5841	0.14224	O00571	DDX3X_HUMAN	ATP-dependent RNA helicase DDX3X	DDX3X	O00571	Homo sapiens	0.402	73243.4	sp	9606	1	3	HumanRefProteome_April2023	26	31
True	NO COVID / SEVERE	NO COVID	SEVERE	P39023	184.773	70.5746	-1.38853	1.38853	-61.8047	0.381953	-1.38853	1.38853	-61.8047	0.381953	0	3.39152e-05	0.000565585	15.7226	0.131915	P39023	RL3_HUMAN	60S ribosomal protein L3	RPL3	P39023	Homo sapiens	0.372	46108.9	sp	9606	1	2	HumanRefProteome_April2023	12	17
True	NO COVID / MILD	NO COVID	MILD	Q13308	49.4072	16.7386	-1.56154	1.56154	-66.1212	0.338788	-1.56154	1.56154	-66.1212	0.338788	0	5.8097e-06	0.000566808	15.2741	0.114267	Q13308	PTK7_HUMAN	Inactive tyrosine-protein kinase 7	PTK7	Q13308	Homo sapiens	0.065	118392	sp	9606	1	2	HumanRefProteome_April2023	6	6
True	MILD / SEVERE	MILD	SEVERE	P11182	35.7952	130.377	1.86485	1.86485	264.231	3.64231	1.86485	1.86485	264.231	3.64231	0	3.3187e-05	0.000566823	13.1069	0.168378	P11182	ODB2_HUMAN	Lipoamide acyltransferase component of branched-chain alpha-keto acid dehydrogenase complex, mitochondrial	DBT	P11182	Homo sapiens	0.216	53487.1	sp	9606	1	3	HumanRefProteome_April2023	9	10
True	MILD / SEVERE	MILD	SEVERE	Q8TCE6	58.5297	21.9277	-1.41641	1.41641	-62.5357	0.374643	-1.41641	1.41641	-62.5357	0.374643	0	3.3077e-05	0.000566823	10.9435	0.173828	Q8TCE6	DEN10_HUMAN	DENN domain-containing protein 10	DENND10	Q8TCE6	Homo sapiens	0.258	40513.1	sp	9606	1	1	HumanRefProteome_April2023	8	8
True	MILD / SEVERE	MILD	SEVERE	P11413	1227.22	472.243	-1.37779	1.37779	-61.5193	0.384807	-1.37779	1.37779	-61.5193	0.384807	0	3.33882e-05	0.000566823	14.8688	0.182387	P11413	G6PD_HUMAN	Glucose-6-phosphate 1-dehydrogenase	G6PD	P11413	Homo sapiens	0.579	59256.8	sp	9606	1	4	HumanRefProteome_April2023	30	40
True	NO COVID / SEVERE	NO COVID	SEVERE	Q9BTY7	44.2227	13.6892	-1.69175	1.69175	-69.0448	0.309552	-1.69175	1.69175	-69.0448	0.309552	0	3.48097e-05	0.000567715	12.01	0.144347	Q9BTY7	HGH1_HUMAN	Protein HGH1 homolog	HGH1	Q9BTY7	Homo sapiens	0.09	42129.2	sp	9606	1	1	HumanRefProteome_April2023	4	4
True	NO COVID / SEVERE	NO COVID	SEVERE	Q1KMD3	172.132	79.196	-1.12001	1.12001	-53.991	0.46009	-1.12001	1.12001	-53.991	0.46009	0	3.4927e-05	0.000567715	17.2223	0.128746	Q1KMD3	HNRL2_HUMAN	Heterogeneous nuclear ribonucleoprotein U-like protein 2	HNRNPUL2	Q1KMD3	Homo sapiens	0.277	85104.7	sp	9606	1	1	HumanRefProteome_April2023	18	21
True	NO COVID / SEVERE	NO COVID	SEVERE	Q08174	41.5947	134.877	1.69718	1.69718	224.266	3.24266	1.69718	1.69718	224.266	3.24266	0	3.52945e-05	0.000567715	10.4592	0.143883	Q08174	PCDH1_HUMAN	Protocadherin-1	PCDH1	Q08174	Homo sapiens	0.116	114743	sp	9606	1	2	HumanRefProteome_April2023	9	9
True	NO COVID / SEVERE	NO COVID	SEVERE	Q9H788	61.8373	26.1894	-1.2395	1.2395	-57.6479	0.423521	-1.2395	1.2395	-57.6479	0.423521	0	3.457e-05	0.000567715	10.9526	0.132929	Q9H788	SH24A_HUMAN	SH2 domain-containing protein 4A	SH2D4A	Q9H788	Homo sapiens	0.222	52727	sp	9606	1	1	HumanRefProteome_April2023	10	11
True	NO COVID / SEVERE	NO COVID	SEVERE	Q92900	247.756	105.97	-1.22526	1.22526	-57.228	0.42772	-1.22526	1.22526	-57.228	0.42772	0	3.51502e-05	0.000567715	16.6636	0.176231	Q92900	RENT1_HUMAN	Regulator of nonsense transcripts 1	UPF1	Q92900	Homo sapiens	0.399	124345	sp	9606	1	2	HumanRefProteome_April2023	36	44
True	NO COVID / SEVERE	NO COVID	SEVERE	P11413	1227.22	472.251	-1.37777	1.37777	-61.5186	0.384814	-1.37777	1.37777	-61.5186	0.384814	0	3.59943e-05	0.000574894	14.4026	0.181456	P11413	G6PD_HUMAN	Glucose-6-phosphate 1-dehydrogenase	G6PD	P11413	Homo sapiens	0.579	59256.8	sp	9606	1	4	HumanRefProteome_April2023	30	40
True	NO COVID / MILD	NO COVID	MILD	Q13895	54.9469	9.67626	-2.50552	2.50552	-82.3898	0.176102	-2.50552	2.50552	-82.3898	0.176102	0	6.76354e-06	0.000581562	11.863	0.210644	Q13895	BYST_HUMAN	Bystin	BYSL	Q13895	Homo sapiens	0.039	49601.3	sp	9606	1	3	HumanRefProteome_April2023	2	2
True	NO COVID / MILD	NO COVID	MILD	Q8IYT3	28.4453	276.391	3.28045	3.28045	871.657	9.71657	3.28045	3.28045	871.657	9.71657	0	6.3499e-06	0.000581562	9.98183	0.249516	Q8IYT3	CC170_HUMAN	Coiled-coil domain-containing protein 170	CCDC170	Q8IYT3	Homo sapiens	0.18	82276.7	sp	9606	1	3	HumanRefProteome_April2023	12	12
True	NO COVID / MILD	NO COVID	MILD	Q96MW5	21.9921	99.4089	2.17639	2.17639	352.02	4.5202	2.17639	2.17639	352.02	4.5202	0	6.74358e-06	0.000581562	11.2702	0.150865	Q96MW5	COG8_HUMAN	Conserved oligomeric Golgi complex subunit 8	COG8	Q96MW5	Homo sapiens	0.194	68423.6	sp	9606	1	2	HumanRefProteome_April2023	8	10
True	NO COVID / MILD	NO COVID	MILD	P45985	50.412	12.9282	-1.96325	1.96325	-74.355	0.25645	-1.96325	1.96325	-74.355	0.25645	0	6.89231e-06	0.000581562	15.2665	0.188445	P45985	MP2K4_HUMAN	Dual specificity mitogen-activated protein kinase kinase 4	MAP2K4	P45985	Homo sapiens	0.133	44287.7	sp	9606	1	1	HumanRefProteome_April2023	4	5
True	NO COVID / MILD	NO COVID	MILD	Q9ULR3	79.82	15.5829	-2.35679	2.35679	-80.4775	0.195225	-2.35679	2.35679	-80.4775	0.195225	0	6.48794e-06	0.000581562	11.9036	0.174032	Q9ULR3	PPM1H_HUMAN	Protein phosphatase 1H	PPM1H	Q9ULR3	Homo sapiens	0.237	56448	sp	9606	1	2	HumanRefProteome_April2023	8	11
True	NO COVID / MILD	NO COVID	MILD	P62913	577.83	306.022	-0.917009	0.917009	-47.0394	0.529606	-0.917009	0.917009	-47.0394	0.529606	0	7.08364e-06	0.000581977	19.827	0.0853518	P62913	RL11_HUMAN	60S ribosomal protein L11	RPL11	P62913	Homo sapiens	0.438	20252.4	sp	9606	1	2	HumanRefProteome_April2023	6	8
True	MILD / SEVERE	MILD	SEVERE	P68400	199.266	144.977	-0.458872	0.458872	-27.2445	0.727555	-0.458872	0.458872	-27.2445	0.727555	0	3.45479e-05	0.000582	17.7012	0.0616361	P68400	CSK21_HUMAN	Casein kinase II subunit alpha	CSNK2A1	P68400	Homo sapiens	0.476	45143.6	sp	9606	1	1	HumanRefProteome_April2023	15	20
True	MILD / SEVERE	MILD	SEVERE	Q8NEZ5	38.4757	15.672	-1.29576	1.29576	-59.2677	0.407323	-1.29576	1.29576	-59.2677	0.407323	0	3.48635e-05	0.000582833	19.8804	0.181634	Q8NEZ5	FBX22_HUMAN	F-box only protein 22	FBXO22	Q8NEZ5	Homo sapiens	0.203	44508.3	sp	9606	1	1	HumanRefProteome_April2023	6	7
True	NO COVID / SEVERE	NO COVID	SEVERE	P14866	591.571	180.078	-1.71593	1.71593	-69.5593	0.304407	-1.71593	1.71593	-69.5593	0.304407	0	3.69659e-05	0.00058437	11.0233	0.165019	P14866	HNRPL_HUMAN	Heterogeneous nuclear ribonucleoprotein L	HNRNPL	P14866	Homo sapiens	0.458	64132.8	sp	9606	1	2	HumanRefProteome_April2023	17	20
True	NO COVID / SEVERE	NO COVID	SEVERE	O94776	344.332	20.1509	-4.09488	4.09488	-94.1478	0.0585217	-4.09488	4.09488	-94.1478	0.0585217	0	3.71029e-05	0.00058437	9.0601	0.348815	O94776	MTA2_HUMAN	Metastasis-associated protein MTA2	MTA2	O94776	Homo sapiens	0.112	75023.1	sp	9606	1	1	HumanRefProteome_April2023	6	6
True	MILD / SEVERE	MILD	SEVERE	P26641	1186.61	747.291	-0.667108	0.667108	-37.0232	0.629768	-0.667108	0.667108	-37.0232	0.629768	0	3.68811e-05	0.000609134	19.9978	0.0918847	P26641	EF1G_HUMAN	Elongation factor 1-gamma	EEF1G	P26641	Homo sapiens	0.432	50118.8	sp	9606	1	3	HumanRefProteome_April2023	19	28
True	MILD / SEVERE	MILD	SEVERE	O43776	763.457	353.64	-1.11026	1.11026	-53.6791	0.463209	-1.11026	1.11026	-53.6791	0.463209	0	3.69931e-05	0.000609134	18.1639	0.151836	O43776	SYNC_HUMAN	Asparagine--tRNA ligase, cytoplasmic	NARS1	O43776	Homo sapiens	0.354	62942.9	sp	9606	1	1	HumanRefProteome_April2023	19	25
True	MILD / SEVERE	MILD	SEVERE	O43707	1593.56	952.683	-0.742188	0.742188	-40.2168	0.597832	-0.742188	0.742188	-40.2168	0.597832	0	3.79105e-05	0.000619582	18.8052	0.0930898	O43707	ACTN4_HUMAN	Alpha-actinin-4	ACTN4	O43707	Homo sapiens	0.544	104854	sp	9606	1	2	HumanRefProteome_April2023	43	64
True	MILD / SEVERE	MILD	SEVERE	Q9Y678	588.152	280.349	-1.06896	1.06896	-52.3339	0.476661	-1.06896	1.06896	-52.3339	0.476661	0	3.83394e-05	0.000621951	18.3954	0.135151	Q9Y678	COPG1_HUMAN	Coatomer subunit gamma-1	COPG1	Q9Y678	Homo sapiens	0.381	97718.2	sp	9606	1	1	HumanRefProteome_April2023	26	33
True	NO COVID / MILD	NO COVID	MILD	Q8IZ07	17.8006	5.31189	-1.74463	1.74463	-70.1589	0.298411	-1.74463	1.74463	-70.1589	0.298411	0	8.13022e-06	0.000626878	15.1484	0.0868741	Q8IZ07	AN13A_HUMAN	Ankyrin repeat domain-containing protein 13A	ANKRD13A	Q8IZ07	Homo sapiens	0.163	67619.1	sp	9606	1	3	HumanRefProteome_April2023	11	12
True	NO COVID / MILD	NO COVID	MILD	Q12929	67.2078	22.7155	-1.56495	1.56495	-66.201	0.33799	-1.56495	1.56495	-66.201	0.33799	0	8.01589e-06	0.000626878	14.4073	0.0879624	Q12929	EPS8_HUMAN	Epidermal growth factor receptor kinase substrate 8	EPS8	Q12929	Homo sapiens	0.135	91881.5	sp	9606	1	1	HumanRefProteome_April2023	8	8
True	NO COVID / MILD	NO COVID	MILD	O95363	34.302	10.314	-1.73369	1.73369	-69.9317	0.300683	-1.73369	1.73369	-69.9317	0.300683	0	8.23254e-06	0.000626878	9.55797	0.127823	O95363	SYFM_HUMAN	Phenylalanine--tRNA ligase, mitochondrial	FARS2	O95363	Homo sapiens	0.024	52356.5	sp	9606	1	1	HumanRefProteome_April2023	1	1
True	NO COVID / MILD	NO COVID	MILD	Q86WQ0	18.0094	41.5957	1.20768	1.20768	130.967	2.30967	1.20768	1.20768	130.967	2.30967	0	8.45428e-06	0.000628435	18.7719	0.127504	Q86WQ0	NR2CA_HUMAN	Nuclear receptor 2C2-associated protein	NR2C2AP	Q86WQ0	Homo sapiens	0.086	15875.8	sp	9606	1	1	HumanRefProteome_April2023	2	2
True	NO COVID / SEVERE	NO COVID	SEVERE	Q15653	36.0795	8.47524	-2.08985	2.08985	-76.5096	0.234904	-2.08985	2.08985	-76.5096	0.234904	0	4.08209e-05	0.000638496	11.77	0.181638	Q15653	IKBB_HUMAN	NF-kappa-B inhibitor beta	NFKBIB	Q15653	Homo sapiens	0.059	37771.1	sp	9606	1	2	HumanRefProteome_April2023	1	1
True	NO COVID / SEVERE	NO COVID	SEVERE	O00204	114.066	711.904	2.64181	2.64181	524.116	6.24116	2.64181	2.64181	524.115	6.24115	0	4.11112e-05	0.000638631	9.38839	0.156252	O00204	ST2B1_HUMAN	Sulfotransferase 2B1	SULT2B1	O00204	Homo sapiens	0.178	41307.7	sp	9606	1	2	HumanRefProteome_April2023	5	7
True	MILD / SEVERE	MILD	SEVERE	Q13617	109.231	36.714	-1.57298	1.57298	-66.3887	0.336113	-1.57298	1.57298	-66.3887	0.336113	0	4.00693e-05	0.000645234	13.2263	0.207033	Q13617	CUL2_HUMAN	Cullin-2	CUL2	Q13617	Homo sapiens	0.299	86983	sp	9606	1	2	HumanRefProteome_April2023	20	22
True	MILD / SEVERE	MILD	SEVERE	Q86V88	11.2128	66.9627	2.57822	2.57822	497.201	5.97201	2.57822	2.57822	497.201	5.97201	0	4.14133e-05	0.000662008	12.3427	0.167804	Q86V88	MGDP1_HUMAN	Magnesium-dependent phosphatase 1	MDP1	Q86V88	Homo sapiens	0.091	20108.9	sp	9606	1	1	HumanRefProteome_April2023	3	3
True	NO COVID / SEVERE	NO COVID	SEVERE	O15066	12.5008	681.952	5.76957	5.76957	5355.25	54.5525	5.76957	5.76957	5355.25	54.5525	0	4.29356e-05	0.000662435	9.00416	0.31563	O15066	KIF3B_HUMAN	Kinesin-like protein KIF3B	KIF3B	O15066	Homo sapiens	0.082	85125.1	sp	9606	1	1	HumanRefProteome_April2023	5	6
True	MILD / SEVERE	MILD	SEVERE	O76094	176.763	25.796	-2.7766	2.7766	-85.4065	0.145935	-2.7766	2.7766	-85.4065	0.145935	0	4.25356e-05	0.000675021	11.7229	0.243147	O76094	SRP72_HUMAN	Signal recognition particle subunit SRP72	SRP72	O76094	Homo sapiens	0.219	74606.2	sp	9606	1	3	HumanRefProteome_April2023	14	15
True	NO COVID / SEVERE	NO COVID	SEVERE	P15311	1386.4	2852.94	1.0411	1.0411	105.78	2.0578	1.0411	1.0411	105.78	2.0578	0	4.42293e-05	0.000677784	14.4888	0.0995715	P15311	EZRI_HUMAN	Ezrin	EZR	P15311	Homo sapiens	0.42	69412.8	sp	9606	1	4	HumanRefProteome_April2023	33	54
True	MILD / SEVERE	MILD	SEVERE	Q9Y5P4	407.352	90.4644	-2.17085	2.17085	-77.7921	0.222079	-2.17085	2.17085	-77.7921	0.222079	0	4.41217e-05	0.000684263	9.82188	0.259477	Q9Y5P4	CERT_HUMAN	Ceramide transfer protein	CERT1	Q9Y5P4	Homo sapiens	0.184	70834.9	sp	9606	1	1	HumanRefProteome_April2023	10	12
True	MILD / SEVERE	MILD	SEVERE	Q07866	181.444	109.12	-0.733612	0.733612	-39.8604	0.601396	-0.733612	0.733612	-39.8604	0.601396	0	4.35726e-05	0.000684263	19.7483	0.101188	Q07866	KLC1_HUMAN	Kinesin light chain 1	KLC1	Q07866	Homo sapiens	0.328	65309.5	sp	9606	1	2	HumanRefProteome_April2023	17	20
True	MILD / SEVERE	MILD	SEVERE	O94776	344.332	28.4271	-3.59846	3.59846	-91.7443	0.0825572	-3.59846	3.59846	-91.7443	0.0825572	0	4.39154e-05	0.000684263	9.15836	0.349761	O94776	MTA2_HUMAN	Metastasis-associated protein MTA2	MTA2	O94776	Homo sapiens	0.112	75023.1	sp	9606	1	1	HumanRefProteome_April2023	6	6
True	MILD / SEVERE	MILD	SEVERE	P11216	834.273	373.178	-1.16066	1.16066	-55.2691	0.447309	-1.16066	1.16066	-55.2691	0.447309	0	4.43678e-05	0.000684263	19.7696	0.14644	P11216	PYGB_HUMAN	Glycogen phosphorylase, brain form	PYGB	P11216	Homo sapiens	0.386	96695.9	sp	9606	1	5	HumanRefProteome_April2023	32	44
True	NO COVID / SEVERE	NO COVID	SEVERE	Q92615	14.7572	5.52809	-1.41656	1.41656	-62.5397	0.374603	-1.41656	1.41656	-62.5397	0.374603	0	4.60857e-05	0.000701493	14.0454	0.14137	Q92615	LAR4B_HUMAN	La-related protein 4B	LARP4B	Q92615	Homo sapiens	0.054	80552	sp	9606	1	3	HumanRefProteome_April2023	3	3
True	MILD / SEVERE	MILD	SEVERE	P10155	443.275	180.857	-1.29335	1.29335	-59.1998	0.408002	-1.29335	1.29335	-59.1998	0.408002	0	4.64034e-05	0.000710654	15.6127	0.162699	P10155	RO60_HUMAN	RNA-binding protein RO60	RO60	P10155	Homo sapiens	0.353	60670.6	sp	9606	1	2	HumanRefProteome_April2023	18	21
True	NO COVID / MILD	NO COVID	MILD	A7E2U8	27.8884	8.03662	-1.79501	1.79501	-71.183	0.28817	-1.79501	1.79501	-71.183	0.28817	0	9.86589e-06	0.000716309	9.20104	0.201416	A7E2U8	CD047_HUMAN	UPF0602 protein C4orf47	C4orf47	A7E2U8	Homo sapiens	0.052	34376.1	sp	9606	2	1	HumanRefProteome_April2023	1	1
True	NO COVID / MILD	NO COVID	MILD	P25490	18.6728	66.295	1.82796	1.82796	255.036	3.55036	1.82796	1.82796	255.036	3.55036	0	1.01585e-05	0.000720793	15.5941	0.236516	P25490	TYY1_HUMAN	Transcriptional repressor protein YY1	YY1	P25490	Homo sapiens	0.048	44712.6	sp	9606	1	2	HumanRefProteome_April2023	2	2
True	NO COVID / SEVERE	NO COVID	SEVERE	O15020	100.828	26.7062	-1.91665	1.91665	-73.5131	0.264869	-1.91665	1.91665	-73.5131	0.264869	0	4.7707e-05	0.00072133	14.2442	0.292553	O15020	SPTN2_HUMAN	Spectrin beta chain, non-erythrocytic 2	SPTBN2	O15020	Homo sapiens	0.166	271325	sp	9606	1	3	HumanRefProteome_April2023	33	34
True	MILD / SEVERE	MILD	SEVERE	O94966	13.31	4.96751	-1.42192	1.42192	-62.6784	0.373216	-1.42192	1.42192	-62.6784	0.373216	0	4.76983e-05	0.000725412	12.9788	0.0817895	O94966	UBP19_HUMAN	Ubiquitin carboxyl-terminal hydrolase 19	USP19	O94966	Homo sapiens	0.066	145651	sp	9606	1	2	HumanRefProteome_April2023	7	7
True	NO COVID / SEVERE	NO COVID	SEVERE	O95786	134.255	50.9975	-1.39648	1.39648	-62.0144	0.379856	-1.39648	1.39648	-62.0144	0.379856	0	4.83859e-05	0.00072675	14.823	0.192168	O95786	RIGI_HUMAN	Antiviral innate immune response receptor RIG-I	RIGI	O95786	Homo sapiens	0.185	106600	sp	9606	1	2	HumanRefProteome_April2023	18	19
True	NO COVID / SEVERE	NO COVID	SEVERE	Q53T59	91.2799	140.907	0.626375	0.626375	54.3682	1.54368	0.626375	0.626375	54.3682	1.54368	0	4.88619e-05	0.00072907	17.4877	0.0721636	Q53T59	H1BP3_HUMAN	HCLS1-binding protein 3	HS1BP3	Q53T59	Homo sapiens	0.344	42780.3	sp	9606	1	1	HumanRefProteome_April2023	11	11
True	NO COVID / MILD	NO COVID	MILD	Q5RI15	79.7228	24.2261	-1.71843	1.71843	-69.6121	0.303879	-1.71843	1.71843	-69.6121	0.303879	0	1.06147e-05	0.000736427	19.8127	0.174268	Q5RI15	COX20_HUMAN	Cytochrome c oxidase assembly protein COX20, mitochondrial	COX20	Q5RI15	Homo sapiens	0.11	13291.2	sp	9606	1	2	HumanRefProteome_April2023	1	1
True	NO COVID / SEVERE	NO COVID	SEVERE	Q7L5D6	80.0059	43.6367	-0.874565	0.874565	-45.4582	0.545418	-0.874565	0.874565	-45.4582	0.545418	0	4.98494e-05	0.000738943	16.1223	0.106966	Q7L5D6	GET4_HUMAN	Golgi to ER traffic protein 4 homolog	GET4	Q7L5D6	Homo sapiens	0.156	36504.2	sp	9606	1	1	HumanRefProteome_April2023	4	4
True	NO COVID / SEVERE	NO COVID	SEVERE	Q8IXQ6	42.4218	14.2881	-1.56999	1.56999	-66.3189	0.336811	-1.56999	1.56999	-66.3189	0.336811	0	5.11206e-05	0.00074801	17.6202	0.151612	Q8IXQ6	PARP9_HUMAN	Protein mono-ADP-ribosyltransferase PARP9	PARP9	Q8IXQ6	Homo sapiens	0.057	96343.2	sp	9606	1	2	HumanRefProteome_April2023	5	6
True	NO COVID / SEVERE	NO COVID	SEVERE	Q9UHD2	30.223	11.9751	-1.33562	1.33562	-60.3777	0.396223	-1.33562	1.33562	-60.3777	0.396223	0	5.10177e-05	0.00074801	17.7852	0.197322	Q9UHD2	TBK1_HUMAN	Serine/threonine-protein kinase TBK1	TBK1	Q9UHD2	Homo sapiens	0.064	83642.1	sp	9606	1	1	HumanRefProteome_April2023	3	3
True	NO COVID / SEVERE	NO COVID	SEVERE	Q9NRY4	40.8779	4.7938	-3.09208	3.09208	-88.2729	0.117271	-3.09208	3.09208	-88.2729	0.117271	0	5.27233e-05	0.000751384	9.28799	0.233121	Q9NRY4	RHG35_HUMAN	Rho GTPase-activating protein 35	ARHGAP35	Q9NRY4	Homo sapiens	0.095	170514	sp	9606	1	3	HumanRefProteome_April2023	10	10
True	NO COVID / SEVERE	NO COVID	SEVERE	Q9UJW0	41.4759	16.2742	-1.34968	1.34968	-60.7621	0.392379	-1.34968	1.34968	-60.7621	0.392379	0	5.20568e-05	0.000751384	13.6606	0.174243	Q9UJW0	DCTN4_HUMAN	Dynactin subunit 4	DCTN4	Q9UJW0	Homo sapiens	0.15	52337.1	sp	9606	1	1	HumanRefProteome_April2023	6	6
True	NO COVID / SEVERE	NO COVID	SEVERE	P29317	145.266	7.35429	-4.30397	4.30397	-94.9374	0.0506262	-4.30397	4.30397	-94.9374	0.0506262	0	5.29379e-05	0.000751384	9.10527	0.374787	P29317	EPHA2_HUMAN	Ephrin type-A receptor 2	EPHA2	P29317	Homo sapiens	0.031	108266	sp	9606	1	2	HumanRefProteome_April2023	3	3
True	NO COVID / SEVERE	NO COVID	SEVERE	Q9NQT8	244.449	86.7721	-1.49423	1.49423	-64.503	0.35497	-1.49423	1.49423	-64.503	0.35497	0	5.23265e-05	0.000751384	13.1372	0.180187	Q9NQT8	KI13B_HUMAN	Kinesin-like protein KIF13B	KIF13B	Q9NQT8	Homo sapiens	0.208	202789	sp	9606	1	2	HumanRefProteome_April2023	36	40
True	NO COVID / SEVERE	NO COVID	SEVERE	Q13308	59.253	16.7386	-1.82371	1.82371	-71.7507	0.282493	-1.82371	1.82371	-71.7507	0.282493	0	5.30077e-05	0.000751384	10.8134	0.156492	Q13308	PTK7_HUMAN	Inactive tyrosine-protein kinase 7	PTK7	Q13308	Homo sapiens	0.065	118392	sp	9606	1	2	HumanRefProteome_April2023	6	6
True	NO COVID / MILD	NO COVID	MILD	Q9UKV3	80.2218	27.955	-1.52089	1.52089	-65.1529	0.348471	-1.52089	1.52089	-65.1529	0.348471	0	1.17216e-05	0.000762393	17.3781	0.129596	Q9UKV3	ACINU_HUMAN	Apoptotic chromatin condensation inducer in the nucleus	ACIN1	Q9UKV3	Homo sapiens	0.113	151862	sp	9606	1	2	HumanRefProteome_April2023	14	15
True	NO COVID / MILD	NO COVID	MILD	P48595	6445.92	167.062	-5.26993	5.26993	-97.4083	0.0259174	-5.26993	5.26993	-97.4083	0.0259174	0	1.14192e-05	0.000762393	11.0269	0.195208	P48595	SPB10_HUMAN	Serpin B10	SERPINB10	P48595	Homo sapiens	0.516	45402.7	sp	9606	1	1	HumanRefProteome_April2023	18	21
True	NO COVID / MILD	NO COVID	MILD	A6NHR9	36.5842	5.82853	-2.65002	2.65002	-84.0682	0.159318	-2.65002	2.65002	-84.0682	0.159318	0	1.16397e-05	0.000762393	11.2849	0.100702	A6NHR9	SMHD1_HUMAN	Structural maintenance of chromosomes flexible hinge domain-containing protein 1	SMCHD1	A6NHR9	Homo sapiens	0.04	226374	sp	9606	1	2	HumanRefProteome_April2023	12	12
True	NO COVID / SEVERE	NO COVID	SEVERE	Q96QA5	67.9692	14.0851	-2.27072	2.27072	-79.2773	0.207227	-2.27072	2.27072	-79.2773	0.207227	0	5.48468e-05	0.000772624	10.0719	0.197358	Q96QA5	GSDMA_HUMAN	Gasdermin-A	GSDMA	Q96QA5	Homo sapiens	0.02	49364.9	sp	9606	1	4	HumanRefProteome_April2023	2	2
True	NO COVID / SEVERE	NO COVID	SEVERE	Q08209	228.116	145.604	-0.647716	0.647716	-36.171	0.63829	-0.647716	0.647716	-36.171	0.63829	0	5.56389e-05	0.000778945	15.9942	0.0848623	Q08209	PP2BA_HUMAN	Protein phosphatase 3 catalytic subunit alpha	PPP3CA	Q08209	Homo sapiens	0.236	58687.8	sp	9606	1	1	HumanRefProteome_April2023	12	12
True	NO COVID / SEVERE	NO COVID	SEVERE	Q15208	63.4315	33.5932	-0.91703	0.91703	-47.0402	0.529598	-0.91703	0.91703	-47.0402	0.529598	0	5.61911e-05	0.000781849	12.7257	0.108147	Q15208	STK38_HUMAN	Serine/threonine-protein kinase 38	STK38	Q15208	Homo sapiens	0.198	54190.2	sp	9606	1	1	HumanRefProteome_April2023	8	10
True	NO COVID / SEVERE	NO COVID	SEVERE	P20839	11.3799	53.0285	2.22028	2.22028	365.984	4.65984	2.22028	2.22028	365.984	4.65984	0	5.67189e-05	0.00078438	10.7847	0.145765	P20839	IMDH1_HUMAN	Inosine-5'-monophosphate dehydrogenase 1	IMPDH1	P20839	Homo sapiens	0.132	55405.8	sp	9606	1	2	HumanRefProteome_April2023	7	7
True	MILD / SEVERE	MILD	SEVERE	Q14166	262.186	142.193	-0.882738	0.882738	-45.7663	0.542337	-0.882738	0.882738	-45.7663	0.542337	0	5.20549e-05	0.000786209	19.6675	0.121063	Q14166	TTL12_HUMAN	Tubulin--tyrosine ligase-like protein 12	TTLL12	Q14166	Homo sapiens	0.47	74403.6	sp	9606	1	2	HumanRefProteome_April2023	22	29
True	MILD / SEVERE	MILD	SEVERE	Q12979	157.291	51.2243	-1.61854	1.61854	-67.4334	0.325666	-1.61854	1.61854	-67.4334	0.325666	0	5.36491e-05	0.000804737	11.9881	0.201892	Q12979	ABR_HUMAN	Active breakpoint cluster region-related protein	ABR	Q12979	Homo sapiens	0.114	97597.8	sp	9606	1	2	HumanRefProteome_April2023	8	9
True	NO COVID / SEVERE	NO COVID	SEVERE	Q562R1	442.586	2146.64	2.27805	2.27805	385.022	4.85022	2.27805	2.27805	385.022	4.85022	0	5.90504e-05	0.000805456	10.2196	0.11811	Q562R1	ACTBL_HUMAN	Beta-actin-like protein 2	ACTBL2	Q562R1	Homo sapiens	0.104	42003.2	sp	9606	1	2	HumanRefProteome_April2023	2	3
True	NO COVID / SEVERE	NO COVID	SEVERE	O60231	16.1277	4.9909	-1.69217	1.69217	-69.0539	0.309461	-1.69217	1.69217	-69.0539	0.309461	0	5.89741e-05	0.000805456	10.1215	0.175404	O60231	DHX16_HUMAN	Pre-mRNA-splicing factor ATP-dependent RNA helicase DHX16	DHX16	O60231	Homo sapiens	0.046	119264	sp	9606	1	2	HumanRefProteome_April2023	6	7
True	NO COVID / SEVERE	NO COVID	SEVERE	Q9NVH0	76.0502	5.50429	-3.78832	3.78832	-92.7623	0.0723771	-3.78832	3.78832	-92.7623	0.0723771	0	5.96634e-05	0.000805456	9.14831	0.274656	Q9NVH0	EXD2_HUMAN	Exonuclease 3'-5' domain-containing protein 2	EXD2	Q9NVH0	Homo sapiens	0.063	70352.6	sp	9606	1	2	HumanRefProteome_April2023	5	5
True	NO COVID / SEVERE	NO COVID	SEVERE	Q8N0W3	20.8074	7.74875	-1.42506	1.42506	-62.7597	0.372403	-1.42506	1.42506	-62.7597	0.372403	0	5.94635e-05	0.000805456	11.733	0.132665	Q8N0W3	FCSK_HUMAN	L-fucose kinase	FCSK	Q8N0W3	Homo sapiens	0.066	117623	sp	9606	1	2	HumanRefProteome_April2023	6	6
True	NO COVID / MILD	NO COVID	MILD	Q8TF74	103.001	38.4015	-1.42342	1.42342	-62.7172	0.372828	-1.42342	1.42342	-62.7172	0.372828	0	1.26466e-05	0.000805771	19.559	0.162844	Q8TF74	WIPF2_HUMAN	WAS/WASL-interacting protein family member 2	WIPF2	Q8TF74	Homo sapiens	0.164	46288.6	sp	9606	1	1	HumanRefProteome_April2023	6	7
True	NO COVID / MILD	NO COVID	MILD	O15530	46.3423	26.0553	-0.830752	0.830752	-43.7764	0.562236	-0.830752	0.830752	-43.7764	0.562236	0	1.31772e-05	0.000806653	14.2104	0.0905752	O15530	PDPK1_HUMAN	3-phosphoinositide-dependent protein kinase 1	PDPK1	O15530	Homo sapiens	0.182	63151.8	sp	9606	1	1	HumanRefProteome_April2023	7	9
True	NO COVID / MILD	NO COVID	MILD	P09884	87.6223	561.691	2.68041	2.68041	541.036	6.41036	2.68041	2.68041	541.036	6.41036	0	1.30151e-05	0.000806653	12.7195	0.213016	P09884	DPOLA_HUMAN	DNA polymerase alpha catalytic subunit	POLA1	P09884	Homo sapiens	0.014	165913	sp	9606	1	2	HumanRefProteome_April2023	1	1
True	NO COVID / SEVERE	NO COVID	SEVERE	P55809	110.865	14.8179	-2.90339	2.90339	-86.6343	0.133657	-2.90339	2.90339	-86.6343	0.133657	0	6.12784e-05	0.000822363	9.67245	0.178916	P55809	SCOT1_HUMAN	Succinyl-CoA:3-ketoacid coenzyme A transferase 1, mitochondrial	OXCT1	P55809	Homo sapiens	0.312	56157.6	sp	9606	1	1	HumanRefProteome_April2023	11	11
True	MILD / SEVERE	MILD	SEVERE	O94906	144.816	37.1402	-1.96317	1.96317	-74.3535	0.256465	-1.96317	1.96317	-74.3535	0.256465	0	5.53846e-05	0.000825118	15.4292	0.27124	O94906	PRP6_HUMAN	Pre-mRNA-processing factor 6	PRPF6	O94906	Homo sapiens	0.223	106925	sp	9606	1	1	HumanRefProteome_April2023	19	20
True	NO COVID / MILD	NO COVID	MILD	Q8N2F6	188.383	12.4072	-3.92442	3.92442	-93.4138	0.0658618	-3.92442	3.92442	-93.4138	0.0658617	0	1.41075e-05	0.000831011	11.1742	0.158413	Q8N2F6	ARM10_HUMAN	Armadillo repeat-containing protein 10	ARMC10	Q8N2F6	Homo sapiens	0.178	37540	sp	9606	1	1	HumanRefProteome_April2023	5	5
True	NO COVID / MILD	NO COVID	MILD	Q9UHY1	19.3196	58.3978	1.59585	1.59585	202.272	3.02272	1.59585	1.59585	202.272	3.02272	0	1.39338e-05	0.000831011	17.7801	0.141207	Q9UHY1	NRBP_HUMAN	Nuclear receptor-binding protein	NRBP1	Q9UHY1	Homo sapiens	0.178	59844.7	sp	9606	1	1	HumanRefProteome_April2023	8	11
True	NO COVID / MILD	NO COVID	MILD	O75390	810.476	320.913	-1.33659	1.33659	-60.4044	0.395956	-1.33659	1.33659	-60.4044	0.395956	0	1.47261e-05	0.000835905	16.4533	0.130797	O75390	CISY_HUMAN	Citrate synthase, mitochondrial	CS	O75390	Homo sapiens	0.397	51712.4	sp	9606	1	2	HumanRefProteome_April2023	15	17
True	NO COVID / MILD	NO COVID	MILD	P41240	716.136	4509.42	2.65464	2.65464	529.688	6.29688	2.65464	2.65464	529.688	6.29688	0	1.45154e-05	0.000835905	14.7076	0.328314	P41240	CSK_HUMAN	Tyrosine-protein kinase CSK	CSK	P41240	Homo sapiens	0.36	50704.3	sp	9606	1	1	HumanRefProteome_April2023	14	17
True	MILD / SEVERE	MILD	SEVERE	P29317	145.266	10.8637	-3.74112	3.74112	-92.5216	0.0747845	-3.74112	3.74112	-92.5215	0.0747845	0	5.67692e-05	0.00084003	9.52603	0.379106	P29317	EPHA2_HUMAN	Ephrin type-A receptor 2	EPHA2	P29317	Homo sapiens	0.031	108266	sp	9606	1	2	HumanRefProteome_April2023	3	3
True	NO COVID / MILD	NO COVID	MILD	Q9H8W4	81.5057	21.9334	-1.89377	1.89377	-73.0898	0.269102	-1.89377	1.89377	-73.0898	0.269102	0	1.53468e-05	0.000855585	14.3248	0.144089	Q9H8W4	PKHF2_HUMAN	Pleckstrin homology domain-containing family F member 2	PLEKHF2	Q9H8W4	Homo sapiens	0.209	27797.8	sp	9606	1	1	HumanRefProteome_April2023	6	7
True	NO COVID / MILD	NO COVID	MILD	Q9HB19	85.6227	9.97112	-3.10217	3.10217	-88.3546	0.116454	-3.10216	3.10216	-88.3546	0.116454	0	1.56387e-05	0.00085656	11.813	0.219713	Q9HB19	PKHA2_HUMAN	Pleckstrin homology domain-containing family A member 2	PLEKHA2	Q9HB19	Homo sapiens	0.052	47255	sp	9606	1	2	HumanRefProteome_April2023	4	4
True	MILD / SEVERE	MILD	SEVERE	Q9Y4K1	19.4319	83.1715	2.09766	2.09766	328.016	4.28016	2.09766	2.09766	328.016	4.28016	0	5.86611e-05	0.0008622	11.8208	0.163522	Q9Y4K1	CRBG1_HUMAN	Beta/gamma crystallin domain-containing protein 1	CRYBG1	Q9Y4K1	Homo sapiens	0.109	188676	sp	9606	1	3	HumanRefProteome_April2023	16	16
True	MILD / SEVERE	MILD	SEVERE	Q9BU02	60.458	173.083	1.51746	1.51746	186.287	2.86287	1.51746	1.51746	186.287	2.86287	0	5.94758e-05	0.000868346	19.1141	0.157743	Q9BU02	THTPA_HUMAN	Thiamine-triphosphatase	THTPA	Q9BU02	Homo sapiens	0.222	25565.9	sp	9606	1	3	HumanRefProteome_April2023	4	4
True	NO COVID / MILD	NO COVID	MILD	P45974	757.091	1557.73	1.04091	1.04091	105.752	2.05752	1.04091	1.04091	105.752	2.05752	0	1.62925e-05	0.000876984	19.9973	0.0979057	P45974	UBP5_HUMAN	Ubiquitin carboxyl-terminal hydrolase 5	USP5	P45974	Homo sapiens	0.4	95786.3	sp	9606	1	2	HumanRefProteome_April2023	33	40
True	MILD / SEVERE	MILD	SEVERE	Q15029	88.388	569.442	2.68763	2.68763	544.252	6.44252	2.68763	2.68763	544.252	6.44252	0	6.06006e-05	0.00087891	11.3262	0.185456	Q15029	U5S1_HUMAN	116 kDa U5 small nuclear ribonucleoprotein component	EFTUD2	Q15029	Homo sapiens	0.352	109436	sp	9606	1	1	HumanRefProteome_April2023	26	31
True	NO COVID / MILD	NO COVID	MILD	Q15427	55.9559	15.1667	-1.88338	1.88338	-72.8952	0.271048	-1.88338	1.88338	-72.8952	0.271048	0	1.67315e-05	0.000885352	12.0025	0.14136	Q15427	SF3B4_HUMAN	Splicing factor 3B subunit 4	SF3B4	Q15427	Homo sapiens	0.231	44385.7	sp	9606	1	1	HumanRefProteome_April2023	6	6
True	MILD / SEVERE	MILD	SEVERE	Q8WUA7	98.8607	51.0304	-0.954039	0.954039	-48.3815	0.516185	-0.954039	0.954039	-48.3815	0.516185	0	6.17987e-05	0.000890389	17.656	0.125312	Q8WUA7	TB22A_HUMAN	TBC1 domain family member 22A	TBC1D22A	Q8WUA7	Homo sapiens	0.304	59120.9	sp	9606	1	2	HumanRefProteome_April2023	10	11
True	MILD / SEVERE	MILD	SEVERE	P27361	494.999	324.132	-0.610845	0.610845	-34.5187	0.654813	-0.610845	0.610845	-34.5187	0.654813	0	6.22212e-05	0.000890618	18.3049	0.0840583	P27361	MK03_HUMAN	Mitogen-activated protein kinase 3	MAPK3	P27361	Homo sapiens	0.338	43135.6	sp	9606	1	4	HumanRefProteome_April2023	13	19
True	MILD / SEVERE	MILD	SEVERE	P68104	5497.09	2859.81	-0.94275	0.94275	-47.976	0.52024	-0.94275	0.94275	-47.976	0.52024	0	6.27537e-05	0.000892406	19.411	0.125027	P68104	EF1A1_HUMAN	Elongation factor 1-alpha 1	EEF1A1	P68104	Homo sapiens	0.418	50140.9	sp	9606	1	1	HumanRefProteome_April2023	22	35
True	NO COVID / MILD	NO COVID	MILD	P61020	159.744	50.8927	-1.65023	1.65023	-68.1411	0.318589	-1.65023	1.65023	-68.1411	0.318589	0	1.71699e-05	0.00089341	11.8033	0.148898	P61020	RAB5B_HUMAN	Ras-related protein Rab-5B	RAB5B	P61020	Homo sapiens	0.274	23706.8	sp	9606	1	1	HumanRefProteome_April2023	5	5
True	MILD / SEVERE	MILD	SEVERE	Q7Z6B0	7.069	34.3688	2.28152	2.28152	386.19	4.8619	2.28152	2.28152	386.19	4.8619	0	6.39887e-05	0.000896639	13.2794	0.173643	Q7Z6B0	CCD91_HUMAN	Coiled-coil domain-containing protein 91	CCDC91	Q7Z6B0	Homo sapiens	0.032	49971.2	sp	9606	1	2	HumanRefProteome_April2023	1	1
True	MILD / SEVERE	MILD	SEVERE	P00746	33.7275	9.97961	-1.75687	1.75687	-70.4111	0.295889	-1.75687	1.75687	-70.4111	0.295889	0	6.4425e-05	0.000896639	10.8136	0.185855	P00746	CFAD_HUMAN	Complement factor D	CFD	P00746	Homo sapiens	0.126	27032.9	sp	9606	1	5	HumanRefProteome_April2023	2	3
True	MILD / SEVERE	MILD	SEVERE	Q14118	272.673	136.177	-1.00169	1.00169	-50.0586	0.499414	-1.00169	1.00169	-50.0586	0.499414	0	6.43421e-05	0.000896639	16.1059	0.15394	Q14118	DAG1_HUMAN	Dystroglycan 1	DAG1	Q14118	Homo sapiens	0.152	97441.5	sp	9606	1	2	HumanRefProteome_April2023	13	16
True	MILD / SEVERE	MILD	SEVERE	P35914	42.0963	96.2135	1.19255	1.19255	128.556	2.28556	1.19255	1.19255	128.556	2.28556	0	6.48198e-05	0.000896639	19.8857	0.156272	P35914	HMGCL_HUMAN	Hydroxymethylglutaryl-CoA lyase, mitochondrial	HMGCL	P35914	Homo sapiens	0.283	34360.1	sp	9606	1	2	HumanRefProteome_April2023	7	9
True	MILD / SEVERE	MILD	SEVERE	O14841	61.5188	26.7707	-1.20037	1.20037	-56.4838	0.435162	-1.20037	1.20037	-56.4838	0.435162	0	6.50985e-05	0.000896639	19.7761	0.190457	O14841	OPLA_HUMAN	5-oxoprolinase	OPLAH	O14841	Homo sapiens	0.102	137457	sp	9606	1	3	HumanRefProteome_April2023	9	9
True	NO COVID / SEVERE	NO COVID	SEVERE	Q9BXP5	84.8103	37.1591	-1.19052	1.19052	-56.1856	0.438144	-1.19052	1.19052	-56.1856	0.438144	0	6.76409e-05	0.000902409	15.7228	0.0991874	Q9BXP5	SRRT_HUMAN	Serrate RNA effector molecule homolog	SRRT	Q9BXP5	Homo sapiens	0.217	100666	sp	9606	1	1	HumanRefProteome_April2023	16	18
True	MILD / SEVERE	MILD	SEVERE	Q8TEB1	27.8473	10.7297	-1.37593	1.37593	-61.4695	0.385305	-1.37593	1.37593	-61.4696	0.385304	0	6.59955e-05	0.000903313	16.6625	0.206648	Q8TEB1	DCA11_HUMAN	DDB1- and CUL4-associated factor 11	DCAF11	Q8TEB1	Homo sapiens	0.024	61669.6	sp	9606	1	1	HumanRefProteome_April2023	1	1
True	NO COVID / SEVERE	NO COVID	SEVERE	P46781	621.567	295.798	-1.07129	1.07129	-52.4108	0.475892	-1.07129	1.07129	-52.4108	0.475892	0	6.82472e-05	0.000905174	16.8759	0.144176	P46781	RS9_HUMAN	40S ribosomal protein S9	RPS9	P46781	Homo sapiens	0.459	22591.4	sp	9606	1	3	HumanRefProteome_April2023	10	15
True	MILD / SEVERE	MILD	SEVERE	Q5T0Z8	41.6075	20.43	-1.02615	1.02615	-50.8982	0.491018	-1.02615	1.02615	-50.8982	0.491018	0	6.82207e-05	0.000919715	19.6539	0.171218	Q5T0Z8	CF132_HUMAN	Uncharacterized protein C6orf132	C6orf132	Q5T0Z8	Homo sapiens	0.098	124034	sp	9606	1	4	HumanRefProteome_April2023	8	9
True	MILD / SEVERE	MILD	SEVERE	B1AJZ9	8.2214	49.0833	2.57778	2.57778	497.018	5.97018	2.57778	2.57778	497.018	5.97018	0	6.78397e-05	0.000919715	12.0542	0.273814	B1AJZ9	FHAD1_HUMAN	Forkhead-associated domain-containing protein 1	FHAD1	B1AJZ9	Homo sapiens	0.061	161904	sp	9606	2	2	HumanRefProteome_April2023	6	6
True	MILD / SEVERE	MILD	SEVERE	Q16706	42.303	7.05246	-2.58456	2.58456	-83.3287	0.166713	-2.58456	2.58456	-83.3287	0.166713	0	6.84537e-05	0.000919715	9.91385	0.280479	Q16706	MA2A1_HUMAN	Alpha-mannosidase 2	MAN2A1	Q16706	Homo sapiens	0.071	131141	sp	9606	1	2	HumanRefProteome_April2023	12	12
True	NO COVID / MILD	NO COVID	MILD	P56545	48.8596	24.4752	-0.997319	0.997319	-49.907	0.50093	-0.997319	0.997319	-49.907	0.50093	0	1.83262e-05	0.000920323	18.877	0.0948967	P56545	CTBP2_HUMAN	C-terminal-binding protein 2	CTBP2	P56545	Homo sapiens	0.198	48944.9	sp	9606	1	1	HumanRefProteome_April2023	6	7
True	NO COVID / MILD	NO COVID	MILD	P16452	46.5908	8.78965	-2.40617	2.40617	-81.1344	0.188656	-2.40617	2.40617	-81.1344	0.188656	0	1.85315e-05	0.000920323	17.158	0.233289	P16452	EPB42_HUMAN	Protein 4.2	EPB42	P16452	Homo sapiens	0.01	77009.1	sp	9606	1	3	HumanRefProteome_April2023	1	1
True	NO COVID / MILD	NO COVID	MILD	Q14738	245.796	85.6635	-1.52071	1.52071	-65.1486	0.348514	-1.52071	1.52071	-65.1486	0.348514	0	1.88663e-05	0.000920323	14.1318	0.128708	Q14738	2A5D_HUMAN	Serine/threonine-protein phosphatase 2A 56 kDa regulatory subunit delta isoform	PPP2R5D	Q14738	Homo sapiens	0.128	69991.8	sp	9606	1	1	HumanRefProteome_April2023	8	8
True	NO COVID / MILD	NO COVID	MILD	Q3ZCQ8	50.8403	14.052	-1.8552	1.8552	-72.3605	0.276395	-1.8552	1.8552	-72.3605	0.276395	0	1.88596e-05	0.000920323	15.6765	0.207112	Q3ZCQ8	TIM50_HUMAN	Mitochondrial import inner membrane translocase subunit TIM50	TIMM50	Q3ZCQ8	Homo sapiens	0.108	39646.2	sp	9606	1	2	HumanRefProteome_April2023	4	5
True	MILD / SEVERE	MILD	SEVERE	Q96J02	18.9331	6.59589	-1.52127	1.52127	-65.1622	0.348378	-1.52127	1.52127	-65.1622	0.348378	0	6.94141e-05	0.000926932	15.5144	0.093836	Q96J02	ITCH_HUMAN	E3 ubiquitin-protein ligase Itchy homolog	ITCH	Q96J02	Homo sapiens	0.045	102803	sp	9606	1	2	HumanRefProteome_April2023	3	3
True	MILD / SEVERE	MILD	SEVERE	O14972	46.3638	15.2359	-1.60552	1.60552	-67.1383	0.328617	-1.60552	1.60552	-67.1383	0.328617	0	7.07131e-05	0.000938556	11.3904	0.190414	O14972	VP26C_HUMAN	Vacuolar protein sorting-associated protein 26C	VPS26C	O14972	Homo sapiens	0.145	33010.4	sp	9606	1	1	HumanRefProteome_April2023	3	4
True	MILD / SEVERE	MILD	SEVERE	O43148	79.6176	47.6124	-0.741751	0.741751	-40.1987	0.598013	-0.741751	0.741751	-40.1987	0.598013	0	7.13246e-05	0.000940969	17.9956	0.110253	O43148	MCES_HUMAN	mRNA cap guanine-N7 methyltransferase	RNMT	O43148	Homo sapiens	0.244	54844.1	sp	9606	1	1	HumanRefProteome_April2023	9	9
True	NO COVID / SEVERE	NO COVID	SEVERE	Q96KG9	51.428	8.82911	-2.54221	2.54221	-82.8321	0.171679	-2.54221	2.54221	-82.8321	0.171679	0	7.31178e-05	0.000964135	9.82431	0.239228	Q96KG9	SCYL1_HUMAN	N-terminal kinase-like protein	SCYL1	Q96KG9	Homo sapiens	0.093	89631.3	sp	9606	1	1	HumanRefProteome_April2023	7	8
True	MILD / SEVERE	MILD	SEVERE	Q9Y6I3	34.0208	81.9919	1.26907	1.26907	141.006	2.41006	1.26907	1.26907	141.006	2.41006	0	7.37334e-05	0.000966923	16.055	0.147124	Q9Y6I3	EPN1_HUMAN	Epsin-1	EPN1	Q9Y6I3	Homo sapiens	0.115	60293.3	sp	9606	1	2	HumanRefProteome_April2023	5	5
True	NO COVID / SEVERE	NO COVID	SEVERE	Q9Y5L0	32.9636	12.9037	-1.35309	1.35309	-60.8548	0.391452	-1.35309	1.35309	-60.8548	0.391452	0	7.47853e-05	0.000980422	13.6731	0.144356	Q9Y5L0	TNPO3_HUMAN	Transportin-3	TNPO3	Q9Y5L0	Homo sapiens	0.2	104203	sp	9606	1	3	HumanRefProteome_April2023	13	14
True	NO COVID / MILD	NO COVID	MILD	Q16630	1737.87	70.8739	-4.61592	4.61592	-95.9218	0.040782	-4.61592	4.61592	-95.9218	0.040782	0	2.08147e-05	0.000999744	11.0528	0.183539	Q16630	CPSF6_HUMAN	Cleavage and polyadenylation specificity factor subunit 6	CPSF6	Q16630	Homo sapiens	0.181	59209.8	sp	9606	1	2	HumanRefProteome_April2023	7	7
True	NO COVID / SEVERE	NO COVID	SEVERE	A5YKK6	37.23	10.0164	-1.8941	1.8941	-73.0958	0.269042	-1.8941	1.8941	-73.0958	0.269042	0	7.68865e-05	0.00100218	12.8335	0.0370185	A5YKK6	CNOT1_HUMAN	CCR4-NOT transcription complex subunit 1	CNOT1	A5YKK6	Homo sapiens	0.114	266939	sp	9606	1	2	HumanRefProteome_April2023	24	24
True	NO COVID / SEVERE	NO COVID	SEVERE	Q6ZMI0	60.871	31.2838	-0.960341	0.960341	-48.6065	0.513935	-0.960341	0.960341	-48.6065	0.513935	0	7.77364e-05	0.00100673	16.6839	0.134685	Q6ZMI0	PPR21_HUMAN	Protein phosphatase 1 regulatory subunit 21	PPP1R21	Q6ZMI0	Homo sapiens	0.163	88314.5	sp	9606	1	1	HumanRefProteome_April2023	10	12
True	NO COVID / SEVERE	NO COVID	SEVERE	P54578	611.671	381.167	-0.682334	0.682334	-37.6844	0.623156	-0.682334	0.682334	-37.6844	0.623156	0	7.81236e-05	0.00100673	17.9128	0.0937609	P54578	UBP14_HUMAN	Ubiquitin carboxyl-terminal hydrolase 14	USP14	P54578	Homo sapiens	0.474	56069.1	sp	9606	1	3	HumanRefProteome_April2023	20	22
True	MILD / SEVERE	MILD	SEVERE	Q9Y2T2	61.8393	10.5239	-2.55485	2.55485	-82.9818	0.170182	-2.55485	2.55485	-82.9818	0.170182	0	7.7396e-05	0.00100891	10.4729	0.273608	Q9Y2T2	AP3M1_HUMAN	AP-3 complex subunit mu-1	AP3M1	Q9Y2T2	Homo sapiens	0.225	46939.2	sp	9606	1	1	HumanRefProteome_April2023	7	8
True	MILD / SEVERE	MILD	SEVERE	A1IGU5	35.4387	12.7095	-1.47942	1.47942	-64.1367	0.358633	-1.47942	1.47942	-64.1367	0.358633	0	7.83004e-05	0.00101466	13.1742	0.180686	A1IGU5	ARH37_HUMAN	Rho guanine nucleotide exchange factor 37	ARHGEF37	A1IGU5	Homo sapiens	0.107	76278.2	sp	9606	2	2	HumanRefProteome_April2023	5	5
True	NO COVID / MILD	NO COVID	MILD	Q8WXG9	7.75741	17.4155	1.16673	1.16673	124.502	2.24502	1.16673	1.16673	124.502	2.24502	0	2.18923e-05	0.00103557	13.9744	0.0814515	Q8WXG9	AGRV1_HUMAN	Adhesion G-protein coupled receptor V1	ADGRV1	Q8WXG9	Homo sapiens	0.007	693069	sp	9606	1	2	HumanRefProteome_April2023	3	3
True	MILD / SEVERE	MILD	SEVERE	Q8N335	1738.2	483.655	-1.84554	1.84554	-72.1749	0.278251	-1.84554	1.84554	-72.1749	0.278251	0	8.08691e-05	0.00104178	11.4978	0.231192	Q8N335	GPD1L_HUMAN	Glycerol-3-phosphate dehydrogenase 1-like protein	GPD1L	Q8N335	Homo sapiens	0.405	38418.7	sp	9606	1	1	HumanRefProteome_April2023	13	19
True	MILD / SEVERE	MILD	SEVERE	Q9UL15	80.883	41.4471	-0.964565	0.964565	-48.7567	0.512433	-0.964565	0.964565	-48.7567	0.512433	0	8.16624e-05	0.00104585	16.2958	0.123668	Q9UL15	BAG5_HUMAN	BAG family molecular chaperone regulator 5	BAG5	Q9UL15	Homo sapiens	0.349	51199.6	sp	9606	1	1	HumanRefProteome_April2023	11	11
True	MILD / SEVERE	MILD	SEVERE	Q13882	50.23	13.9899	-1.84417	1.84417	-72.1484	0.278516	-1.84417	1.84417	-72.1484	0.278516	0	8.22848e-05	0.0010477	12.8617	0.252451	Q13882	PTK6_HUMAN	Protein-tyrosine kinase 6	PTK6	Q13882	Homo sapiens	0.1	51834.2	sp	9606	1	1	HumanRefProteome_April2023	4	4
True	NO COVID / SEVERE	NO COVID	SEVERE	Q9H488	26.3258	8.32634	-1.66072	1.66072	-68.3719	0.316281	-1.66072	1.66072	-68.3719	0.316281	0	8.21083e-05	0.0010521	11.1501	0.171096	Q9H488	OFUT1_HUMAN	GDP-fucose protein O-fucosyltransferase 1	POFUT1	Q9H488	Homo sapiens	0.131	43955.8	sp	9606	1	1	HumanRefProteome_April2023	3	4
True	NO COVID / SEVERE	NO COVID	SEVERE	Q12979	157.291	56.8743	-1.46759	1.46759	-63.8414	0.361586	-1.46759	1.46759	-63.8414	0.361586	0	8.31143e-05	0.00105901	13.8094	0.212208	Q12979	ABR_HUMAN	Active breakpoint cluster region-related protein	ABR	Q12979	Homo sapiens	0.114	97597.8	sp	9606	1	2	HumanRefProteome_April2023	8	9
True	MILD / SEVERE	MILD	SEVERE	P55072	1209.56	717.539	-0.753352	0.753352	-40.6776	0.593224	-0.753352	0.753352	-40.6776	0.593224	0	8.37158e-05	0.00105975	17.9025	0.0949148	P55072	TERA_HUMAN	Transitional endoplasmic reticulum ATPase	VCP	P55072	Homo sapiens	0.488	89321.8	sp	9606	1	4	HumanRefProteome_April2023	44	62
True	MILD / SEVERE	MILD	SEVERE	Q5T4S7	232.938	69.7661	-1.73935	1.73935	-70.0495	0.299505	-1.73935	1.73935	-70.0495	0.299505	0	8.48361e-05	0.00106777	11.0128	0.261721	Q5T4S7	UBR4_HUMAN	E3 ubiquitin-protein ligase UBR4	UBR4	Q5T4S7	Homo sapiens	0.156	573841	sp	9606	1	1	HumanRefProteome_April2023	65	68
True	NO COVID / SEVERE	NO COVID	SEVERE	P78344	104.855	61.027	-0.78088	0.78088	-41.7988	0.582012	-0.78088	0.78088	-41.7988	0.582012	0	8.46133e-05	0.00107208	16.9846	0.105358	P78344	IF4G2_HUMAN	Eukaryotic translation initiation factor 4 gamma 2	EIF4G2	P78344	Homo sapiens	0.17	102362	sp	9606	1	1	HumanRefProteome_April2023	16	18
True	MILD / SEVERE	MILD	SEVERE	Q13310	250.551	125.021	-1.00293	1.00293	-50.1013	0.498987	-1.00293	1.00293	-50.1013	0.498987	0	8.60554e-05	0.00107692	10.5274	0.109302	Q13310	PABP4_HUMAN	Polyadenylate-binding protein 4	PABPC4	Q13310	Homo sapiens	0.155	70782.9	sp	9606	1	1	HumanRefProteome_April2023	9	11
True	MILD / SEVERE	MILD	SEVERE	O15530	28.7058	46.3423	0.690988	0.690988	61.4389	1.61439	0.690988	0.690988	61.4389	1.61439	0	8.79659e-05	0.00109125	18.8994	0.103063	O15530	PDPK1_HUMAN	3-phosphoinositide-dependent protein kinase 1	PDPK1	O15530	Homo sapiens	0.182	63151.8	sp	9606	1	1	HumanRefProteome_April2023	7	9
True	MILD / SEVERE	MILD	SEVERE	O95786	134.255	50.1518	-1.4206	1.4206	-62.6444	0.373556	-1.4206	1.4206	-62.6444	0.373556	0	8.86524e-05	0.00109125	19.2694	0.22225	O95786	RIGI_HUMAN	Antiviral innate immune response receptor RIG-I	RIGI	O95786	Homo sapiens	0.185	106600	sp	9606	1	2	HumanRefProteome_April2023	18	19
True	MILD / SEVERE	MILD	SEVERE	Q96T51	64.4154	30.036	-1.10072	1.10072	-53.3715	0.466285	-1.10072	1.10072	-53.3715	0.466285	0	8.86955e-05	0.00109125	17.6776	0.158359	Q96T51	RUFY1_HUMAN	RUN and FYVE domain-containing protein 1	RUFY1	Q96T51	Homo sapiens	0.1	79817.9	sp	9606	1	2	HumanRefProteome_April2023	7	7
True	MILD / SEVERE	MILD	SEVERE	P15104	1050.11	406.292	-1.36995	1.36995	-61.3094	0.386906	-1.36995	1.36995	-61.3094	0.386906	0	8.9912e-05	0.00109393	14.4987	0.174353	P15104	GLNA_HUMAN	Glutamine synthetase	GLUL	P15104	Homo sapiens	0.182	42064.4	sp	9606	1	4	HumanRefProteome_April2023	7	13
True	MILD / SEVERE	MILD	SEVERE	Q9Y3C4	22.258	71.6351	1.68634	1.68634	221.84	3.2184	1.68634	1.68634	221.84	3.2184	0	8.96561e-05	0.00109393	13.4088	0.218158	Q9Y3C4	TPRKB_HUMAN	EKC/KEOPS complex subunit TPRKB	TPRKB	Q9Y3C4	Homo sapiens	0.269	19660.9	sp	9606	1	1	HumanRefProteome_April2023	3	5
True	MILD / SEVERE	MILD	SEVERE	Q3ZCQ8	19.0976	50.8403	1.41258	1.41258	166.213	2.66213	1.41258	1.41258	166.213	2.66213	0	9.06822e-05	0.0010972	15.1585	0.204619	Q3ZCQ8	TIM50_HUMAN	Mitochondrial import inner membrane translocase subunit TIM50	TIMM50	Q3ZCQ8	Homo sapiens	0.108	39646.2	sp	9606	1	2	HumanRefProteome_April2023	4	5
True	NO COVID / SEVERE	NO COVID	SEVERE	Q9Y315	238.217	106.169	-1.16591	1.16591	-55.4318	0.445682	-1.16591	1.16591	-55.4318	0.445682	0	8.73852e-05	0.00110105	14.1352	0.16005	Q9Y315	DEOC_HUMAN	Deoxyribose-phosphate aldolase	DERA	Q9Y315	Homo sapiens	0.503	35230.8	sp	9606	1	2	HumanRefProteome_April2023	14	15
True	NO COVID / SEVERE	NO COVID	SEVERE	Q00169	141.034	88.6275	-0.670221	0.670221	-37.1589	0.628411	-0.670221	0.670221	-37.1589	0.628411	0	8.93088e-05	0.00110684	17.4394	0.0799336	Q00169	PIPNA_HUMAN	Phosphatidylinositol transfer protein alpha isoform	PITPNA	Q00169	Homo sapiens	0.47	31806.3	sp	9606	1	2	HumanRefProteome_April2023	13	17
True	NO COVID / SEVERE	NO COVID	SEVERE	P63000	520.448	257.557	-1.01487	1.01487	-50.5126	0.494874	-1.01487	1.01487	-50.5126	0.494874	0	8.90299e-05	0.00110684	13.5885	0.106966	P63000	RAC1_HUMAN	Ras-related C3 botulinum toxin substrate 1	RAC1	P63000	Homo sapiens	0.266	21450.1	sp	9606	1	1	HumanRefProteome_April2023	6	7
True	NO COVID / SEVERE	NO COVID	SEVERE	Q14141	89.0573	44.6409	-0.996368	0.996368	-49.874	0.50126	-0.996368	0.996368	-49.874	0.50126	0	8.85985e-05	0.00110684	15.3572	0.121097	Q14141	SEPT6_HUMAN	Septin-6	SEPTIN6	Q14141	Homo sapiens	0.214	49716.6	sp	9606	1	4	HumanRefProteome_April2023	5	6
True	NO COVID / SEVERE	NO COVID	SEVERE	P61247	234.566	103.958	-1.17399	1.17399	-55.6805	0.443195	-1.17399	1.17399	-55.6805	0.443195	0	9.07162e-05	0.00111818	14.5878	0.12162	P61247	RS3A_HUMAN	40S ribosomal protein S3a	RPS3A	P61247	Homo sapiens	0.398	29944.9	sp	9606	1	2	HumanRefProteome_April2023	12	17
True	MILD / SEVERE	MILD	SEVERE	P51570	157.372	79.5724	-0.983837	0.983837	-49.4367	0.505633	-0.983837	0.983837	-49.4367	0.505633	0	9.33061e-05	0.00112275	19.9989	0.139015	P51570	GALK1_HUMAN	Galactokinase	GALK1	P51570	Homo sapiens	0.278	42272.2	sp	9606	1	1	HumanRefProteome_April2023	9	9
True	NO COVID / SEVERE	NO COVID	SEVERE	Q13882	50.23	14.2566	-1.81692	1.81692	-71.6173	0.283827	-1.81692	1.81692	-71.6173	0.283827	0	9.19256e-05	0.00112696	14.6294	0.265849	Q13882	PTK6_HUMAN	Protein-tyrosine kinase 6	PTK6	Q13882	Homo sapiens	0.1	51834.2	sp	9606	1	1	HumanRefProteome_April2023	4	4
True	NO COVID / SEVERE	NO COVID	SEVERE	P61221	152.613	74.0304	-1.04369	1.04369	-51.4915	0.485085	-1.04369	1.04369	-51.4915	0.485085	0	9.38692e-05	0.00113242	17.2453	0.154631	P61221	ABCE1_HUMAN	ATP-binding cassette sub-family E member 1	ABCE1	P61221	Homo sapiens	0.316	67314.3	sp	9606	1	1	HumanRefProteome_April2023	16	18
True	NO COVID / SEVERE	NO COVID	SEVERE	P57764	209.419	100.388	-1.06081	1.06081	-52.0636	0.479364	-1.06081	1.06081	-52.0636	0.479364	0	9.33564e-05	0.00113242	12.3937	0.113599	P57764	GSDMD_HUMAN	Gasdermin-D	GSDMD	P57764	Homo sapiens	0.219	52801	sp	9606	1	1	HumanRefProteome_April2023	8	9
True	NO COVID / SEVERE	NO COVID	SEVERE	O14964	109.88	49.2799	-1.15686	1.15686	-55.1511	0.448489	-1.15686	1.15686	-55.1511	0.448489	0	9.3515e-05	0.00113242	17.0095	0.107399	O14964	HGS_HUMAN	Hepatocyte growth factor-regulated tyrosine kinase substrate	HGS	O14964	Homo sapiens	0.097	86192	sp	9606	1	1	HumanRefProteome_April2023	7	7
True	NO COVID / MILD	NO COVID	MILD	Q9BTZ2	108.32	34.5782	-1.64736	1.64736	-68.0777	0.319223	-1.64736	1.64736	-68.0777	0.319223	0	2.45288e-05	0.00114297	14.5657	0.17601	Q9BTZ2	DHRS4_HUMAN	Dehydrogenase/reductase SDR family member 4	DHRS4	Q9BTZ2	Homo sapiens	0.169	29537.2	sp	9606	1	3	HumanRefProteome_April2023	4	4
True	MILD / SEVERE	MILD	SEVERE	O00178	53.742	15.485	-1.79518	1.79518	-71.1865	0.288135	-1.79518	1.79518	-71.1865	0.288135	0	9.62949e-05	0.00115238	10.8372	0.212689	O00178	GTPB1_HUMAN	GTP-binding protein 1	GTPBP1	O00178	Homo sapiens	0.19	72453.8	sp	9606	1	3	HumanRefProteome_April2023	9	9
True	MILD / SEVERE	MILD	SEVERE	P08559	68.1442	165.76	1.28244	1.28244	143.25	2.4325	1.28244	1.28244	143.25	2.4325	0	9.72787e-05	0.00115783	16.8182	0.158896	P08559	ODPA_HUMAN	Pyruvate dehydrogenase E1 component subunit alpha, somatic form, mitochondrial	PDHA1	P08559	Homo sapiens	0.321	43295.6	sp	9606	1	3	HumanRefProteome_April2023	11	12
True	NO COVID / SEVERE	NO COVID	SEVERE	P15170	257.013	157.717	-0.704507	0.704507	-38.6348	0.613652	-0.704507	0.704507	-38.6348	0.613652	0	9.77468e-05	0.00117296	17.5901	0.108614	P15170	ERF3A_HUMAN	Eukaryotic peptide chain release factor GTP-binding subunit ERF3A	GSPT1	P15170	Homo sapiens	0.395	55755.9	sp	9606	1	1	HumanRefProteome_April2023	17	25
True	MILD / SEVERE	MILD	SEVERE	Q9H2P9	25.6019	56.3966	1.13936	1.13936	120.283	2.20283	1.13936	1.13936	120.283	2.20283	0	0.00010127	0.00119882	17.6826	0.12765	Q9H2P9	DPH5_HUMAN	Diphthine methyl ester synthase	DPH5	Q9H2P9	Homo sapiens	0.204	31651.4	sp	9606	1	2	HumanRefProteome_April2023	3	3
True	MILD / SEVERE	MILD	SEVERE	Q08623	59.9609	195.878	1.70786	1.70786	226.676	3.26676	1.70786	1.70786	226.676	3.26676	0	0.000103515	0.0012188	15.8842	0.185231	Q08623	HDHD1_HUMAN	Pseudouridine-5'-phosphatase	PUDP	Q08623	Homo sapiens	0.268	25249.2	sp	9606	1	3	HumanRefProteome_April2023	4	5
True	NO COVID / SEVERE	NO COVID	SEVERE	Q96DZ1	29.8171	6.93908	-2.10332	2.10332	-76.7279	0.232721	-2.10332	2.10332	-76.7279	0.232721	0	0.000103892	0.00124014	11.2277	0.136818	Q96DZ1	ERLEC_HUMAN	Endoplasmic reticulum lectin 1	ERLEC1	Q96DZ1	Homo sapiens	0.153	54858.2	sp	9606	1	1	HumanRefProteome_April2023	7	9
True	NO COVID / SEVERE	NO COVID	SEVERE	P50579	118.851	79.1049	-0.587314	0.587314	-33.4419	0.665581	-0.587314	0.587314	-33.4419	0.665581	0	0.000104689	0.00124312	17.2532	0.012542	P50579	MAP2_HUMAN	Methionine aminopeptidase 2	METAP2	P50579	Homo sapiens	0.186	52891.6	sp	9606	1	1	HumanRefProteome_April2023	9	9
True	MILD / SEVERE	MILD	SEVERE	Q9NRF8	121.099	55.3552	-1.12939	1.12939	-54.2893	0.457107	-1.12939	1.12939	-54.2893	0.457107	0	0.000106778	0.0012505	16.2229	0.161675	Q9NRF8	PYRG2_HUMAN	CTP synthase 2	CTPS2	Q9NRF8	Homo sapiens	0.217	65677.6	sp	9606	1	1	HumanRefProteome_April2023	11	12
True	MILD / SEVERE	MILD	SEVERE	O75534	242.677	150.571	-0.688593	0.688593	-37.9541	0.620459	-0.688593	0.688593	-37.9541	0.620459	0	0.000107372	0.00125077	19.9986	0.103247	O75534	CSDE1_HUMAN	Cold shock domain-containing protein E1	CSDE1	O75534	Homo sapiens	0.302	88884.7	sp	9606	1	2	HumanRefProteome_April2023	23	25
True	MILD / SEVERE	MILD	SEVERE	Q99543	71.5418	40.9204	-0.805966	0.805966	-42.8021	0.571979	-0.805966	0.805966	-42.8021	0.571979	0	0.000108035	0.00125184	19.9845	0.11744	Q99543	DNJC2_HUMAN	DnaJ homolog subfamily C member 2	DNAJC2	Q99543	Homo sapiens	0.176	71996.4	sp	9606	1	4	HumanRefProteome_April2023	11	13
True	NO COVID / SEVERE	NO COVID	SEVERE	Q7LBC6	22.4893	12.175	-0.885318	0.885318	-45.8632	0.541368	-0.885318	0.885318	-45.8632	0.541368	0	0.000106059	0.00125283	17.4221	0.125408	Q7LBC6	KDM3B_HUMAN	Lysine-specific demethylase 3B	KDM3B	Q7LBC6	Homo sapiens	0.072	191581	sp	9606	1	2	HumanRefProteome_April2023	8	9
True	MILD / SEVERE	MILD	SEVERE	Q9BRG1	119.468	284.603	1.25232	1.25232	138.224	2.38224	1.25232	1.25232	138.224	2.38224	0	0.000108734	0.00125331	18.6235	0.137384	Q9BRG1	VPS25_HUMAN	Vacuolar protein-sorting-associated protein 25	VPS25	Q9BRG1	Homo sapiens	0.369	20747.7	sp	9606	1	1	HumanRefProteome_April2023	7	7
True	NO COVID / SEVERE	NO COVID	SEVERE	P53384	100.157	53.5394	-0.903591	0.903591	-46.5446	0.534554	-0.903591	0.903591	-46.5446	0.534554	0	0.000109506	0.0012802	12.5521	0.114608	P53384	NUBP1_HUMAN	Cytosolic Fe-S cluster assembly factor NUBP1	NUBP1	P53384	Homo sapiens	0.225	34534.5	sp	9606	1	2	HumanRefProteome_April2023	5	5
True	NO COVID / SEVERE	NO COVID	SEVERE	Q96AX1	67.916	29.8205	-1.18745	1.18745	-56.0921	0.439079	-1.18745	1.18745	-56.0921	0.439079	0	0.000109223	0.0012802	13.9909	0.148572	Q96AX1	VP33A_HUMAN	Vacuolar protein sorting-associated protein 33A	VPS33A	Q96AX1	Homo sapiens	0.107	67610.9	sp	9606	1	1	HumanRefProteome_April2023	6	6
True	MILD / SEVERE	MILD	SEVERE	Q4G0F5	110.573	40.8696	-1.4359	1.4359	-63.0384	0.369616	-1.4359	1.4359	-63.0384	0.369616	0	0.000111937	0.00128346	13.803	0.197484	Q4G0F5	VP26B_HUMAN	Vacuolar protein sorting-associated protein 26B	VPS26B	Q4G0F5	Homo sapiens	0.351	39154.7	sp	9606	1	2	HumanRefProteome_April2023	9	9
True	MILD / SEVERE	MILD	SEVERE	P33527	61.1034	7.76407	-2.97637	2.97637	-87.2935	0.127065	-2.97637	2.97637	-87.2935	0.127065	0	0.00011414	0.00130191	9.46864	0.288375	P33527	MRP1_HUMAN	Multidrug resistance-associated protein 1	ABCC1	P33527	Homo sapiens	0.056	171591	sp	9606	1	3	HumanRefProteome_April2023	8	8
True	MILD / SEVERE	MILD	SEVERE	P33121	130.236	40.8267	-1.67354	1.67354	-68.6518	0.313482	-1.67354	1.67354	-68.6518	0.313482	0	0.000115529	0.00131092	13.5677	0.246384	P33121	ACSL1_HUMAN	Long-chain-fatty-acid--CoA ligase 1	ACSL1	P33121	Homo sapiens	0.181	77943.3	sp	9606	1	1	HumanRefProteome_April2023	13	16
True	MILD / SEVERE	MILD	SEVERE	Q96HY7	202.928	5.63708	-5.16988	5.16988	-97.2221	0.0277786	-5.16988	5.16988	-97.2221	0.0277786	0	0.000119262	0.00133941	9.00686	0.293816	Q96HY7	DHTK1_HUMAN	2-oxoadipate dehydrogenase complex component E1	DHTKD1	Q96HY7	Homo sapiens	0.013	103077	sp	9606	1	2	HumanRefProteome_April2023	1	1
True	MILD / SEVERE	MILD	SEVERE	Q8TE68	178.134	100.531	-0.82533	0.82533	-43.5647	0.564353	-0.82533	0.82533	-43.5647	0.564353	0	0.000119048	0.00133941	15.3096	0.107812	Q8TE68	ES8L1_HUMAN	Epidermal growth factor receptor kinase substrate 8-like protein 1	EPS8L1	Q8TE68	Homo sapiens	0.378	80251.1	sp	9606	1	3	HumanRefProteome_April2023	22	24
True	MILD / SEVERE	MILD	SEVERE	O75427	43.4446	20.727	-1.06767	1.06767	-52.291	0.47709	-1.06767	1.06767	-52.291	0.47709	0	0.000120053	0.0013414	15.1625	0.154515	O75427	LRCH4_HUMAN	LeSEVEREne-rich repeat and calponin homology domain-containing protein 4	LRCH4	O75427	Homo sapiens	0.091	73450.3	sp	9606	1	2	HumanRefProteome_April2023	5	5
True	MILD / SEVERE	MILD	SEVERE	Q14160	46.8118	18.9261	-1.3065	1.3065	-59.5698	0.404302	-1.3065	1.3065	-59.5698	0.404302	0	0.000121294	0.00134839	10.7683	0.154245	Q14160	SCRIB_HUMAN	Protein scribble homolog	SCRIB	Q14160	Homo sapiens	0.155	174915	sp	9606	1	5	HumanRefProteome_April2023	16	16
True	NO COVID / MILD	NO COVID	MILD	O43583	115.398	235.831	1.03114	1.03114	104.364	2.04364	1.03114	1.03114	104.364	2.04364	0	2.98437e-05	0.00135032	19.0351	0.114477	O43583	DENR_HUMAN	Density-regulated protein	DENR	O43583	Homo sapiens	0.298	22092	sp	9606	1	2	HumanRefProteome_April2023	6	7
True	NO COVID / MILD	NO COVID	MILD	O95299	158.61	11.6978	-3.76118	3.76118	-92.6248	0.0737518	-3.76118	3.76118	-92.6248	0.0737518	0	2.97518e-05	0.00135032	11.3276	0.0991019	O95299	NDUAA_HUMAN	NADH dehydrogenase [ubiquinone] 1 alpha subcomplex subunit 10, mitochondrial	NDUFA10	O95299	Homo sapiens	0.268	40750.6	sp	9606	1	1	HumanRefProteome_April2023	10	11
True	NO COVID / MILD	NO COVID	MILD	O75884	426.335	162.419	-1.39227	1.39227	-61.9035	0.380965	-1.39227	1.39227	-61.9035	0.380965	0	3.05205e-05	0.00135882	13.3862	0.142141	O75884	RBBP9_HUMAN	Serine hydrolase RBBP9	RBBP9	O75884	Homo sapiens	0.419	20999.9	sp	9606	1	2	HumanRefProteome_April2023	5	8
True	NO COVID / MILD	NO COVID	MILD	Q5T4S7	69.7661	14.086	-2.30826	2.30826	-79.8096	0.201904	-2.30826	2.30826	-79.8096	0.201904	0	3.0902e-05	0.00135882	13.229	0.0872082	Q5T4S7	UBR4_HUMAN	E3 ubiquitin-protein ligase UBR4	UBR4	Q5T4S7	Homo sapiens	0.156	573841	sp	9606	1	1	HumanRefProteome_April2023	65	68
True	NO COVID / SEVERE	NO COVID	SEVERE	Q9Y3R5	113.853	10.446	-3.44616	3.44616	-90.8251	0.0917493	-3.44616	3.44616	-90.8251	0.0917493	0	0.000117154	0.00136119	9.43947	0.36256	Q9Y3R5	DOP2_HUMAN	Protein dopey-2	DOP1B	Q9Y3R5	Homo sapiens	0.072	258230	sp	9606	1	5	HumanRefProteome_April2023	12	13
True	NO COVID / SEVERE	NO COVID	SEVERE	Q96EY5	128.943	56.1339	-1.19979	1.19979	-56.466	0.43534	-1.19979	1.19979	-56.466	0.43534	0	0.000117634	0.00136119	15.8472	0.172731	Q96EY5	MB12A_HUMAN	Multivesicular body subunit 12A	MVB12A	Q96EY5	Homo sapiens	0.11	28783	sp	9606	1	1	HumanRefProteome_April2023	2	2
True	NO COVID / SEVERE	NO COVID	SEVERE	P33121	130.236	38.1223	-1.77242	1.77242	-70.7283	0.292717	-1.77242	1.77242	-70.7283	0.292717	0	0.000118499	0.00136425	16.3594	0.270333	P33121	ACSL1_HUMAN	Long-chain-fatty-acid--CoA ligase 1	ACSL1	P33121	Homo sapiens	0.181	77943.3	sp	9606	1	1	HumanRefProteome_April2023	13	16
True	NO COVID / SEVERE	NO COVID	SEVERE	Q6YHU6	22.5563	6.04297	-1.9002	1.9002	-73.2094	0.267906	-1.9002	1.9002	-73.2094	0.267906	0	0.000119694	0.00137104	9.85684	0.0572355	Q6YHU6	THADA_HUMAN	Thyroid adenoma-associated protein	THADA	Q6YHU6	Homo sapiens	0.046	219607	sp	9606	1	1	HumanRefProteome_April2023	6	6
True	NO COVID / SEVERE	NO COVID	SEVERE	O94906	144.816	41.6651	-1.79731	1.79731	-71.2289	0.287711	-1.79731	1.79731	-71.2289	0.287711	0	0.000121306	0.00138252	10.1791	0.237733	O94906	PRP6_HUMAN	Pre-mRNA-processing factor 6	PRPF6	O94906	Homo sapiens	0.223	106925	sp	9606	1	1	HumanRefProteome_April2023	19	20
True	MILD / SEVERE	MILD	SEVERE	Q9UJW0	41.4759	18.5452	-1.16123	1.16123	-55.2869	0.447131	-1.16123	1.16123	-55.2869	0.447131	0	0.00012545	0.00138756	14.5332	0.177295	Q9UJW0	DCTN4_HUMAN	Dynactin subunit 4	DCTN4	Q9UJW0	Homo sapiens	0.15	52337.1	sp	9606	1	1	HumanRefProteome_April2023	6	6
True	MILD / SEVERE	MILD	SEVERE	Q8IXB1	32.7469	8.5483	-1.93765	1.93765	-73.8959	0.261041	-1.93765	1.93765	-73.8959	0.261041	0	0.000126904	0.00139658	10.266	0.245078	Q8IXB1	DJC10_HUMAN	DnaJ homolog subfamily C member 10	DNAJC10	Q8IXB1	Homo sapiens	0.054	91079.7	sp	9606	1	2	HumanRefProteome_April2023	6	6
True	NO COVID / SEVERE	NO COVID	SEVERE	Q16706	42.303	10.7525	-1.97609	1.97609	-74.5822	0.254178	-1.97609	1.97609	-74.5822	0.254178	0	0.000124651	0.00140651	14.4557	0.316478	Q16706	MA2A1_HUMAN	Alpha-mannosidase 2	MAN2A1	Q16706	Homo sapiens	0.071	131141	sp	9606	1	2	HumanRefProteome_April2023	12	12
True	NO COVID / SEVERE	NO COVID	SEVERE	Q13188	19.7976	173.988	3.13559	3.13559	778.832	8.78832	3.13559	3.13559	778.832	8.78832	0	0.00012418	0.00140651	9.18962	0.210308	Q13188	STK3_HUMAN	Serine/threonine-protein kinase 3	STK3	Q13188	Homo sapiens	0.073	56301.1	sp	9606	1	2	HumanRefProteome_April2023	3	3
True	MILD / SEVERE	MILD	SEVERE	Q9BYD1	19.1229	69.5596	1.86295	1.86295	263.75	3.6375	1.86295	1.86295	263.75	3.6375	0	0.000129729	0.00140729	15.8953	0.245613	Q9BYD1	RM13_HUMAN	39S ribosomal protein L13, mitochondrial	MRPL13	Q9BYD1	Homo sapiens	0.084	20692	sp	9606	1	1	HumanRefProteome_April2023	2	2
True	MILD / SEVERE	MILD	SEVERE	P62241	631.683	344.147	-0.876174	0.876174	-45.519	0.54481	-0.876174	0.876174	-45.519	0.54481	0	0.000129805	0.00140729	18.8815	0.152076	P62241	RS8_HUMAN	40S ribosomal protein S8	RPS8	P62241	Homo sapiens	0.385	24205.2	sp	9606	1	2	HumanRefProteome_April2023	8	11
True	MILD / SEVERE	MILD	SEVERE	Q7Z2W4	72.3961	36.6595	-0.981727	0.981727	-49.3627	0.506373	-0.981727	0.981727	-49.3627	0.506373	0	0.00012952	0.00140729	17.6411	0.161421	Q7Z2W4	ZCCHV_HUMAN	Zinc finger CCCH-type antiviral protein 1	ZC3HAV1	Q7Z2W4	Homo sapiens	0.177	101431	sp	9606	1	3	HumanRefProteome_April2023	14	14
True	NO COVID / SEVERE	NO COVID	SEVERE	P48200	344.824	4.74809	-6.18237	6.18237	-98.623	0.0137696	-6.18237	6.18237	-98.623	0.0137696	0	0.000129509	0.00142585	9.00077	0.47632	P48200	IREB2_HUMAN	Iron-responsive element-binding protein 2	IREB2	P48200	Homo sapiens	0.02	105059	sp	9606	1	4	HumanRefProteome_April2023	2	2
True	NO COVID / SEVERE	NO COVID	SEVERE	O43776	763.457	407.207	-0.906784	0.906784	-46.6627	0.533373	-0.906784	0.906784	-46.6627	0.533373	0	0.000127837	0.00142585	15.4061	0.141007	O43776	SYNC_HUMAN	Asparagine--tRNA ligase, cytoplasmic	NARS1	O43776	Homo sapiens	0.354	62942.9	sp	9606	1	1	HumanRefProteome_April2023	19	25
True	NO COVID / SEVERE	NO COVID	SEVERE	Q9ULR3	43.679	15.5829	-1.48698	1.48698	-64.3241	0.356759	-1.48698	1.48698	-64.3241	0.356759	0	0.000128929	0.00142585	11.3056	0.102149	Q9ULR3	PPM1H_HUMAN	Protein phosphatase 1H	PPM1H	Q9ULR3	Homo sapiens	0.237	56448	sp	9606	1	2	HumanRefProteome_April2023	8	11
True	NO COVID / SEVERE	NO COVID	SEVERE	P48595	5769.47	167.062	-5.10999	5.10999	-97.1044	0.0289562	-5.10999	5.10999	-97.1044	0.0289562	0	0.000128715	0.00142585	9.01975	0.205895	P48595	SPB10_HUMAN	Serpin B10	SERPINB10	P48595	Homo sapiens	0.516	45402.7	sp	9606	1	1	HumanRefProteome_April2023	18	21
True	NO COVID / SEVERE	NO COVID	SEVERE	Q9H0E2	70.4215	40.9834	-0.780978	0.780978	-41.8028	0.581972	-0.780978	0.780978	-41.8028	0.581972	0	0.000128833	0.00142585	16.8656	0.0886561	Q9H0E2	TOLIP_HUMAN	Toll-interacting protein	TOLLIP	Q9H0E2	Homo sapiens	0.245	30281.8	sp	9606	1	1	HumanRefProteome_April2023	5	6
True	MILD / SEVERE	MILD	SEVERE	P62495	278.961	195.961	-0.509497	0.509497	-29.7533	0.702467	-0.509497	0.509497	-29.7533	0.702467	0	0.000134089	0.00144657	19.2622	0.0773742	P62495	ERF1_HUMAN	Eukaryotic peptide chain release factor subunit 1	ETF1	P62495	Homo sapiens	0.437	49030.9	sp	9606	1	3	HumanRefProteome_April2023	15	17
True	NO COVID / SEVERE	NO COVID	SEVERE	Q9Y4F5	31.7354	12.3468	-1.36195	1.36195	-61.0944	0.389056	-1.36195	1.36195	-61.0944	0.389056	0	0.000135385	0.00144837	11.5131	0.159635	Q9Y4F5	C170B_HUMAN	Centrosomal protein of 170 kDa protein B	CEP170B	Q9Y4F5	Homo sapiens	0.069	171688	sp	9606	1	4	HumanRefProteome_April2023	8	9
True	NO COVID / SEVERE	NO COVID	SEVERE	Q32P44	29.9136	5.7399	-2.3817	2.3817	-80.8117	0.191883	-2.3817	2.3817	-80.8117	0.191883	0	0.000134358	0.00144837	9.36668	0.225138	Q32P44	EMAL3_HUMAN	Echinoderm microtubule-associated protein-like 3	EML3	Q32P44	Homo sapiens	0.042	95196.8	sp	9606	1	1	HumanRefProteome_April2023	5	5
True	NO COVID / SEVERE	NO COVID	SEVERE	O00471	57.9303	25.3067	-1.1948	1.1948	-56.3152	0.436848	-1.1948	1.1948	-56.3152	0.436848	0	0.000133234	0.00144837	15.2026	0.172835	O00471	EXOC5_HUMAN	Exocyst complex component 5	EXOC5	O00471	Homo sapiens	0.147	81852.9	sp	9606	1	1	HumanRefProteome_April2023	9	10
True	NO COVID / SEVERE	NO COVID	SEVERE	P51114	226.184	14.0157	-4.01238	4.01238	-93.8034	0.061966	-4.01238	4.01238	-93.8034	0.061966	0	0.000134012	0.00144837	9.1616	0.218103	P51114	FXR1_HUMAN	RNA-binding protein FXR1	FXR1	P51114	Homo sapiens	0.166	69720.8	sp	9606	1	3	HumanRefProteome_April2023	10	10
True	NO COVID / SEVERE	NO COVID	SEVERE	Q8IXH7	41.2705	986.008	4.57842	4.57842	2289.13	23.8913	4.57842	4.57842	2289.13	23.8913	0	0.000133435	0.00144837	9.01169	0.449684	Q8IXH7	NELFD_HUMAN	Negative elongation factor C/D	NELFCD	Q8IXH7	Homo sapiens	0.124	66246.6	sp	9606	1	2	HumanRefProteome_April2023	6	6
True	NO COVID / SEVERE	NO COVID	SEVERE	Q93009	109.129	55.5405	-0.974425	0.974425	-49.1058	0.508942	-0.974425	0.974425	-49.1058	0.508942	0	0.000134916	0.00144837	17.0544	0.132625	Q93009	UBP7_HUMAN	Ubiquitin carboxyl-terminal hydrolase 7	USP7	Q93009	Homo sapiens	0.357	128302	sp	9606	1	2	HumanRefProteome_April2023	32	36
True	NO COVID / SEVERE	NO COVID	SEVERE	Q96QF0	47.4894	19.6744	-1.27128	1.27128	-58.5709	0.414291	-1.27128	1.27128	-58.5709	0.414291	0	0.000136145	0.00144966	15.8271	0.17645	Q96QF0	RAB3I_HUMAN	Rab-3A-interacting protein	RAB3IP	Q96QF0	Homo sapiens	0.025	53021.2	sp	9606	1	1	HumanRefProteome_April2023	1	1
True	NO COVID / SEVERE	NO COVID	SEVERE	Q9NR19	122.856	54.817	-1.16428	1.16428	-55.3812	0.446188	-1.16428	1.16428	-55.3812	0.446188	0	0.000137964	0.00146216	16.8345	0.176151	Q9NR19	ACSA_HUMAN	Acetyl-coenzyme A synthetase, cytoplasmic	ACSS2	Q9NR19	Homo sapiens	0.271	78579.6	sp	9606	1	1	HumanRefProteome_April2023	13	16
True	MILD / SEVERE	MILD	SEVERE	P48200	344.824	7.50923	-5.52105	5.52105	-97.8223	0.021777	-5.52105	5.52105	-97.8223	0.021777	0	0.000136863	0.00146927	9.0225	0.476608	P48200	IREB2_HUMAN	Iron-responsive element-binding protein 2	IREB2	P48200	Homo sapiens	0.02	105059	sp	9606	1	4	HumanRefProteome_April2023	2	2
True	MILD / SEVERE	MILD	SEVERE	Q92625	59.2916	31.2051	-0.926045	0.926045	-47.3701	0.526299	-0.926045	0.926045	-47.3701	0.526299	0	0.000137626	0.00147025	17.0841	0.138572	Q92625	ANS1A_HUMAN	Ankyrin repeat and SAM domain-containing protein 1A	ANKS1A	Q92625	Homo sapiens	0.076	123108	sp	9606	1	4	HumanRefProteome_April2023	6	6
True	MILD / SEVERE	MILD	SEVERE	P45985	22.0713	50.412	1.19159	1.19159	128.405	2.28405	1.19159	1.19159	128.405	2.28405	0	0.000139444	0.00147528	15.3441	0.188785	P45985	MP2K4_HUMAN	Dual specificity mitogen-activated protein kinase kinase 4	MAP2K4	P45985	Homo sapiens	0.133	44287.7	sp	9606	1	1	HumanRefProteome_April2023	4	5
True	MILD / SEVERE	MILD	SEVERE	O00204	114.066	730.06	2.67815	2.67815	540.033	6.40033	2.67815	2.67815	540.033	6.40033	0	0.000138933	0.00147528	11.2716	0.205527	O00204	ST2B1_HUMAN	Sulfotransferase 2B1	SULT2B1	O00204	Homo sapiens	0.178	41307.7	sp	9606	1	2	HumanRefProteome_April2023	5	7
True	MILD / SEVERE	MILD	SEVERE	Q13596	121.595	241.72	0.991257	0.991257	98.7916	1.98792	0.991257	0.991257	98.7916	1.98792	0	0.000142099	0.00149614	18.5272	0.120746	Q13596	SNX1_HUMAN	Sorting nexin-1	SNX1	Q13596	Homo sapiens	0.375	59069.5	sp	9606	1	3	HumanRefProteome_April2023	17	18
True	NO COVID / SEVERE	NO COVID	SEVERE	Q08623	59.9609	162.886	1.44177	1.44177	171.654	2.71654	1.44177	1.44177	171.654	2.71654	0	0.000143532	0.0015141	15.9517	0.145059	Q08623	HDHD1_HUMAN	Pseudouridine-5'-phosphatase	PUDP	Q08623	Homo sapiens	0.268	25249.2	sp	9606	1	3	HumanRefProteome_April2023	4	5
True	NO COVID / SEVERE	NO COVID	SEVERE	Q9BT73	30.0373	64.7029	1.10707	1.10707	115.408	2.15408	1.10707	1.10707	115.408	2.15408	0	0.000145694	0.00152979	12.4271	0.134929	Q9BT73	PSMG3_HUMAN	Proteasome assembly chaperone 3	PSMG3	Q9BT73	Homo sapiens	0.5	13104.5	sp	9606	1	1	HumanRefProteome_April2023	5	7
True	NO COVID / SEVERE	NO COVID	SEVERE	Q9HC35	349.701	159.83	-1.12958	1.12958	-54.2952	0.457048	-1.12958	1.12958	-54.2952	0.457048	0	0.000146471	0.00153086	13.3126	0.15305	Q9HC35	EMAL4_HUMAN	Echinoderm microtubule-associated protein-like 4	EML4	Q9HC35	Homo sapiens	0.227	108916	sp	9606	1	3	HumanRefProteome_April2023	17	20
True	MILD / SEVERE	MILD	SEVERE	Q9BWU0	18.4271	12.3017	-0.582969	0.582969	-33.2411	0.667589	-0.582969	0.582969	-33.2411	0.667589	0	0.000147979	0.0015506	19.3608	0.0954715	Q9BWU0	NADAP_HUMAN	Kanadaptin	SLC4A1AP	Q9BWU0	Homo sapiens	0.077	88814.1	sp	9606	1	1	HumanRefProteome_April2023	5	5
True	NO COVID / MILD	NO COVID	MILD	P22307	500.405	137.815	-1.86036	1.86036	-72.4593	0.275407	-1.86036	1.86036	-72.4593	0.275407	0	3.60008e-05	0.001552	17.3552	0.204251	P22307	SCP2_HUMAN	Sterol carrier protein 2	SCP2	P22307	Homo sapiens	0.316	58993.6	sp	9606	1	2	HumanRefProteome_April2023	15	19
True	NO COVID / MILD	NO COVID	MILD	P54577	151.375	283.711	0.9063	0.9063	87.4233	1.87423	0.9063	0.9063	87.4233	1.87423	0	3.62895e-05	0.001552	19.3381	0.104277	P54577	SYYC_HUMAN	Tyrosine--tRNA ligase, cytoplasmic	YARS1	P54577	Homo sapiens	0.491	59143.5	sp	9606	1	4	HumanRefProteome_April2023	26	32
True	NO COVID / SEVERE	NO COVID	SEVERE	Q15233	490.611	243.422	-1.01112	1.01112	-50.3839	0.496161	-1.01112	1.01112	-50.3839	0.496161	0	0.000149296	0.00155322	17.6023	0.12433	Q15233	NONO_HUMAN	Non-POU domain-containing octamer-binding protein	NONO	Q15233	Homo sapiens	0.265	54231.5	sp	9606	1	4	HumanRefProteome_April2023	14	21
True	NO COVID / SEVERE	NO COVID	SEVERE	Q9Y4B6	40.997	19.9165	-1.04155	1.04155	-51.4196	0.485804	-1.04155	1.04155	-51.4196	0.485804	0	0.000150838	0.00155487	17.387	0.159011	Q9Y4B6	DCAF1_HUMAN	DDB1- and CUL4-associated factor 1	DCAF1	Q9Y4B6	Homo sapiens	0.077	169007	sp	9606	1	3	HumanRefProteome_April2023	10	11
True	NO COVID / SEVERE	NO COVID	SEVERE	P27361	494.999	376.264	-0.395681	0.395681	-23.987	0.76013	-0.395681	0.395681	-23.987	0.76013	0	0.000150443	0.00155487	17.9314	0.0630404	P27361	MK03_HUMAN	Mitogen-activated protein kinase 3	MAPK3	P27361	Homo sapiens	0.338	43135.6	sp	9606	1	4	HumanRefProteome_April2023	13	19
True	NO COVID / SEVERE	NO COVID	SEVERE	Q3YEC7	107.981	43.7794	-1.30245	1.30245	-59.4564	0.405436	-1.30245	1.30245	-59.4563	0.405437	0	0.00015151	0.00155487	14.5068	0.164587	Q3YEC7	RABL6_HUMAN	Rab-like protein 6	RABL6	Q3YEC7	Homo sapiens	0.171	79548.8	sp	9606	1	2	HumanRefProteome_April2023	11	12
True	MILD / SEVERE	MILD	SEVERE	Q15057	45.4224	20.1603	-1.17189	1.17189	-55.6159	0.443841	-1.17189	1.17189	-55.6159	0.443841	0	0.000153048	0.00158101	15.8921	0.179711	Q15057	ACAP2_HUMAN	Arf-GAP with coiled-coil, ANK repeat and PH domain-containing protein 2	ACAP2	Q15057	Homo sapiens	0.123	88028.6	sp	9606	1	3	HumanRefProteome_April2023	7	7
True	MILD / SEVERE	MILD	SEVERE	Q9NQX4	22.0575	8.32687	-1.40542	1.40542	-62.2493	0.377507	-1.40542	1.40542	-62.2493	0.377507	0	0.000152727	0.00158101	17.3432	0.187645	Q9NQX4	MYO5C_HUMAN	Unconventional myosin-Vc	MYO5C	Q9NQX4	Homo sapiens	0.045	202810	sp	9606	1	2	HumanRefProteome_April2023	10	10
True	MILD / SEVERE	MILD	SEVERE	Q96NA2	14.4331	564.775	5.29022	5.29022	3813.04	39.1304	5.29022	5.29022	3813.04	39.1304	0	0.000152462	0.00158101	11.0037	0.433979	Q96NA2	RILP_HUMAN	Rab-interacting lysosomal protein	RILP	Q96NA2	Homo sapiens	0.125	44200.4	sp	9606	1	1	HumanRefProteome_April2023	4	4
True	MILD / SEVERE	MILD	SEVERE	P61221	152.613	79.2908	-0.944656	0.944656	-48.0447	0.519553	-0.944656	0.944656	-48.0447	0.519553	0	0.000154153	0.0015845	17.9281	0.152807	P61221	ABCE1_HUMAN	ATP-binding cassette sub-family E member 1	ABCE1	P61221	Homo sapiens	0.316	67314.3	sp	9606	1	1	HumanRefProteome_April2023	16	18
True	MILD / SEVERE	MILD	SEVERE	Q5BKZ1	24.041	71.0822	1.56399	1.56399	195.67	2.9567	1.56399	1.56399	195.67	2.9567	0	0.000154832	0.0015845	15.4483	0.199522	Q5BKZ1	ZN326_HUMAN	DBIRD complex subunit ZNF326	ZNF326	Q5BKZ1	Homo sapiens	0.122	65653.8	sp	9606	1	2	HumanRefProteome_April2023	6	7
True	NO COVID / MILD	NO COVID	MILD	P01111	229.433	128.996	-0.830741	0.830741	-43.776	0.56224	-0.830741	0.830741	-43.776	0.56224	0	3.81215e-05	0.0015943	18.2654	0.103993	P01111	RASN_HUMAN	GTPase NRas	NRAS	P01111	Homo sapiens	0.439	21229.2	sp	9606	1	1	HumanRefProteome_April2023	6	6
True	NO COVID / MILD	NO COVID	MILD	Q99816	153.686	54.3529	-1.49956	1.49956	-64.6339	0.353661	-1.49956	1.49956	-64.6339	0.353661	0	3.83e-05	0.0015943	13.4022	0.137768	Q99816	TS101_HUMAN	Tumor susceptibility gene 101 protein	TSG101	Q99816	Homo sapiens	0.218	43944.3	sp	9606	1	2	HumanRefProteome_April2023	8	10
True	NO COVID / MILD	NO COVID	MILD	O75695	131.079	63.1234	-1.05419	1.05419	-51.8431	0.481569	-1.05419	1.05419	-51.8431	0.481569	0	3.88821e-05	0.00159723	19.0124	0.137906	O75695	XRP2_HUMAN	Protein XRP2	RP2	O75695	Homo sapiens	0.074	39641.1	sp	9606	1	4	HumanRefProteome_April2023	3	4
True	NO COVID / SEVERE	NO COVID	SEVERE	Q5VT25	5.77705	57.8239	3.32326	3.32326	900.926	10.0093	3.32326	3.32326	900.925	10.0093	0	0.000157758	0.00160325	9.17206	0.266544	Q5VT25	MRCKA_HUMAN	Serine/threonine-protein kinase MRCK alpha	CDC42BPA	Q5VT25	Homo sapiens	0.011	197307	sp	9606	1	1	HumanRefProteome_April2023	2	2
True	NO COVID / SEVERE	NO COVID	SEVERE	Q92616	256.974	91.9128	-1.48329	1.48329	-64.2327	0.357673	-1.48329	1.48329	-64.2327	0.357673	0	0.000157573	0.00160325	14.6829	0.197814	Q92616	GCN1_HUMAN	eIF-2-alpha kinase activator GCN1	GCN1	Q92616	Homo sapiens	0.299	292710	sp	9606	1	7	HumanRefProteome_April2023	63	68
True	NO COVID / SEVERE	NO COVID	SEVERE	Q9H1P3	23.6004	8.82337	-1.41941	1.41941	-62.6135	0.373865	-1.41941	1.41941	-62.6135	0.373865	0	0.000158346	0.00160325	13.4945	0.198124	Q9H1P3	OSBL2_HUMAN	Oxysterol-binding protein-related protein 2	OSBPL2	Q9H1P3	Homo sapiens	0.131	55201.3	sp	9606	1	1	HumanRefProteome_April2023	5	5
True	MILD / SEVERE	MILD	SEVERE	P55010	554.254	294.707	-0.911263	0.911263	-46.8281	0.531719	-0.911263	0.911263	-46.8281	0.531719	0	0.000157862	0.00160799	10.7167	0.113167	P55010	IF5_HUMAN	Eukaryotic translation initiation factor 5	EIF5	P55010	Homo sapiens	0.244	49222.7	sp	9606	1	2	HumanRefProteome_April2023	12	15
True	MILD / SEVERE	MILD	SEVERE	P23193	40.0655	208.159	2.37726	2.37726	419.547	5.19547	2.37726	2.37726	419.547	5.19547	0	0.000161902	0.00164151	12.3452	0.213342	P23193	TCEA1_HUMAN	Transcription elongation factor A protein 1	TCEA1	P23193	Homo sapiens	0.186	33969.6	sp	9606	1	2	HumanRefProteome_April2023	5	6
True	NO COVID / SEVERE	NO COVID	SEVERE	Q8IZ07	43.1017	5.31189	-3.02045	3.02045	-87.6759	0.123241	-3.02045	3.02045	-87.6759	0.123241	0	0.000162879	0.00164182	9.28541	0.285363	Q8IZ07	AN13A_HUMAN	Ankyrin repeat domain-containing protein 13A	ANKRD13A	Q8IZ07	Homo sapiens	0.163	67619.1	sp	9606	1	3	HumanRefProteome_April2023	11	12
True	NO COVID / SEVERE	NO COVID	SEVERE	P26641	1186.61	818.56	-0.535691	0.535691	-31.0172	0.689828	-0.535691	0.535691	-31.0172	0.689828	0	0.000169032	0.00169557	17.9942	0.0858939	P26641	EF1G_HUMAN	Elongation factor 1-gamma	EEF1G	P26641	Homo sapiens	0.432	50118.8	sp	9606	1	3	HumanRefProteome_April2023	19	28
True	NO COVID / SEVERE	NO COVID	SEVERE	P13473	444.576	211.568	-1.07131	1.07131	-52.4114	0.475886	-1.07131	1.07131	-52.4114	0.475886	0	0.000169707	0.00169557	17.9501	0.172396	P13473	LAMP2_HUMAN	Lysosome-associated membrane glycoprotein 2	LAMP2	P13473	Homo sapiens	0.071	44960.7	sp	9606	1	2	HumanRefProteome_April2023	6	6
True	NO COVID / SEVERE	NO COVID	SEVERE	P31689	229.531	130.551	-0.814078	0.814078	-43.1228	0.568772	-0.814078	0.814078	-43.1228	0.568772	0	0.000171233	0.00170332	17.5475	0.115426	P31689	DNJA1_HUMAN	DnaJ homolog subfamily A member 1	DNAJA1	P31689	Homo sapiens	0.441	44868.2	sp	9606	1	2	HumanRefProteome_April2023	15	17
True	MILD / SEVERE	MILD	SEVERE	P13797	2618.16	1196.97	-1.12917	1.12917	-54.2821	0.457179	-1.12917	1.12917	-54.2821	0.457179	0	0.000169297	0.00170857	14.8396	0.167674	P13797	PLST_HUMAN	Plastin-3	PLS3	P13797	Homo sapiens	0.471	70811	sp	9606	1	4	HumanRefProteome_April2023	28	33
True	MILD / SEVERE	MILD	SEVERE	P00352	22408.5	12454.9	-0.847333	0.847333	-44.4189	0.555811	-0.847333	0.847333	-44.4189	0.555811	0	0.000173947	0.00173454	19.8866	0.120565	P00352	AL1A1_HUMAN	Aldehyde dehydrogenase 1A1	ALDH1A1	P00352	Homo sapiens	0.519	54861.8	sp	9606	1	2	HumanRefProteome_April2023	31	43
True	MILD / SEVERE	MILD	SEVERE	P49327	456.513	160.075	-1.51191	1.51191	-64.9353	0.350647	-1.51191	1.51191	-64.9353	0.350647	0	0.000174246	0.00173454	17.4222	0.217347	P49327	FAS_HUMAN	Fatty acid synthase	FASN	P49327	Homo sapiens	0.384	273427	sp	9606	1	3	HumanRefProteome_April2023	72	83
True	MILD / SEVERE	MILD	SEVERE	Q9BTL3	10.6468	36.7468	1.7872	1.7872	245.144	3.45144	1.7872	1.7872	245.144	3.45144	0	0.000174163	0.00173454	13.1228	0.146225	Q9BTL3	RAMAC_HUMAN	RNA guanine-N7 methyltransferase activating subunit	RAMAC	Q9BTL3	Homo sapiens	0.322	14381.5	sp	9606	1	1	HumanRefProteome_April2023	3	3
True	MILD / SEVERE	MILD	SEVERE	Q53T59	91.2799	149.684	0.713551	0.713551	63.9835	1.63983	0.71355	0.71355	63.9835	1.63983	0	0.000176085	0.00174492	16.9554	0.094988	Q53T59	H1BP3_HUMAN	HCLS1-binding protein 3	HS1BP3	Q53T59	Homo sapiens	0.344	42780.3	sp	9606	1	1	HumanRefProteome_April2023	11	11
True	MILD / SEVERE	MILD	SEVERE	Q9Y3R5	113.853	17.4762	-2.70372	2.70372	-84.6503	0.153497	-2.70372	2.70372	-84.6503	0.153497	0	0.000178489	0.00174505	10.0617	0.368597	Q9Y3R5	DOP2_HUMAN	Protein dopey-2	DOP1B	Q9Y3R5	Homo sapiens	0.072	258230	sp	9606	1	5	HumanRefProteome_April2023	12	13
True	MILD / SEVERE	MILD	SEVERE	O43708	169.246	97.09	-0.801725	0.801725	-42.6337	0.573663	-0.801725	0.801725	-42.6337	0.573663	0	0.00017826	0.00174505	19.5801	0.121212	O43708	MAAI_HUMAN	Maleylacetoacetate isomerase	GSTZ1	O43708	Homo sapiens	0.269	24212.2	sp	9606	1	3	HumanRefProteome_April2023	5	5
True	MILD / SEVERE	MILD	SEVERE	Q15386	44.0703	9.20044	-2.26003	2.26003	-79.1233	0.208767	-2.26003	2.26003	-79.1233	0.208767	0	0.000178011	0.00174505	9.86638	0.264885	Q15386	UBE3C_HUMAN	Ubiquitin-protein ligase E3C	UBE3C	Q15386	Homo sapiens	0.081	123923	sp	9606	1	3	HumanRefProteome_April2023	8	8
True	MILD / SEVERE	MILD	SEVERE	P83436	95.4354	51.4783	-0.890559	0.890559	-46.0595	0.539405	-0.890559	0.890559	-46.0595	0.539405	0	0.000179855	0.00175059	19.4403	0.140805	P83436	COG7_HUMAN	Conserved oligomeric Golgi complex subunit 7	COG7	P83436	Homo sapiens	0.297	86343.9	sp	9606	1	1	HumanRefProteome_April2023	20	22
True	MILD / SEVERE	MILD	SEVERE	P32121	52.5084	5.21002	-3.33319	3.33319	-90.0777	0.0992226	-3.33319	3.33319	-90.0777	0.0992226	0	0.000182269	0.00176624	9.11467	0.378472	P32121	ARRB2_HUMAN	Beta-arrestin-2	ARRB2	P32121	Homo sapiens	0.159	46105.8	sp	9606	1	2	HumanRefProteome_April2023	8	9
True	NO COVID / MILD	NO COVID	MILD	O95298	73.3316	21.8284	-1.74823	1.74823	-70.2333	0.297667	-1.74823	1.74823	-70.2333	0.297667	0	4.3701e-05	0.00177188	18.5062	0.204026	O95298	NDUC2_HUMAN	NADH dehydrogenase [ubiquinone] 1 subunit C2	NDUFC2	O95298	Homo sapiens	0.168	14187.5	sp	9606	1	1	HumanRefProteome_April2023	3	4
True	MILD / SEVERE	MILD	SEVERE	Q8N3F0	45.2396	17.7743	-1.34779	1.34779	-60.7106	0.392894	-1.34779	1.34779	-60.7106	0.392894	0	0.000184954	0.00178435	17.6751	0.212961	Q8N3F0	MTURN_HUMAN	Maturin	MTURN	Q8N3F0	Homo sapiens	0.061	14925.4	sp	9606	1	2	HumanRefProteome_April2023	1	1
True	MILD / SEVERE	MILD	SEVERE	Q9Y6Y0	22.8828	7.40451	-1.62779	1.62779	-67.6416	0.323584	-1.62779	1.62779	-67.6416	0.323584	0	0.000185775	0.00178442	12.5341	0.232081	Q9Y6Y0	NS1BP_HUMAN	Influenza virus NS1A-binding protein	IVNS1ABP	Q9Y6Y0	Homo sapiens	0.092	71729.4	sp	9606	1	3	HumanRefProteome_April2023	3	3
True	NO COVID / SEVERE	NO COVID	SEVERE	Q6RW13	54.1812	8.21871	-2.72081	2.72081	-84.8311	0.151689	-2.72081	2.72081	-84.8311	0.151689	0	0.000185556	0.00181778	9.45907	0.231279	Q6RW13	ATRAP_HUMAN	Type-1 angiotensin II receptor-associated protein	AGTRAP	Q6RW13	Homo sapiens	0.138	17419.2	sp	9606	1	1	HumanRefProteome_April2023	1	1
True	NO COVID / SEVERE	NO COVID	SEVERE	Q49AR2	80.7009	47.1924	-0.774029	0.774029	-41.5218	0.584782	-0.774029	0.774029	-41.5218	0.584782	0	0.000187483	0.00181778	16.9686	0.112785	Q49AR2	CE022_HUMAN	UPF0489 protein C5orf22	C5orf22	Q49AR2	Homo sapiens	0.206	49967.1	sp	9606	1	2	HumanRefProteome_April2023	6	6
True	NO COVID / SEVERE	NO COVID	SEVERE	P12532	825.744	287.448	-1.52239	1.52239	-65.1892	0.348108	-1.52239	1.52239	-65.1892	0.348108	0	0.000186618	0.00181778	17.877	0.171094	P12532	KCRU_HUMAN	Creatine kinase U-type, mitochondrial	CKMT1A	P12532	Homo sapiens	0.362	47036.8	sp	9606	1	1	HumanRefProteome_April2023	16	20
True	NO COVID / SEVERE	NO COVID	SEVERE	P78347	64.8775	30.3331	-1.09683	1.09683	-53.2456	0.467544	-1.09683	1.09683	-53.2456	0.467544	0	0.000186363	0.00181778	17.0281	0.107097	P78347	GTF2I_HUMAN	General transcription factor II-I	GTF2I	P78347	Homo sapiens	0.185	112416	sp	9606	1	2	HumanRefProteome_April2023	15	15
True	NO COVID / SEVERE	NO COVID	SEVERE	O60437	461.151	190.62	-1.27454	1.27454	-58.6644	0.413356	-1.27454	1.27454	-58.6644	0.413356	0	0.000187548	0.00181778	14.681	0.153375	O60437	PEPL_HUMAN	Periplakin	PPL	O60437	Homo sapiens	0.517	204747	sp	9606	1	4	HumanRefProteome_April2023	98	123
True	NO COVID / SEVERE	NO COVID	SEVERE	Q9H9C1	125.167	42.2322	-1.56743	1.56743	-66.2592	0.337408	-1.56744	1.56744	-66.2592	0.337408	0	0.000183826	0.00181778	11.8408	0.191843	Q9H9C1	SPE39_HUMAN	Spermatogenesis-defective protein 39 homolog	VIPAS39	Q9H9C1	Homo sapiens	0.079	57005.2	sp	9606	1	1	HumanRefProteome_April2023	5	5
True	MILD / SEVERE	MILD	SEVERE	Q9ULA0	607.229	263.864	-1.20244	1.20244	-56.5462	0.434538	-1.20244	1.20244	-56.5462	0.434538	0	0.000191814	0.0018185	19.233	0.175344	Q9ULA0	DNPEP_HUMAN	Aspartyl aminopeptidase	DNPEP	Q9ULA0	Homo sapiens	0.303	53410.4	sp	9606	1	2	HumanRefProteome_April2023	10	12
True	MILD / SEVERE	MILD	SEVERE	P23610	88.9358	39.0815	-1.18628	1.18628	-56.0565	0.439435	-1.18628	1.18628	-56.0565	0.439435	0	0.000190876	0.0018185	14.9651	0.163714	P23610	HAP40_HUMAN	40-kDa huntingtin-associated protein	F8A1	P23610	Homo sapiens	0.03	39103	sp	9606	1	2	HumanRefProteome_April2023	1	1
True	MILD / SEVERE	MILD	SEVERE	P55786	1161.17	679.479	-0.77308	0.77308	-41.4833	0.585167	-0.77308	0.77308	-41.4833	0.585167	0	0.00019139	0.0018185	19.8079	0.124686	P55786	PSA_HUMAN	Puromycin-sensitive aminopeptidase	NPEPPS	P55786	Homo sapiens	0.499	103276	sp	9606	1	2	HumanRefProteome_April2023	47	55
True	NO COVID / MILD	NO COVID	MILD	Q15369	184.757	109.336	-0.756859	0.756859	-40.8217	0.591783	-0.756859	0.756859	-40.8217	0.591783	0	4.68097e-05	0.00182675	19.7893	0.118499	Q15369	ELOC_HUMAN	Elongin-C	ELOC	Q15369	Homo sapiens	0.464	12473.2	sp	9606	1	1	HumanRefProteome_April2023	5	7
True	NO COVID / MILD	NO COVID	MILD	P43686	259.391	375.881	0.535148	0.535148	44.9091	1.44909	0.535148	0.535148	44.9091	1.44909	0	4.62697e-05	0.00182675	18.3228	0.0700299	P43686	PRS6B_HUMAN	26S proteasome regulatory subunit 6B	PSMC4	P43686	Homo sapiens	0.435	47366.2	sp	9606	1	2	HumanRefProteome_April2023	21	29
True	NO COVID / MILD	NO COVID	MILD	Q9UKA9	306.464	97.8101	-1.64766	1.64766	-68.0843	0.319157	-1.64766	1.64766	-68.0843	0.319157	0	4.57228e-05	0.00182675	15.5948	0.199572	Q9UKA9	PTBP2_HUMAN	Polypyrimidine tract-binding protein 2	PTBP2	Q9UKA9	Homo sapiens	0.015	57490.8	sp	9606	1	1	HumanRefProteome_April2023	1	1
True	MILD / SEVERE	MILD	SEVERE	P38606	377.379	246.468	-0.614613	0.614613	-34.6895	0.653105	-0.614613	0.614613	-34.6895	0.653105	0	0.000195602	0.00184641	18.8647	0.0924649	P38606	VATA_HUMAN	V-type proton ATPase catalytic subunit A	ATP6V1A	P38606	Homo sapiens	0.431	68304.1	sp	9606	1	2	HumanRefProteome_April2023	23	30
True	NO COVID / SEVERE	NO COVID	SEVERE	Q8IXB1	32.7469	10.092	-1.69815	1.69815	-69.1819	0.308181	-1.69815	1.69815	-69.1819	0.308181	0	0.000192174	0.00185468	15.0372	0.278822	Q8IXB1	DJC10_HUMAN	DnaJ homolog subfamily C member 10	DNAJC10	Q8IXB1	Homo sapiens	0.054	91079.7	sp	9606	1	2	HumanRefProteome_April2023	6	6
True	MILD / SEVERE	MILD	SEVERE	Q9H2U1	25.9379	8.75654	-1.56663	1.56663	-66.2403	0.337597	-1.56663	1.56663	-66.2403	0.337597	0	0.000197632	0.00185757	10.8219	0.207621	Q9H2U1	DHX36_HUMAN	ATP-dependent DNA/RNA helicase DHX36	DHX36	Q9H2U1	Homo sapiens	0.198	114760	sp	9606	1	2	HumanRefProteome_April2023	13	13
True	NO COVID / SEVERE	NO COVID	SEVERE	P46063	106.979	32.4674	-1.72026	1.72026	-69.6507	0.303493	-1.72026	1.72026	-69.6507	0.303493	0	0.000195537	0.00187914	10.3989	0.16636	P46063	RECQ1_HUMAN	ATP-dependent DNA helicase Q1	RECQL	P46063	Homo sapiens	0.183	73457.3	sp	9606	1	3	HumanRefProteome_April2023	11	13
True	MILD / SEVERE	MILD	SEVERE	Q8NB90	18.882	229.757	3.60502	3.60502	1116.8	12.168	3.60502	3.60502	1116.8	12.168	0	0.000200876	0.00187999	11.0892	0.398828	Q8NB90	SPAT5_HUMAN	Ribosome biogenesis protein SPATA5	SPATA5	Q8NB90	Homo sapiens	0.049	97904.4	sp	9606	1	3	HumanRefProteome_April2023	3	3
True	MILD / SEVERE	MILD	SEVERE	P49247	70.8746	166.061	1.22837	1.22837	134.302	2.34302	1.22837	1.22837	134.302	2.34302	0	0.000201881	0.00188136	12.6572	0.148349	P49247	RPIA_HUMAN	Ribose-5-phosphate isomerase	RPIA	P49247	Homo sapiens	0.37	33268.9	sp	9606	1	3	HumanRefProteome_April2023	9	9
True	NO COVID / SEVERE	NO COVID	SEVERE	Q9UNF1	17.4195	7.85951	-1.14819	1.14819	-54.881	0.45119	-1.14819	1.14819	-54.881	0.45119	0	0.000198948	0.00190386	13.2363	0.0500492	Q9UNF1	MAGD2_HUMAN	Melanoma-associated antigen D2	MAGED2	Q9UNF1	Homo sapiens	0.139	64954.2	sp	9606	1	2	HumanRefProteome_April2023	7	7
True	MILD / SEVERE	MILD	SEVERE	Q9NSD9	217.199	114.469	-0.924055	0.924055	-47.2974	0.527026	-0.924055	0.924055	-47.2974	0.527026	0	0.000208178	0.00193182	17.2959	0.141287	Q9NSD9	SYFB_HUMAN	Phenylalanine--tRNA ligase beta subunit	FARSB	Q9NSD9	Homo sapiens	0.294	66115.6	sp	9606	1	3	HumanRefProteome_April2023	17	23
True	NO COVID / MILD	NO COVID	MILD	P51610	44.3979	26.6336	-0.737245	0.737245	-40.0116	0.599884	-0.737245	0.737245	-40.0116	0.599884	0	5.01335e-05	0.00193231	17.4618	0.0761007	P51610	HCFC1_HUMAN	Host cell factor 1	HCFC1	P51610	Homo sapiens	0.088	208732	sp	9606	1	2	HumanRefProteome_April2023	13	13
True	MILD / SEVERE	MILD	SEVERE	Q7Z7M9	111.412	1726.72	3.95406	3.95406	1449.85	15.4985	3.95406	3.95406	1449.85	15.4985	0	0.000209313	0.00193415	11.0554	0.426753	Q7Z7M9	GALT5_HUMAN	Polypeptide N-acetylgalactosaminyltransferase 5	GALNT5	Q7Z7M9	Homo sapiens	0.079	106266	sp	9606	1	1	HumanRefProteome_April2023	7	8
True	NO COVID / MILD	NO COVID	MILD	P53582	47.1478	161.777	1.77875	1.77875	243.128	3.43128	1.77875	1.77875	243.128	3.43128	0	5.08079e-05	0.00193442	10.2753	0.156981	P53582	MAP11_HUMAN	Methionine aminopeptidase 1	METAP1	P53582	Homo sapiens	0.246	43215.2	sp	9606	1	2	HumanRefProteome_April2023	7	7
True	MILD / SEVERE	MILD	SEVERE	Q8NFH4	14.5147	43.7472	1.59168	1.59168	201.4	3.014	1.59168	1.59168	201.4	3.014	0	0.000210478	0.00193675	12.7226	0.178053	Q8NFH4	NUP37_HUMAN	Nucleoporin Nup37	NUP37	Q8NFH4	Homo sapiens	0.16	36707.6	sp	9606	1	1	HumanRefProteome_April2023	4	5
True	NO COVID / SEVERE	NO COVID	SEVERE	Q9Y2H0	110.683	44.9231	-1.3009	1.3009	-59.4127	0.405873	-1.3009	1.3009	-59.4127	0.405873	0	0.000204458	0.00194836	15.0943	0.1776	Q9Y2H0	DLGP4_HUMAN	Disks large-associated protein 4	DLGAP4	Q9Y2H0	Homo sapiens	0.052	108012	sp	9606	1	3	HumanRefProteome_April2023	4	4
True	NO COVID / SEVERE	NO COVID	SEVERE	P68400	199.266	140.177	-0.507452	0.507452	-29.6536	0.703464	-0.507451	0.507451	-29.6536	0.703464	0	0.000208504	0.00195293	17.1256	0.0785939	P68400	CSK21_HUMAN	Casein kinase II subunit alpha	CSNK2A1	P68400	Homo sapiens	0.476	45143.6	sp	9606	1	1	HumanRefProteome_April2023	15	20
True	NO COVID / SEVERE	NO COVID	SEVERE	Q8N335	1738.2	603.249	-1.52677	1.52677	-65.2946	0.347054	-1.52677	1.52677	-65.2946	0.347054	0	0.000207082	0.00195293	10.8511	0.227587	Q8N335	GPD1L_HUMAN	Glycerol-3-phosphate dehydrogenase 1-like protein	GPD1L	Q8N335	Homo sapiens	0.405	38418.7	sp	9606	1	1	HumanRefProteome_April2023	13	19
True	NO COVID / SEVERE	NO COVID	SEVERE	Q00839	893.808	432.56	-1.04706	1.04706	-51.6048	0.483952	-1.04706	1.04706	-51.6048	0.483952	0	0.000207485	0.00195293	16.1319	0.141868	Q00839	HNRPU_HUMAN	Heterogeneous nuclear ribonucleoprotein U	HNRNPU	Q00839	Homo sapiens	0.303	90584.4	sp	9606	1	6	HumanRefProteome_April2023	19	23
True	NO COVID / SEVERE	NO COVID	SEVERE	Q9H8M7	10.5273	31.4823	1.5804	1.5804	199.054	2.99054	1.5804	1.5804	199.054	2.99054	0	0.000207771	0.00195293	13.4976	0.210345	Q9H8M7	MINY3_HUMAN	Ubiquitin carboxyl-terminal hydrolase MINDY-3	MINDY3	Q9H8M7	Homo sapiens	0.034	49724.6	sp	9606	1	1	HumanRefProteome_April2023	1	1
True	NO COVID / SEVERE	NO COVID	SEVERE	O94832	96.7701	31.8385	-1.60379	1.60379	-67.0989	0.329011	-1.60379	1.60379	-67.0989	0.329011	0	0.000209243	0.00195293	12.2106	0.236739	O94832	MYO1D_HUMAN	Unconventional myosin-Id	MYO1D	O94832	Homo sapiens	0.42	116202	sp	9606	1	2	HumanRefProteome_April2023	37	42
True	NO COVID / SEVERE	NO COVID	SEVERE	O95379	49.4711	25.3226	-0.966158	0.966158	-48.8133	0.511867	-0.966158	0.966158	-48.8133	0.511867	0	0.000210723	0.00195869	16.8552	0.106671	O95379	TFIP8_HUMAN	Tumor necrosis factor alpha-induced protein 8	TNFAIP8	O95379	Homo sapiens	0.222	23003.4	sp	9606	1	1	HumanRefProteome_April2023	4	4
True	NO COVID / MILD	NO COVID	MILD	P40939	417.804	86.8614	-2.26604	2.26604	-79.21	0.2079	-2.26604	2.26604	-79.21	0.2079	0	5.23103e-05	0.00196762	13.5104	0.18576	P40939	ECHA_HUMAN	Trifunctional enzyme subunit alpha, mitochondrial	HADHA	P40939	Homo sapiens	0.502	82999.6	sp	9606	1	2	HumanRefProteome_April2023	31	41
True	MILD / SEVERE	MILD	SEVERE	O43684	298.273	191.966	-0.635786	0.635786	-35.641	0.64359	-0.635786	0.635786	-35.641	0.64359	0	0.000214962	0.00196974	15.7267	0.102902	O43684	BUB3_HUMAN	Mitotic checkpoint protein BUB3	BUB3	O43684	Homo sapiens	0.372	37154.8	sp	9606	1	1	HumanRefProteome_April2023	10	10
True	NO COVID / MILD	NO COVID	MILD	Q9UN86	197.411	84.0384	-1.23208	1.23208	-57.4297	0.425703	-1.23208	1.23208	-57.4297	0.425703	0	5.37499e-05	0.00197017	18.0643	0.145158	Q9UN86	G3BP2_HUMAN	Ras GTPase-activating protein-binding protein 2	G3BP2	Q9UN86	Homo sapiens	0.28	54121.1	sp	9606	1	2	HumanRefProteome_April2023	9	12
True	NO COVID / MILD	NO COVID	MILD	Q8TCJ2	66.6796	8.36935	-2.99406	2.99406	-87.4484	0.125516	-2.99406	2.99406	-87.4484	0.125516	0	5.33938e-05	0.00197017	11.8093	0.130143	Q8TCJ2	STT3B_HUMAN	Dolichyl-diphosphooligosaccharide--protein glycosyltransferase subunit STT3B	STT3B	Q8TCJ2	Homo sapiens	0.085	93674.3	sp	9606	1	1	HumanRefProteome_April2023	7	8
True	NO COVID / MILD	NO COVID	MILD	P98170	247.814	32.9321	-2.91169	2.91169	-86.711	0.13289	-2.91169	2.91169	-86.711	0.13289	0	5.42711e-05	0.00197017	11.8567	0.0777631	P98170	XIAP_HUMAN	E3 ubiquitin-protein ligase XIAP	XIAP	P98170	Homo sapiens	0.151	56684.9	sp	9606	1	2	HumanRefProteome_April2023	6	6
True	NO COVID / SEVERE	NO COVID	SEVERE	Q9H8W4	87.6128	21.9334	-1.99801	1.99801	-74.9655	0.250345	-1.99801	1.99801	-74.9655	0.250345	0	0.000213827	0.00197943	10.624	0.184603	Q9H8W4	PKHF2_HUMAN	Pleckstrin homology domain-containing family F member 2	PLEKHF2	Q9H8W4	Homo sapiens	0.209	27797.8	sp	9606	1	1	HumanRefProteome_April2023	6	7
True	NO COVID / MILD	NO COVID	MILD	P61247	254.175	103.958	-1.28982	1.28982	-59.0997	0.409003	-1.28982	1.28982	-59.0997	0.409003	0	5.52801e-05	0.00198373	16.0162	0.137536	P61247	RS3A_HUMAN	40S ribosomal protein S3a	RPS3A	P61247	Homo sapiens	0.398	29944.9	sp	9606	1	2	HumanRefProteome_April2023	12	17
True	MILD / SEVERE	MILD	SEVERE	Q13838	199.586	132.978	-0.585824	0.585824	-33.3731	0.666269	-0.585824	0.585824	-33.3731	0.666269	0	0.000219945	0.00198539	19.4598	0.0830008	Q13838	DX39B_HUMAN	Spliceosome RNA helicase DDX39B	DDX39B	Q13838	Homo sapiens	0.243	48991.3	sp	9606	1	1	HumanRefProteome_April2023	6	7
True	MILD / SEVERE	MILD	SEVERE	P09467	2339.44	1284.88	-0.864535	0.864535	-45.0777	0.549223	-0.864535	0.864535	-45.0777	0.549223	0	0.000220021	0.00198539	19.1923	0.133322	P09467	F16P1_HUMAN	Fructose-1,6-bisphosphatase 1	FBP1	P09467	Homo sapiens	0.361	36842.5	sp	9606	1	5	HumanRefProteome_April2023	14	21
True	MILD / SEVERE	MILD	SEVERE	Q08378	79.5771	46.9836	-0.760197	0.760197	-40.9584	0.590416	-0.760197	0.760197	-40.9584	0.590416	0	0.000218691	0.00198539	17.7658	0.13774	Q08378	GOGA3_HUMAN	Golgin subfamily A member 3	GOLGA3	Q08378	Homo sapiens	0.211	167355	sp	9606	1	2	HumanRefProteome_April2023	25	27
True	MILD / SEVERE	MILD	SEVERE	Q96DI7	44.366	12.6293	-1.81268	1.81268	-71.5338	0.284662	-1.81268	1.81268	-71.5338	0.284662	0	0.000220513	0.00198539	9.83364	0.194231	Q96DI7	SNR40_HUMAN	U5 small nuclear ribonucleoprotein 40 kDa protein	SNRNP40	Q96DI7	Homo sapiens	0.333	39310.5	sp	9606	1	1	HumanRefProteome_April2023	8	8
True	MILD / SEVERE	MILD	SEVERE	Q9NQH7	5.62311	26.1897	2.21956	2.21956	365.751	4.65751	2.21956	2.21956	365.751	4.65751	0	0.000221204	0.00198539	12.5927	0.12933	Q9NQH7	XPP3_HUMAN	Xaa-Pro aminopeptidase 3	XPNPEP3	Q9NQH7	Homo sapiens	0.053	57033.6	sp	9606	1	1	HumanRefProteome_April2023	1	1
True	NO COVID / SEVERE	NO COVID	SEVERE	Q92917	25.3527	40.0546	0.659825	0.659825	57.9891	1.57989	0.659825	0.659825	57.9891	1.57989	0	0.0002172	0.00200248	17.9908	0.114724	Q92917	GPKOW_HUMAN	G-patch domain and KOW motifs-containing protein	GPKOW	Q92917	Homo sapiens	0.139	52228.8	sp	9606	1	2	HumanRefProteome_April2023	4	4
True	MILD / SEVERE	MILD	SEVERE	Q9UBF2	229.541	98.0812	-1.2267	1.2267	-57.2708	0.427292	-1.2267	1.2267	-57.2708	0.427292	0	0.000224376	0.00200565	16.5956	0.189548	Q9UBF2	COPG2_HUMAN	Coatomer subunit gamma-2	COPG2	Q9UBF2	Homo sapiens	0.257	97622.3	sp	9606	1	1	HumanRefProteome_April2023	18	19
True	MILD / SEVERE	MILD	SEVERE	Q07812	32.3819	66.6019	1.04038	1.04038	105.676	2.05676	1.04038	1.04038	105.676	2.05676	0	0.000226085	0.00201271	15.3948	0.110759	Q07812	BAX_HUMAN	Apoptosis regulator BAX	BAX	Q07812	Homo sapiens	0.302	21184.4	sp	9606	1	1	HumanRefProteome_April2023	5	5
True	NO COVID / SEVERE	NO COVID	SEVERE	P60228	182.243	118.238	-0.62417	0.62417	-35.1207	0.648793	-0.62417	0.62417	-35.1207	0.648793	0	0.000223084	0.00203875	17.8604	0.0852849	P60228	EIF3E_HUMAN	Eukaryotic translation initiation factor 3 subunit E	EIF3E	P60228	Homo sapiens	0.463	52220.8	sp	9606	1	1	HumanRefProteome_April2023	18	20
True	NO COVID / SEVERE	NO COVID	SEVERE	P41252	323.269	116.854	-1.46803	1.46803	-63.8525	0.361475	-1.46803	1.46803	-63.8525	0.361475	0	0.000223831	0.00203875	16.2819	0.220315	P41252	SYIC_HUMAN	IsoleSEVEREne--tRNA ligase, cytoplasmic	IARS1	P41252	Homo sapiens	0.293	144498	sp	9606	1	2	HumanRefProteome_April2023	30	34
True	NO COVID / SEVERE	NO COVID	SEVERE	P23193	40.0655	182.87	2.19038	2.19038	356.427	4.56427	2.19038	2.19038	356.427	4.56427	0	0.000223281	0.00203875	10.6467	0.17717	P23193	TCEA1_HUMAN	Transcription elongation factor A protein 1	TCEA1	P23193	Homo sapiens	0.186	33969.6	sp	9606	1	2	HumanRefProteome_April2023	5	6
True	NO COVID / SEVERE	NO COVID	SEVERE	Q15029	88.388	570.797	2.69105	2.69105	545.785	6.45785	2.69105	2.69105	545.785	6.45785	0	0.000226791	0.00205745	9.23578	0.197303	Q15029	U5S1_HUMAN	116 kDa U5 small nuclear ribonucleoprotein component	EFTUD2	Q15029	Homo sapiens	0.352	109436	sp	9606	1	1	HumanRefProteome_April2023	26	31
True	NO COVID / SEVERE	NO COVID	SEVERE	O95299	507.376	11.6978	-5.43875	5.43875	-97.6945	0.0230554	-5.43875	5.43875	-97.6945	0.0230554	0	0.00023064	0.00208403	9.01804	0.379729	O95299	NDUAA_HUMAN	NADH dehydrogenase [ubiquinone] 1 alpha subcomplex subunit 10, mitochondrial	NDUFA10	O95299	Homo sapiens	0.268	40750.6	sp	9606	1	1	HumanRefProteome_April2023	10	11
True	MILD / SEVERE	MILD	SEVERE	Q92817	265.482	51.0218	-2.37943	2.37943	-80.7815	0.192185	-2.37943	2.37943	-80.7815	0.192185	0	0.00023705	0.00209331	10.9884	0.284393	Q92817	EVPL_HUMAN	Envoplakin	EVPL	Q92817	Homo sapiens	0.275	231604	sp	9606	1	3	HumanRefProteome_April2023	46	53
True	MILD / SEVERE	MILD	SEVERE	Q96FV9	235.941	29.6966	-2.99005	2.99005	-87.4135	0.125865	-2.99005	2.99005	-87.4135	0.125865	0	0.000237043	0.00209331	9.48121	0.37225	Q96FV9	THOC1_HUMAN	THO complex subunit 1	THOC1	Q96FV9	Homo sapiens	0.047	75666.3	sp	9606	1	1	HumanRefProteome_April2023	7	7
True	NO COVID / SEVERE	NO COVID	SEVERE	P20036	58.2737	8.43549	-2.7883	2.7883	-85.5244	0.144756	-2.7883	2.7883	-85.5244	0.144756	0	0.000234998	0.00211498	9.84304	0.173692	P20036	DPA1_HUMAN	HLA class II histocompatibility antigen, DP alpha 1 chain	HLA-DPA1	P20036	Homo sapiens	0.073	29380.6	sp	9606	1	1	HumanRefProteome_April2023	2	2
True	NO COVID / SEVERE	NO COVID	SEVERE	Q9Y4K1	19.4319	85.9181	2.14454	2.14454	342.15	4.4215	2.14454	2.14454	342.15	4.4215	0	0.000238053	0.00213401	9.54048	0.182076	Q9Y4K1	CRBG1_HUMAN	Beta/gamma crystallin domain-containing protein 1	CRYBG1	Q9Y4K1	Homo sapiens	0.109	188676	sp	9606	1	3	HumanRefProteome_April2023	16	16
True	MILD / SEVERE	MILD	SEVERE	P00973	74.659	16.9861	-2.13596	2.13596	-77.2484	0.227516	-2.13596	2.13596	-77.2484	0.227516	0	0.000242726	0.00213482	11.7304	0.25721	P00973	OAS1_HUMAN	2'-5'-oligoadenylate synthase 1	OAS1	P00973	Homo sapiens	0.07	46028.6	sp	9606	1	4	HumanRefProteome_April2023	2	2
True	NO COVID / SEVERE	NO COVID	SEVERE	P33176	713.361	412.626	-0.789796	0.789796	-42.1574	0.578426	-0.789796	0.789796	-42.1574	0.578426	0	0.000239458	0.00213816	17.2693	0.127767	P33176	KINH_HUMAN	Kinesin-1 heavy chain	KIF5B	P33176	Homo sapiens	0.482	109685	sp	9606	1	1	HumanRefProteome_April2023	42	48
True	MILD / SEVERE	MILD	SEVERE	O15066	12.5008	190.284	3.92806	3.92806	1422.17	15.2217	3.92806	3.92806	1422.17	15.2217	0	0.000248117	0.0021735	11.0375	0.11624	O15066	KIF3B_HUMAN	Kinesin-like protein KIF3B	KIF3B	O15066	Homo sapiens	0.082	85125.1	sp	9606	1	1	HumanRefProteome_April2023	5	6
True	MILD / SEVERE	MILD	SEVERE	Q96G03	669.833	341.194	-0.973211	0.973211	-49.0629	0.509371	-0.973211	0.973211	-49.0629	0.509371	0	0.000249389	0.00217594	14.4745	0.142647	Q96G03	PGM2_HUMAN	Phosphopentomutase	PGM2	Q96G03	Homo sapiens	0.426	68283.4	sp	9606	1	4	HumanRefProteome_April2023	28	40
True	NO COVID / SEVERE	NO COVID	SEVERE	Q13085	36.7494	6.44812	-2.51077	2.51077	-82.4538	0.175462	-2.51077	2.51077	-82.4538	0.175462	0	0.000248404	0.00220429	9.43023	0.240397	Q13085	ACACA_HUMAN	Acetyl-CoA carboxylase 1	ACACA	Q13085	Homo sapiens	0.07	265554	sp	9606	1	2	HumanRefProteome_April2023	19	20
True	NO COVID / SEVERE	NO COVID	SEVERE	O14545	63.0126	9.63091	-2.70989	2.70989	-84.7159	0.152841	-2.70989	2.70989	-84.7159	0.152841	0	0.000248809	0.00220429	9.36557	0.254469	O14545	TRAD1_HUMAN	TRAF-type zinc finger domain-containing protein 1	TRAFD1	O14545	Homo sapiens	0.053	64841.1	sp	9606	1	1	HumanRefProteome_April2023	4	4
True	NO COVID / SEVERE	NO COVID	SEVERE	Q01082	344.082	133.767	-1.36303	1.36303	-61.1234	0.388766	-1.36303	1.36303	-61.1234	0.388766	0	0.00024984	0.00220481	12.3414	0.167776	Q01082	SPTB2_HUMAN	Spectrin beta chain, non-erythrocytic 1	SPTBN1	Q01082	Homo sapiens	0.507	274609	sp	9606	1	2	HumanRefProteome_April2023	101	124
True	NO COVID / SEVERE	NO COVID	SEVERE	P32121	52.5084	7.40656	-2.82567	2.82567	-85.8945	0.141055	-2.82567	2.82567	-85.8945	0.141055	0	0.000251388	0.00220988	9.2571	0.379959	P32121	ARRB2_HUMAN	Beta-arrestin-2	ARRB2	P32121	Homo sapiens	0.159	46105.8	sp	9606	1	2	HumanRefProteome_April2023	8	9
True	MILD / SEVERE	MILD	SEVERE	Q9UNF0	301.779	191.445	-0.656562	0.656562	-36.5612	0.634388	-0.656562	0.656562	-36.5612	0.634388	0	0.000257547	0.00223821	15.8101	0.0959875	Q9UNF0	PACN2_HUMAN	Protein kinase C and casein kinase substrate in neurons protein 2	PACSIN2	Q9UNF0	Homo sapiens	0.377	55738.6	sp	9606	1	2	HumanRefProteome_April2023	13	16
True	NO COVID / SEVERE	NO COVID	SEVERE	Q16666	119.024	58.5283	-1.02404	1.02404	-50.8264	0.491736	-1.02404	1.02404	-50.8264	0.491736	0	0.000256245	0.00224388	16.9911	0.164852	Q16666	IF16_HUMAN	Gamma-interferon-indSEVEREble protein 16	IFI16	Q16666	Homo sapiens	0.317	88255.6	sp	9606	1	3	HumanRefProteome_April2023	26	33
True	MILD / SEVERE	MILD	SEVERE	Q9P107	16.8488	2.86762	-2.55472	2.55472	-82.9803	0.170197	-2.55472	2.55472	-82.9803	0.170197	0	0.000261388	0.0022594	9.00004	0.1662	Q9P107	GMIP_HUMAN	GEM-interacting protein	GMIP	Q9P107	Homo sapiens	0.044	106683	sp	9606	1	2	HumanRefProteome_April2023	9	9
True	MILD / SEVERE	MILD	SEVERE	P20839	11.3799	65.6489	2.52828	2.52828	476.885	5.76885	2.52828	2.52828	476.885	5.76885	0	0.000262049	0.0022594	11.7854	0.236234	P20839	IMDH1_HUMAN	Inosine-5'-monophosphate dehydrogenase 1	IMPDH1	P20839	Homo sapiens	0.132	55405.8	sp	9606	1	2	HumanRefProteome_April2023	7	7
True	NO COVID / SEVERE	NO COVID	SEVERE	P61160	1197.28	694.041	-0.786667	0.786667	-42.0318	0.579682	-0.786667	0.786667	-42.0318	0.579682	0	0.000259707	0.00226545	12.619	0.103961	P61160	ARP2_HUMAN	Actin-related protein 2	ACTR2	P61160	Homo sapiens	0.327	44760.8	sp	9606	1	1	HumanRefProteome_April2023	11	16
True	NO COVID / MILD	NO COVID	MILD	Q9UKK9	330.587	635.74	0.943406	0.943406	92.3063	1.92306	0.943406	0.943406	92.3063	1.92306	0	6.39663e-05	0.00226935	16.0712	0.112203	Q9UKK9	NUDT5_HUMAN	ADP-sugar pyrophosphatase	NUDT5	Q9UKK9	Homo sapiens	0.461	24327.6	sp	9606	1	1	HumanRefProteome_April2023	12	15
True	MILD / SEVERE	MILD	SEVERE	O00468	60.7478	123.883	1.02807	1.02807	103.93	2.0393	1.02807	1.02807	103.93	2.0393	0	0.000266536	0.00227126	15.8193	0.135272	O00468	AGRIN_HUMAN	Agrin	AGRN	O00468	Homo sapiens	0.028	217320	sp	9606	1	6	HumanRefProteome_April2023	8	8
True	MILD / SEVERE	MILD	SEVERE	P15144	113.266	48.2037	-1.2325	1.2325	-57.4421	0.425579	-1.2325	1.2325	-57.4421	0.425579	0	0.000265187	0.00227126	10.7408	0.174094	P15144	AMPN_HUMAN	Aminopeptidase N	ANPEP	P15144	Homo sapiens	0.228	109540	sp	9606	1	4	HumanRefProteome_April2023	22	25
True	MILD / SEVERE	MILD	SEVERE	Q9Y315	238.217	118.969	-1.0017	1.0017	-50.0588	0.499412	-1.0017	1.0017	-50.0587	0.499413	0	0.000266452	0.00227126	10.2746	0.14451	Q9Y315	DEOC_HUMAN	Deoxyribose-phosphate aldolase	DERA	Q9Y315	Homo sapiens	0.503	35230.8	sp	9606	1	2	HumanRefProteome_April2023	14	15
True	NO COVID / SEVERE	NO COVID	SEVERE	P61421	149.499	62.0335	-1.26901	1.26901	-58.5057	0.414943	-1.26901	1.26901	-58.5057	0.414943	0	0.00026317	0.00228686	15.8293	0.170877	P61421	VA0D1_HUMAN	V-type proton ATPase subunit d 1	ATP6V0D1	P61421	Homo sapiens	0.219	40329.1	sp	9606	1	1	HumanRefProteome_April2023	8	8
True	NO COVID / SEVERE	NO COVID	SEVERE	P15498	199.467	37.5351	-2.40984	2.40984	-81.1823	0.188177	-2.40984	2.40984	-81.1823	0.188177	0	0.000265171	0.00229545	9.80398	0.295262	P15498	VAV_HUMAN	Proto-oncogene vav	VAV1	P15498	Homo sapiens	0.174	98314.2	sp	9606	1	4	HumanRefProteome_April2023	15	20
True	MILD / SEVERE	MILD	SEVERE	P16930	121.921	88.4054	-0.463736	0.463736	-27.4894	0.725106	-0.463736	0.463736	-27.4894	0.725106	0	0.000270662	0.00229748	18.9711	0.0780967	P16930	FAAA_HUMAN	Fumarylacetoacetase	FAH	P16930	Homo sapiens	0.372	46374.3	sp	9606	1	2	HumanRefProteome_April2023	11	12
True	NO COVID / SEVERE	NO COVID	SEVERE	P49959	92.7622	49.8503	-0.895934	0.895934	-46.2601	0.537399	-0.895934	0.895934	-46.2601	0.537399	0	0.000267694	0.00230848	16.8888	0.130628	P49959	MRE11_HUMAN	Double-strand break repair protein MRE11	MRE11	P49959	Homo sapiens	0.168	80593.3	sp	9606	1	3	HumanRefProteome_April2023	11	11
True	MILD / SEVERE	MILD	SEVERE	Q14444	150.256	267.846	0.83398	0.83398	78.2596	1.7826	0.83398	0.83398	78.2596	1.7826	0	0.000277676	0.00234792	17.079	0.126892	Q14444	CAPR1_HUMAN	Caprin-1	CAPRIN1	Q14444	Homo sapiens	0.164	78366.2	sp	9606	1	2	HumanRefProteome_April2023	12	15
True	NO COVID / SEVERE	NO COVID	SEVERE	Q96JB2	49.5669	22.1194	-1.16406	1.16406	-55.3746	0.446254	-1.16406	1.16406	-55.3746	0.446254	0	0.000273947	0.00235346	13.9557	0.182118	Q96JB2	COG3_HUMAN	Conserved oligomeric Golgi complex subunit 3	COG3	Q96JB2	Homo sapiens	0.162	94095.9	sp	9606	1	3	HumanRefProteome_April2023	12	12
True	NO COVID / SEVERE	NO COVID	SEVERE	Q8N2F6	248.372	12.4072	-4.32325	4.32325	-95.0046	0.0499542	-4.32325	4.32325	-95.0046	0.0499542	0	0.000275381	0.00235685	9.04872	0.270372	Q8N2F6	ARM10_HUMAN	Armadillo repeat-containing protein 10	ARMC10	Q8N2F6	Homo sapiens	0.178	37540	sp	9606	1	1	HumanRefProteome_April2023	5	5
True	NO COVID / SEVERE	NO COVID	SEVERE	Q96SI9	36.8963	7.69835	-2.26086	2.26086	-79.1352	0.208648	-2.26086	2.26086	-79.1352	0.208648	0	0.000278881	0.00237783	10.2703	0.278761	Q96SI9	STRBP_HUMAN	Spermatid perinuclear RNA-binding protein	STRBP	Q96SI9	Homo sapiens	0.113	73652.5	sp	9606	1	1	HumanRefProteome_April2023	8	9
True	NO COVID / SEVERE	NO COVID	SEVERE	Q6PGP7	89.0557	32.3224	-1.46217	1.46217	-63.7054	0.362946	-1.46217	1.46217	-63.7054	0.362946	0	0.000283372	0.00240707	15.3057	0.174053	Q6PGP7	SKI3_HUMAN	SKI3 subunit of superkiller complex protein	SKIC3	Q6PGP7	Homo sapiens	0.205	175486	sp	9606	1	1	HumanRefProteome_April2023	26	27
True	MILD / SEVERE	MILD	SEVERE	P26440	42.8231	81.7023	0.931989	0.931989	90.7905	1.9079	0.931989	0.931989	90.7905	1.9079	0	0.000289429	0.00242404	19.8653	0.159212	P26440	IVD_HUMAN	Isovaleryl-CoA dehydrogenase, mitochondrial	IVD	P26440	Homo sapiens	0.228	46650.8	sp	9606	1	2	HumanRefProteome_April2023	9	12
True	MILD / SEVERE	MILD	SEVERE	P61599	10.3516	35.252	1.76785	1.76785	240.545	3.40545	1.76785	1.76785	240.545	3.40545	0	0.000289999	0.00242404	12.8222	0.177304	P61599	NAA20_HUMAN	N-alpha-acetyltransferase 20	NAA20	P61599	Homo sapiens	0.084	20368.2	sp	9606	1	1	HumanRefProteome_April2023	1	2
True	MILD / SEVERE	MILD	SEVERE	Q14108	152.407	68.1553	-1.16103	1.16103	-55.2808	0.447192	-1.16103	1.16103	-55.2808	0.447192	0	0.000288619	0.00242404	12.5243	0.200874	Q14108	SCRB2_HUMAN	Lysosome membrane protein 2	SCARB2	Q14108	Homo sapiens	0.218	54290.2	sp	9606	1	2	HumanRefProteome_April2023	7	7
True	NO COVID / SEVERE	NO COVID	SEVERE	Q96FV9	235.941	38.5645	-2.61308	2.61308	-83.655	0.16345	-2.61308	2.61308	-83.655	0.16345	0	0.000287618	0.00243402	10.4117	0.381601	Q96FV9	THOC1_HUMAN	THO complex subunit 1	THOC1	Q96FV9	Homo sapiens	0.047	75666.3	sp	9606	1	1	HumanRefProteome_April2023	7	7
True	NO COVID / MILD	NO COVID	MILD	Q16644	69.8965	18.7897	-1.89528	1.89528	-73.1178	0.268822	-1.89528	1.89528	-73.1178	0.268822	0	7.03252e-05	0.0024395	12.0277	0.187272	Q16644	MAPK3_HUMAN	MAP kinase-activated protein kinase 3	MAPKAPK3	Q16644	Homo sapiens	0.11	42987	sp	9606	1	1	HumanRefProteome_April2023	5	6
True	NO COVID / MILD	NO COVID	MILD	Q9H0N5	133.12	56.4042	-1.23885	1.23885	-57.629	0.42371	-1.23885	1.23885	-57.629	0.42371	0	7.00468e-05	0.0024395	17.9382	0.179055	Q9H0N5	PHS2_HUMAN	Pterin-4-alpha-carbinolamine dehydratase 2	PCBD2	Q9H0N5	Homo sapiens	0.362	14365.5	sp	9606	1	4	HumanRefProteome_April2023	4	4
True	NO COVID / SEVERE	NO COVID	SEVERE	Q9NYU2	137.24	47.7168	-1.52413	1.52413	-65.231	0.34769	-1.52413	1.52413	-65.231	0.34769	0	0.000289781	0.00244321	14.0854	0.246033	Q9NYU2	UGGG1_HUMAN	UDP-glucose:glycoprotein glucosyltransferase 1	UGGT1	Q9NYU2	Homo sapiens	0.26	177190	sp	9606	1	3	HumanRefProteome_April2023	31	34
True	MILD / SEVERE	MILD	SEVERE	P17812	74.255	22.7925	-1.70393	1.70393	-69.3051	0.306949	-1.70393	1.70393	-69.3051	0.306949	0	0.000296868	0.0024659	11.8138	0.249715	P17812	PYRG1_HUMAN	CTP synthase 1	CTPS1	P17812	Homo sapiens	0.198	66690.4	sp	9606	1	2	HumanRefProteome_April2023	11	12
True	MILD / SEVERE	MILD	SEVERE	P13473	444.576	215.827	-1.04256	1.04256	-51.4533	0.485467	-1.04256	1.04256	-51.4533	0.485467	0	0.000297259	0.0024659	19.9298	0.18297	P13473	LAMP2_HUMAN	Lysosome-associated membrane glycoprotein 2	LAMP2	P13473	Homo sapiens	0.071	44960.7	sp	9606	1	2	HumanRefProteome_April2023	6	6
True	MILD / SEVERE	MILD	SEVERE	P06865	217.477	109.246	-0.993275	0.993275	-49.7664	0.502336	-0.993275	0.993275	-49.7664	0.502336	0	0.000299632	0.00247034	13.6116	0.146628	P06865	HEXA_HUMAN	Beta-hexosaminidase subunit alpha	HEXA	P06865	Homo sapiens	0.284	60702.8	sp	9606	1	2	HumanRefProteome_April2023	15	18
True	MILD / SEVERE	MILD	SEVERE	Q9H788	61.8373	33.4099	-0.888199	0.888199	-45.9712	0.540288	-0.888199	0.888199	-45.9712	0.540288	0	0.00030005	0.00247034	17.5203	0.158079	Q9H788	SH24A_HUMAN	SH2 domain-containing protein 4A	SH2D4A	Q9H788	Homo sapiens	0.222	52727	sp	9606	1	1	HumanRefProteome_April2023	10	11
True	MILD / SEVERE	MILD	SEVERE	Q9UKA9	134.212	306.464	1.19121	1.19121	128.344	2.28344	1.19121	1.19121	128.344	2.28344	0	0.000303404	0.00247931	15.0582	0.197097	Q9UKA9	PTBP2_HUMAN	Polypyrimidine tract-binding protein 2	PTBP2	Q9UKA9	Homo sapiens	0.015	57490.8	sp	9606	1	1	HumanRefProteome_April2023	1	1
True	MILD / SEVERE	MILD	SEVERE	Q96JG6	31.628	6.35442	-2.31537	2.31537	-79.9088	0.200912	-2.31537	2.31537	-79.9088	0.200912	0	0.00030265	0.00247931	10.0751	0.297757	Q96JG6	VPS50_HUMAN	Syndetin	VPS50	Q96JG6	Homo sapiens	0.081	111174	sp	9606	1	3	HumanRefProteome_April2023	9	9
True	NO COVID / SEVERE	NO COVID	SEVERE	Q9H9A6	71.2291	9.54101	-2.90025	2.90025	-86.6052	0.133948	-2.90025	2.90025	-86.6052	0.133948	0	0.00029651	0.00249069	9.12036	0.268183	Q9H9A6	LRC40_HUMAN	LeSEVEREne-rich repeat-containing protein 40	LRRC40	Q9H9A6	Homo sapiens	0.146	68249.9	sp	9606	1	1	HumanRefProteome_April2023	8	8
True	MILD / SEVERE	MILD	SEVERE	P55196	107.1	46.923	-1.19059	1.19059	-56.1876	0.438124	-1.19059	1.19059	-56.1876	0.438124	0	0.000307672	0.00250246	13.5402	0.166149	P55196	AFAD_HUMAN	Afadin	AFDN	P55196	Homo sapiens	0.202	206804	sp	9606	1	3	HumanRefProteome_April2023	27	27
True	MILD / SEVERE	MILD	SEVERE	O14787	15.905	9.13445	-0.800088	0.800088	-42.5686	0.574314	-0.800088	0.800088	-42.5686	0.574314	0	0.000308523	0.00250246	16.2075	0.110269	O14787	TNPO2_HUMAN	Transportin-2	TNPO2	O14787	Homo sapiens	0.097	101388	sp	9606	1	3	HumanRefProteome_April2023	6	7
True	MILD / SEVERE	MILD	SEVERE	P83916	45.4841	22.2926	-1.0288	1.0288	-50.9881	0.490119	-1.0288	1.0288	-50.9881	0.490119	0	0.000311324	0.0025099	15.2225	0.171052	P83916	CBX1_HUMAN	Chromobox protein homolog 1	CBX1	P83916	Homo sapiens	0.211	21417.8	sp	9606	1	1	HumanRefProteome_April2023	4	5
True	MILD / SEVERE	MILD	SEVERE	Q14974	618.061	347.388	-0.831203	0.831203	-43.794	0.56206	-0.831203	0.831203	-43.794	0.56206	0	0.000312417	0.0025099	19.8693	0.138669	Q14974	IMB1_HUMAN	Importin subunit beta-1	KPNB1	Q14974	Homo sapiens	0.315	97170.2	sp	9606	1	2	HumanRefProteome_April2023	23	29
True	MILD / SEVERE	MILD	SEVERE	Q9NYU2	137.24	48.9573	-1.4871	1.4871	-64.3271	0.356729	-1.4871	1.4871	-64.3271	0.356729	0	0.000312878	0.0025099	12.1649	0.233294	Q9NYU2	UGGG1_HUMAN	UDP-glucose:glycoprotein glucosyltransferase 1	UGGT1	Q9NYU2	Homo sapiens	0.26	177190	sp	9606	1	3	HumanRefProteome_April2023	31	34
True	NO COVID / SEVERE	NO COVID	SEVERE	Q9UKZ1	33.2296	11.7671	-1.49771	1.49771	-64.5884	0.354116	-1.49771	1.49771	-64.5884	0.354116	0	0.000303857	0.00254298	13.2417	0.191693	Q9UKZ1	CNO11_HUMAN	CCR4-NOT transcription complex subunit 11	CNOT11	Q9UKZ1	Homo sapiens	0.043	55215.4	sp	9606	1	1	HumanRefProteome_April2023	1	1
True	NO COVID / SEVERE	NO COVID	SEVERE	Q8WW22	297.833	101.758	-1.54936	1.54936	-65.8339	0.341661	-1.54936	1.54936	-65.8339	0.341661	0	0.000308387	0.0025714	12.6063	0.173073	Q8WW22	DNJA4_HUMAN	DnaJ homolog subfamily A member 4	DNAJA4	Q8WW22	Homo sapiens	0.335	44797.7	sp	9606	1	1	HumanRefProteome_April2023	11	13
True	NO COVID / SEVERE	NO COVID	SEVERE	Q92947	39.7504	17.3196	-1.19857	1.19857	-56.4292	0.435708	-1.19857	1.19857	-56.4292	0.435708	0	0.000310436	0.00257901	17.2762	0.159656	Q92947	GCDH_HUMAN	Glutaryl-CoA dehydrogenase, mitochondrial	GCDH	Q92947	Homo sapiens	0.075	48127.2	sp	9606	1	1	HumanRefProteome_April2023	4	4
True	MILD / SEVERE	MILD	SEVERE	Q9UKK3	186.226	76.1772	-1.28963	1.28963	-59.0943	0.409057	-1.28963	1.28963	-59.0943	0.409057	0	0.000322741	0.00257957	14.2764	0.209789	Q9UKK3	PARP4_HUMAN	Protein mono-ADP-ribosyltransferase PARP4	PARP4	Q9UKK3	Homo sapiens	0.244	192595	sp	9606	1	3	HumanRefProteome_April2023	34	46
True	NO COVID / SEVERE	NO COVID	SEVERE	Q2TAA2	151.573	58.5279	-1.37282	1.37282	-61.3864	0.386136	-1.37282	1.37282	-61.3864	0.386136	0	0.000313269	0.00258362	14.738	0.192566	Q2TAA2	IAH1_HUMAN	Isoamyl acetate-hydrolyzing esterase 1 homolog	IAH1	Q2TAA2	Homo sapiens	0.262	27598.7	sp	9606	1	1	HumanRefProteome_April2023	5	6
True	NO COVID / SEVERE	NO COVID	SEVERE	O43490	93.3606	28.6144	-1.70607	1.70607	-69.3506	0.306494	-1.70607	1.70607	-69.3506	0.306494	0	0.000312231	0.00258362	9.93379	0.24003	O43490	PROM1_HUMAN	Prominin-1	PROM1	O43490	Homo sapiens	0.229	97202.1	sp	9606	1	1	HumanRefProteome_April2023	14	16
True	NO COVID / SEVERE	NO COVID	SEVERE	Q15020	58.7547	21.3793	-1.45849	1.45849	-63.6126	0.363874	-1.45849	1.45849	-63.6126	0.363874	0	0.000314706	0.00258606	11.7081	0.173382	Q15020	SART3_HUMAN	Squamous cell carcinoma antigen recognized by T-cells 3	SART3	Q15020	Homo sapiens	0.225	109935	sp	9606	1	1	HumanRefProteome_April2023	16	17
True	NO COVID / SEVERE	NO COVID	SEVERE	Q9UN86	155.241	84.0384	-0.885392	0.885392	-45.866	0.54134	-0.885392	0.885392	-45.866	0.54134	0	0.000316342	0.00259012	17.9673	0.107731	Q9UN86	G3BP2_HUMAN	Ras GTPase-activating protein-binding protein 2	G3BP2	Q9UN86	Homo sapiens	0.28	54121.1	sp	9606	1	2	HumanRefProteome_April2023	9	12
True	NO COVID / MILD	NO COVID	MILD	P10809	1103.08	378.732	-1.54229	1.54229	-65.6659	0.343341	-1.54229	1.54229	-65.6659	0.343341	0	7.6448e-05	0.00262275	19.9986	0.192525	P10809	CH60_HUMAN	60 kDa heat shock protein, mitochondrial	HSPD1	P10809	Homo sapiens	0.586	61054.6	sp	9606	1	2	HumanRefProteome_April2023	37	47
True	MILD / SEVERE	MILD	SEVERE	Q96BP3	63.1393	6.94655	-3.18417	3.18417	-88.9981	0.110019	-3.18417	3.18417	-88.9981	0.110019	0	0.000330702	0.00263359	9.94542	0.195404	Q96BP3	PPWD1_HUMAN	Peptidylprolyl isomerase domain and WD repeat-containing protein 1	PPWD1	Q96BP3	Homo sapiens	0.067	73574.9	sp	9606	1	1	HumanRefProteome_April2023	5	5
True	MILD / SEVERE	MILD	SEVERE	Q86XA9	23.2769	5.18063	-2.1677	2.1677	-77.7435	0.222565	-2.1677	2.1677	-77.7435	0.222565	0	0.000335537	0.00266241	6.42671	0.150475	Q86XA9	HTR5A_HUMAN	HEAT repeat-containing protein 5A	HEATR5A	Q86XA9	Homo sapiens	0.025	222004	sp	9606	1	2	HumanRefProteome_April2023	6	7
True	MILD / SEVERE	MILD	SEVERE	Q96Q11	20.9463	79.4529	1.9234	1.9234	279.317	3.79317	1.9234	1.9234	279.317	3.79317	0	0.000336897	0.00266355	12.1662	0.295976	Q96Q11	TRNT1_HUMAN	CCA tRNA nucleotidyltransferase 1, mitochondrial	TRNT1	Q96Q11	Homo sapiens	0.23	50127.6	sp	9606	1	2	HumanRefProteome_April2023	9	12
True	MILD / SEVERE	MILD	SEVERE	P29728	114.968	43.7575	-1.39363	1.39363	-61.9395	0.380605	-1.39363	1.39363	-61.9395	0.380605	0	0.000338684	0.00266805	15.0374	0.221107	P29728	OAS2_HUMAN	2'-5'-oligoadenylate synthase 2	OAS2	P29728	Homo sapiens	0.163	82430.6	sp	9606	1	3	HumanRefProteome_April2023	13	14
True	NO COVID / MILD	NO COVID	MILD	Q8TAT6	74.1983	189.356	1.35164	1.35164	155.202	2.55202	1.35164	1.35164	155.202	2.55202	0	7.86899e-05	0.00267032	12.7289	0.12637	Q8TAT6	NPL4_HUMAN	Nuclear protein localization protein 4 homolog	NPLOC4	Q8TAT6	Homo sapiens	0.22	68120.2	sp	9606	1	3	HumanRefProteome_April2023	10	10
True	NO COVID / SEVERE	NO COVID	SEVERE	Q9H0A8	59.9874	91.2917	0.605825	0.605825	52.1849	1.52185	0.605825	0.605825	52.1849	1.52185	0	0.000328122	0.00267691	17.5569	0.0957393	Q9H0A8	COMD4_HUMAN	COMM domain-containing protein 4	COMMD4	Q9H0A8	Homo sapiens	0.412	21764.3	sp	9606	1	1	HumanRefProteome_April2023	5	5
True	NO COVID / SEVERE	NO COVID	SEVERE	Q92783	108.405	54.7634	-0.985142	0.985142	-49.4824	0.505176	-0.985142	0.985142	-49.4824	0.505176	0	0.000329866	0.00268149	17.9806	0.161983	Q92783	STAM1_HUMAN	Signal transdSEVEREng adapter molecule 1	STAM	Q92783	Homo sapiens	0.222	59179.6	sp	9606	1	3	HumanRefProteome_April2023	9	9
True	MILD / SEVERE	MILD	SEVERE	Q14155	48.945	25.4494	-0.943527	0.943527	-48.004	0.51996	-0.943527	0.943527	-48.004	0.51996	0	0.000341839	0.00268325	17.571	0.17531	Q14155	ARHG7_HUMAN	Rho guanine nucleotide exchange factor 7	ARHGEF7	Q14155	Homo sapiens	0.131	90012	sp	9606	1	2	HumanRefProteome_April2023	10	10
True	NO COVID / SEVERE	NO COVID	SEVERE	O95049	160.96	89.2493	-0.850792	0.850792	-44.552	0.55448	-0.850792	0.850792	-44.552	0.55448	0	0.00033238	0.00269228	17.6641	0.125288	O95049	ZO3_HUMAN	Tight junction protein ZO-3	TJP3	O95049	Homo sapiens	0.239	101397	sp	9606	1	3	HumanRefProteome_April2023	18	21
True	NO COVID / SEVERE	NO COVID	SEVERE	Q9HB19	44.7348	9.97112	-2.16557	2.16557	-77.7106	0.222894	-2.16557	2.16557	-77.7106	0.222894	0	0.000334923	0.00269364	10.8065	0.137091	Q9HB19	PKHA2_HUMAN	Pleckstrin homology domain-containing family A member 2	PLEKHA2	Q9HB19	Homo sapiens	0.052	47255	sp	9606	1	2	HumanRefProteome_April2023	4	4
True	NO COVID / SEVERE	NO COVID	SEVERE	P61225	43.0991	14.1483	-1.60703	1.60703	-67.1726	0.328274	-1.60703	1.60703	-67.1726	0.328274	0	0.000334013	0.00269364	12.2594	0.235123	P61225	RAP2B_HUMAN	Ras-related protein Rap-2b	RAP2B	P61225	Homo sapiens	0.197	20504.3	sp	9606	1	1	HumanRefProteome_April2023	3	3
True	NO COVID / MILD	NO COVID	MILD	Q8TE77	77.2954	36.0161	-1.10174	1.10174	-53.4046	0.465954	-1.10174	1.10174	-53.4046	0.465954	0	8.12545e-05	0.00272771	16.6106	0.114087	Q8TE77	SSH3_HUMAN	Protein phosphatase Slingshot homolog 3	SSH3	Q8TE77	Homo sapiens	0.24	72995.5	sp	9606	1	2	HumanRefProteome_April2023	12	12
True	NO COVID / SEVERE	NO COVID	SEVERE	Q9BYT8	58.2424	27.4257	-1.08654	1.08654	-52.9111	0.470889	-1.08654	1.08654	-52.9111	0.470889	0	0.000340677	0.00273023	14.7876	0.202113	Q9BYT8	NEUL_HUMAN	Neurolysin, mitochondrial	NLN	Q9BYT8	Homo sapiens	0.162	80651.8	sp	9606	1	1	HumanRefProteome_April2023	8	8
True	NO COVID / SEVERE	NO COVID	SEVERE	P33908	42.9306	82.1467	0.936195	0.936195	91.3475	1.91347	0.936195	0.936195	91.3475	1.91347	0	0.000343978	0.00274698	15.0842	0.194318	P33908	MA1A1_HUMAN	Mannosyl-oligosaccharide 1,2-alpha-mannosidase IA	MAN1A1	P33908	Homo sapiens	0.041	72968.5	sp	9606	1	3	HumanRefProteome_April2023	4	5
True	NO COVID / SEVERE	NO COVID	SEVERE	Q12874	131.921	62.9203	-1.06808	1.06808	-52.3047	0.476953	-1.06808	1.06808	-52.3047	0.476953	0	0.000345311	0.00274795	17.9308	0.173084	Q12874	SF3A3_HUMAN	Splicing factor 3A subunit 3	SF3A3	Q12874	Homo sapiens	0.305	58848.9	sp	9606	1	1	HumanRefProteome_April2023	14	17
True	NO COVID / MILD	NO COVID	MILD	Q8TD16	67.2369	10.4757	-2.68221	2.68221	-84.4198	0.155802	-2.68221	2.68221	-84.4198	0.155802	0	8.29305e-05	0.00275435	10.7719	0.238928	Q8TD16	BICD2_HUMAN	Protein bicaudal D homolog 2	BICD2	Q8TD16	Homo sapiens	0.064	93533.1	sp	9606	1	1	HumanRefProteome_April2023	5	5
True	MILD / SEVERE	MILD	SEVERE	Q8WTS6	67.7478	35.7543	-0.922057	0.922057	-47.2244	0.527756	-0.922057	0.922057	-47.2244	0.527756	0	0.000360072	0.0027982	17.7623	0.153252	Q8WTS6	SETD7_HUMAN	Histone-lysine N-methyltransferase SETD7	SETD7	Q8WTS6	Homo sapiens	0.186	40720.8	sp	9606	1	1	HumanRefProteome_April2023	4	4
True	MILD / SEVERE	MILD	SEVERE	Q92783	108.405	63.7291	-0.766403	0.766403	-41.2119	0.587881	-0.766403	0.766403	-41.2119	0.587881	0	0.000360316	0.0027982	12.5155	0.12329	Q92783	STAM1_HUMAN	Signal transdSEVEREng adapter molecule 1	STAM	Q92783	Homo sapiens	0.222	59179.6	sp	9606	1	3	HumanRefProteome_April2023	9	9
True	MILD / SEVERE	MILD	SEVERE	Q5JSH3	91.8648	38.8281	-1.24241	1.24241	-57.7334	0.422666	-1.24241	1.24241	-57.7334	0.422666	0	0.000358733	0.0027982	11.847	0.170599	Q5JSH3	WDR44_HUMAN	WD repeat-containing protein 44	WDR44	Q5JSH3	Homo sapiens	0.199	101366	sp	9606	1	1	HumanRefProteome_April2023	14	14
True	MILD / SEVERE	MILD	SEVERE	Q9NR19	122.856	62.008	-0.986444	0.986444	-49.528	0.50472	-0.986444	0.986444	-49.528	0.50472	0	0.000362868	0.00280806	17.5216	0.175383	Q9NR19	ACSA_HUMAN	Acetyl-coenzyme A synthetase, cytoplasmic	ACSS2	Q9NR19	Homo sapiens	0.271	78579.6	sp	9606	1	1	HumanRefProteome_April2023	13	16
True	MILD / SEVERE	MILD	SEVERE	A0AV96	79.1339	49.5626	-0.675044	0.675044	-37.3687	0.626313	-0.675044	0.675044	-37.3687	0.626313	0	0.000364514	0.00281086	19.8103	0.118319	A0AV96	RBM47_HUMAN	RNA-binding protein 47	RBM47	A0AV96	Homo sapiens	0.327	64099.1	sp	9606	1	2	HumanRefProteome_April2023	14	17
True	MILD / SEVERE	MILD	SEVERE	Q9UEE9	13.291	68.6719	2.36927	2.36927	416.678	5.16678	2.36927	2.36927	416.678	5.16678	0	0.000366335	0.002815	11.6724	0.193043	Q9UEE9	CFDP1_HUMAN	Craniofacial development protein 1	CFDP1	Q9UEE9	Homo sapiens	0.07	33592.9	sp	9606	1	1	HumanRefProteome_April2023	2	2
True	NO COVID / MILD	NO COVID	MILD	Q9NP58	7.36306	233.785	4.98873	4.98873	3075.1	31.751	4.98873	4.98873	3075.1	31.751	0	8.74848e-05	0.00281575	9.05795	0.150858	Q9NP58	ABCB6_HUMAN	ATP-binding cassette sub-family B member 6	ABCB6	Q9NP58	Homo sapiens	0.036	93885.6	sp	9606	1	1	HumanRefProteome_April2023	2	3
True	NO COVID / MILD	NO COVID	MILD	Q8N684	74.4363	33.1736	-1.16597	1.16597	-55.4335	0.445665	-1.16597	1.16597	-55.4335	0.445665	0	8.7478e-05	0.00281575	19.929	0.0155754	Q8N684	CPSF7_HUMAN	Cleavage and polyadenylation specificity factor subunit 7	CPSF7	Q8N684	Homo sapiens	0.191	52050.1	sp	9606	1	1	HumanRefProteome_April2023	8	9
True	NO COVID / MILD	NO COVID	MILD	O95248	18.4896	6.08443	-1.60352	1.60352	-67.0926	0.329074	-1.60352	1.60352	-67.0926	0.329074	0	8.59304e-05	0.00281575	12.3589	0.1308	O95248	MTMR5_HUMAN	Myotubularin-related protein 5	SBF1	O95248	Homo sapiens	0.03	208443	sp	9606	1	4	HumanRefProteome_April2023	4	4
True	NO COVID / MILD	NO COVID	MILD	Q15233	490.848	243.422	-1.01182	1.01182	-50.4079	0.495921	-1.01182	1.01182	-50.4079	0.495921	0	8.93447e-05	0.00284627	17.6412	0.118615	Q15233	NONO_HUMAN	Non-POU domain-containing octamer-binding protein	NONO	Q15233	Homo sapiens	0.265	54231.5	sp	9606	1	4	HumanRefProteome_April2023	14	21
True	NO COVID / MILD	NO COVID	MILD	P78347	101.904	30.3331	-1.74825	1.74825	-70.2336	0.297664	-1.74825	1.74825	-70.2336	0.297664	0	9.03293e-05	0.00284857	13.8066	0.193315	P78347	GTF2I_HUMAN	General transcription factor II-I	GTF2I	P78347	Homo sapiens	0.185	112416	sp	9606	1	2	HumanRefProteome_April2023	15	15
True	MILD / SEVERE	MILD	SEVERE	P50135	338.695	203.162	-0.737352	0.737352	-40.0161	0.599839	-0.737352	0.737352	-40.0161	0.599839	0	0.000373018	0.00285632	18.2262	0.110339	P50135	HNMT_HUMAN	Histamine N-methyltransferase	HNMT	P50135	Homo sapiens	0.363	33295.1	sp	9606	1	1	HumanRefProteome_April2023	11	12
True	NO COVID / SEVERE	NO COVID	SEVERE	P83916	45.4841	21.3508	-1.09107	1.09107	-53.0587	0.469413	-1.09107	1.09107	-53.0587	0.469413	0	0.000362574	0.00286522	17.1082	0.186322	P83916	CBX1_HUMAN	Chromobox protein homolog 1	CBX1	P83916	Homo sapiens	0.211	21417.8	sp	9606	1	1	HumanRefProteome_April2023	4	5
True	NO COVID / SEVERE	NO COVID	SEVERE	P55060	230.766	116.757	-0.982923	0.982923	-49.4047	0.505953	-0.982923	0.982923	-49.4047	0.505953	0	0.000362448	0.00286522	12.492	0.153018	P55060	XPO2_HUMAN	Exportin-2	CSE1L	P55060	Homo sapiens	0.374	110417	sp	9606	1	3	HumanRefProteome_April2023	30	35
True	NO COVID / SEVERE	NO COVID	SEVERE	P11940	613.133	366.555	-0.742172	0.742172	-40.2161	0.597839	-0.742172	0.742172	-40.2161	0.597839	0	0.000367581	0.00288469	17.9162	0.0956988	P11940	PABP1_HUMAN	Polyadenylate-binding protein 1	PABPC1	P11940	Homo sapiens	0.417	70670.8	sp	9606	1	2	HumanRefProteome_April2023	24	32
True	NO COVID / SEVERE	NO COVID	SEVERE	P78527	297.452	97.6116	-1.60753	1.60753	-67.1841	0.328159	-1.60753	1.60753	-67.1841	0.328159	0	0.000366351	0.00288469	12.482	0.181281	P78527	PRKDC_HUMAN	DNA-dependent protein kinase catalytic subunit	PRKDC	P78527	Homo sapiens	0.278	469089	sp	9606	1	3	HumanRefProteome_April2023	105	120
True	NO COVID / MILD	NO COVID	MILD	Q86UT6	8.15141	81.0063	3.31291	3.31291	893.77	9.9377	3.31291	3.31291	893.77	9.9377	0	9.34878e-05	0.00291026	9.4903	0.277977	Q86UT6	NLRX1_HUMAN	NLR family member X1	NLRX1	Q86UT6	Homo sapiens	0.039	107616	sp	9606	1	1	HumanRefProteome_April2023	4	4
True	NO COVID / MILD	NO COVID	MILD	Q9H2D6	21.9683	6.79742	-1.69236	1.69236	-69.058	0.30942	-1.69236	1.69236	-69.0581	0.309419	0	9.415e-05	0.00291026	12.7459	0.152239	Q9H2D6	TARA_HUMAN	TRIO and F-actin-binding protein	TRIOBP	Q9H2D6	Homo sapiens	0.036	261376	sp	9606	1	3	HumanRefProteome_April2023	6	6
True	NO COVID / SEVERE	NO COVID	SEVERE	Q9H269	66.9485	20.6416	-1.6975	1.6975	-69.1679	0.308321	-1.6975	1.6975	-69.1679	0.308321	0	0.000372761	0.00291525	11.4918	0.0641905	Q9H269	VPS16_HUMAN	Vacuolar protein sorting-associated protein 16 homolog	VPS16	Q9H269	Homo sapiens	0.216	94693.7	sp	9606	1	2	HumanRefProteome_April2023	14	14
True	NO COVID / MILD	NO COVID	MILD	P09429	1964.34	559.451	-1.81196	1.81196	-71.5196	0.284804	-1.81196	1.81196	-71.5196	0.284804	0	9.58759e-05	0.00293456	16.997	0.22224	P09429	HMGB1_HUMAN	High mobility group protein B1	HMGB1	P09429	Homo sapiens	0.302	24893.8	sp	9606	1	3	HumanRefProteome_April2023	12	18
True	MILD / SEVERE	MILD	SEVERE	Q8N8S7	87.7645	162.829	0.891649	0.891649	85.5296	1.8553	0.891649	0.891649	85.5296	1.8553	0	0.000386601	0.00295002	16.7588	0.149095	Q8N8S7	ENAH_HUMAN	Protein enabled homolog	ENAH	Q8N8S7	Homo sapiens	0.127	66510.3	sp	9606	1	2	HumanRefProteome_April2023	7	7
True	NO COVID / SEVERE	NO COVID	SEVERE	Q9BYN0	150.197	61.1976	-1.29531	1.29531	-59.2552	0.407448	-1.29531	1.29531	-59.2552	0.407448	0	0.000379594	0.00295848	11.7877	0.198026	Q9BYN0	SRXN1_HUMAN	Sulfiredoxin-1	SRXN1	Q9BYN0	Homo sapiens	0.204	14259.1	sp	9606	1	2	HumanRefProteome_April2023	4	4
True	NO COVID / MILD	NO COVID	MILD	P52434	57.2686	143.61	1.32634	1.32634	150.765	2.50765	1.32634	1.32634	150.765	2.50765	0	9.76625e-05	0.00296022	11.6944	0.168282	P52434	RPAB3_HUMAN	DNA-directed RNA polymerases I, II, and III subunit RPABC3	POLR2H	P52434	Homo sapiens	0.553	17143.3	sp	9606	1	4	HumanRefProteome_April2023	6	6
True	MILD / SEVERE	MILD	SEVERE	Q9NPH2	161.189	91.502	-0.816882	0.816882	-43.2333	0.567667	-0.816882	0.816882	-43.2333	0.567667	0	0.000391464	0.00297676	18.7019	0.154465	Q9NPH2	INO1_HUMAN	Inositol-3-phosphate synthase 1	ISYNA1	Q9NPH2	Homo sapiens	0.206	61067.8	sp	9606	1	1	HumanRefProteome_April2023	8	9
True	NO COVID / MILD	NO COVID	MILD	Q9UKG1	20.1224	40.0858	0.994292	0.994292	99.2102	1.9921	0.994292	0.994292	99.2102	1.9921	0	9.93005e-05	0.00298092	17.4761	0.106929	Q9UKG1	DP13A_HUMAN	DCC-interacting protein 13-alpha	APPL1	Q9UKG1	Homo sapiens	0.292	79663.5	sp	9606	1	1	HumanRefProteome_April2023	15	18
True	NO COVID / SEVERE	NO COVID	SEVERE	Q8WZ42	84.5443	48.7191	-0.795221	0.795221	-42.3745	0.576255	-0.795221	0.795221	-42.3745	0.576255	0	0.000385416	0.00299357	12.2112	0.150878	Q8WZ42	TITIN_HUMAN	Titin	TTN	Q8WZ42	Homo sapiens	0.001	3.81603e+06	sp	9606	1	4	HumanRefProteome_April2023	3	3
True	NO COVID / SEVERE	NO COVID	SEVERE	Q15057	45.4224	21.5887	-1.07313	1.07313	-52.4713	0.475287	-1.07313	1.07313	-52.4713	0.475287	0	0.00038713	0.00299662	16.8056	0.189334	Q15057	ACAP2_HUMAN	Arf-GAP with coiled-coil, ANK repeat and PH domain-containing protein 2	ACAP2	Q15057	Homo sapiens	0.123	88028.6	sp	9606	1	3	HumanRefProteome_April2023	7	7
True	NO COVID / SEVERE	NO COVID	SEVERE	P15880	319.76	162.614	-0.97554	0.97554	-49.145	0.50855	-0.97554	0.97554	-49.145	0.50855	0	0.000388553	0.00299741	17.5207	0.165846	P15880	RS2_HUMAN	40S ribosomal protein S2	RPS2	P15880	Homo sapiens	0.317	31324.4	sp	9606	1	2	HumanRefProteome_April2023	8	12
True	MILD / SEVERE	MILD	SEVERE	P63092;Q5JWF2	97.5941	677.425	2.7952	2.7952	594.125	6.94125	2.7952	2.7952	594.125	6.94125	0	0.000403184	0.00303857	11.1493	0.381632	P63092;Q5JWF2	GNAS2_HUMAN;GNAS1_HUMAN	Guanine nucleotide-binding protein G(s) subunit alpha isoforms short;Guanine nucleotide-binding protein G(s) subunit alpha isoforms XLas	GNAS	P63092;Q5JWF2	Homo sapiens	19.8%;7.5%	45664.58;111024.52	sp	9606	1	1;2	HumanRefProteome_April2023	6	6
True	MILD / SEVERE	MILD	SEVERE	P42345	21.4232	8.43669	-1.34443	1.34443	-60.6189	0.393811	-1.34443	1.34443	-60.6189	0.393811	0	0.000402473	0.00303857	11.518	0.195191	P42345	MTOR_HUMAN	Serine/threonine-protein kinase mTOR	MTOR	P42345	Homo sapiens	0.069	288892	sp	9606	1	1	HumanRefProteome_April2023	13	13
True	MILD / SEVERE	MILD	SEVERE	O95487	117.543	50.5678	-1.21689	1.21689	-56.9792	0.430208	-1.21689	1.21689	-56.9792	0.430208	0	0.000403755	0.00303857	13.3354	0.189139	O95487	SC24B_HUMAN	Protein transport protein Sec24B	SEC24B	O95487	Homo sapiens	0.09	137418	sp	9606	1	2	HumanRefProteome_April2023	10	10
True	MILD / SEVERE	MILD	SEVERE	O60841	115.318	63.3581	-0.864016	0.864016	-45.0579	0.549421	-0.864016	0.864016	-45.0579	0.549421	0	0.000406139	0.00304604	14.327	0.158552	O60841	IF2P_HUMAN	Eukaryotic translation initiation factor 5B	EIF5B	O60841	Homo sapiens	0.252	138827	sp	9606	1	4	HumanRefProteome_April2023	24	26
True	MILD / SEVERE	MILD	SEVERE	Q16666	119.024	64.8486	-0.876104	0.876104	-45.5163	0.544837	-0.876104	0.876104	-45.5163	0.544837	0	0.000410869	0.003071	13.8552	0.147069	Q16666	IF16_HUMAN	Gamma-interferon-indSEVEREble protein 16	IFI16	Q16666	Homo sapiens	0.317	88255.6	sp	9606	1	3	HumanRefProteome_April2023	26	33
True	MILD / SEVERE	MILD	SEVERE	P54105	153.708	310.358	1.01374	1.01374	101.914	2.01914	1.01374	1.01374	101.914	2.01914	0	0.000414396	0.00308682	18.8642	0.165007	P54105	ICLN_HUMAN	Methylosome subunit pICln	CLNS1A	P54105	Homo sapiens	0.477	26215.3	sp	9606	1	1	HumanRefProteome_April2023	6	6
True	MILD / SEVERE	MILD	SEVERE	P52789	95.0062	29.7259	-1.6763	1.6763	-68.7116	0.312884	-1.6763	1.6763	-68.7116	0.312884	0	0.00041588	0.00308738	11.8877	0.263564	P52789	HXK2_HUMAN	Hexokinase-2	HK2	P52789	Homo sapiens	0.144	102380	sp	9606	1	2	HumanRefProteome_April2023	13	15
True	NO COVID / SEVERE	NO COVID	SEVERE	P46939	138.407	31.7899	-2.12228	2.12228	-77.0316	0.229684	-2.12228	2.12228	-77.0316	0.229684	0	0.000402116	0.00309152	9.60847	0.267894	P46939	UTRN_HUMAN	Utrophin	UTRN	P46939	Homo sapiens	0.196	394466	sp	9606	1	2	HumanRefProteome_April2023	55	62
True	NO COVID / SEVERE	NO COVID	SEVERE	Q00535	86.2646	26.7379	-1.68988	1.68988	-69.0047	0.309953	-1.68988	1.68988	-69.0047	0.309953	0	0.000408396	0.00310846	11.0854	0.262038	Q00535	CDK5_HUMAN	Cyclin-dependent kinase 5	CDK5	Q00535	Homo sapiens	0.267	33304.5	sp	9606	1	3	HumanRefProteome_April2023	6	7
True	NO COVID / SEVERE	NO COVID	SEVERE	O14976	112.991	65.1494	-0.794378	0.794378	-42.3408	0.576592	-0.794378	0.794378	-42.3408	0.576592	0	0.00040843	0.00310846	17.046	0.131262	O14976	GAK_HUMAN	Cyclin-G-associated kinase	GAK	O14976	Homo sapiens	0.103	143191	sp	9606	1	2	HumanRefProteome_April2023	15	19
True	NO COVID / SEVERE	NO COVID	SEVERE	Q7Z2T5	24.7139	6.66481	-1.89069	1.89069	-73.0322	0.269678	-1.89069	1.89069	-73.0321	0.269679	0	0.000405962	0.00310846	11.4436	0.233768	Q7Z2T5	TRM1L_HUMAN	TRMT1-like protein	TRMT1L	Q7Z2T5	Homo sapiens	0.094	81747.3	sp	9606	1	2	HumanRefProteome_April2023	6	6
True	MILD / SEVERE	MILD	SEVERE	Q8WUX9	5.85295	19.5683	1.74129	1.74129	234.333	3.34333	1.74129	1.74129	234.333	3.34333	0	0.000422008	0.00311305	9.29156	0.250193	Q8WUX9	CHMP7_HUMAN	Charged multivesicular body protein 7	CHMP7	Q8WUX9	Homo sapiens	0.031	50910.9	sp	9606	1	1	HumanRefProteome_April2023	1	1
True	MILD / SEVERE	MILD	SEVERE	Q9Y616	171.268	8.93597	-4.26048	4.26048	-94.7825	0.0521755	-4.26048	4.26048	-94.7825	0.0521755	0	0.000422181	0.00311305	9.07062	0.363471	Q9Y616	IRAK3_HUMAN	Interleukin-1 receptor-associated kinase 3	IRAK3	Q9Y616	Homo sapiens	0.084	67766.7	sp	9606	1	2	HumanRefProteome_April2023	7	9
True	NO COVID / MILD	NO COVID	MILD	Q9BR76	154.252	644.924	2.06384	2.06384	318.096	4.18096	2.06384	2.06384	318.096	4.18096	0	0.000107839	0.00316191	13.9584	0.179772	Q9BR76	COR1B_HUMAN	Coronin-1B	CORO1B	Q9BR76	Homo sapiens	0.356	54234.7	sp	9606	1	1	HumanRefProteome_April2023	13	16
True	NO COVID / MILD	NO COVID	MILD	Q96RD1	5.05695	33.9867	2.74863	2.74863	572.078	6.72078	2.74863	2.74863	572.078	6.72078	0	0.000108368	0.00316191	9.52468	0.234704	Q96RD1	OR6C1_HUMAN	Olfactory receptor 6C1	OR6C1	Q96RD1	Homo sapiens	0.093	35659.6	sp	9606	1	2	HumanRefProteome_April2023	1	2
True	NO COVID / MILD	NO COVID	MILD	Q16563	250.732	92.2103	-1.44315	1.44315	-63.2236	0.367764	-1.44315	1.44315	-63.2236	0.367764	0	0.000106565	0.00316191	19.9468	0.195078	Q16563	SYPL1_HUMAN	Synaptophysin-like protein 1	SYPL1	Q16563	Homo sapiens	0.166	28565.3	sp	9606	1	1	HumanRefProteome_April2023	3	3
True	NO COVID / SEVERE	NO COVID	SEVERE	O75569	104.314	60.3657	-0.789132	0.789132	-42.1308	0.578692	-0.789132	0.789132	-42.1308	0.578692	0	0.000419925	0.00318525	17.9177	0.13062	O75569	PRKRA_HUMAN	Interferon-indSEVEREble double-stranded RNA-dependent protein kinase activator A	PRKRA	O75569	Homo sapiens	0.31	34404.2	sp	9606	1	1	HumanRefProteome_April2023	7	9
True	MILD / SEVERE	MILD	SEVERE	Q9P0K7	33.2019	14.8564	-1.16018	1.16018	-55.2544	0.447456	-1.16018	1.16018	-55.2544	0.447456	0	0.000433533	0.00318603	16.882	0.187447	Q9P0K7	RAI14_HUMAN	Ankycorbin	RAI14	Q9P0K7	Homo sapiens	0.109	110041	sp	9606	1	2	HumanRefProteome_April2023	9	9
True	NO COVID / MILD	NO COVID	MILD	Q9P225	18.6555	5.30642	-1.81379	1.81379	-71.5557	0.284443	-1.81379	1.81379	-71.5557	0.284443	0	0.000110946	0.00318603	13.0609	0.107709	Q9P225	DYH2_HUMAN	Dynein axonemal heavy chain 2	DNAH2	Q9P225	Homo sapiens	0.056	507698	sp	9606	1	3	HumanRefProteome_April2023	21	22
True	NO COVID / MILD	NO COVID	MILD	Q96Q11	79.4529	12.1456	-2.70967	2.70967	-84.7135	0.152865	-2.70967	2.70967	-84.7135	0.152865	0	0.000111236	0.00318603	11.2995	0.29032	Q96Q11	TRNT1_HUMAN	CCA tRNA nucleotidyltransferase 1, mitochondrial	TRNT1	Q96Q11	Homo sapiens	0.23	50127.6	sp	9606	1	2	HumanRefProteome_April2023	9	12
True	NO COVID / SEVERE	NO COVID	SEVERE	O94855	146.856	69.4705	-1.07993	1.07993	-52.6947	0.473053	-1.07993	1.07993	-52.6947	0.473053	0	0.000422907	0.00319717	16.8915	0.195631	O94855	SC24D_HUMAN	Protein transport protein Sec24D	SEC24D	O94855	Homo sapiens	0.141	113010	sp	9606	1	2	HumanRefProteome_April2023	12	13
True	MILD / SEVERE	MILD	SEVERE	P40818	53.9911	18.3807	-1.55453	1.55453	-65.956	0.34044	-1.55453	1.55453	-65.956	0.34044	0	0.000436702	0.00319859	13.6647	0.252685	P40818	UBP8_HUMAN	Ubiquitin carboxyl-terminal hydrolase 8	USP8	P40818	Homo sapiens	0.102	127523	sp	9606	1	1	HumanRefProteome_April2023	9	9
True	NO COVID / SEVERE	NO COVID	SEVERE	P21281	285.3	156.521	-0.866121	0.866121	-45.138	0.54862	-0.866121	0.866121	-45.138	0.54862	0	0.000425726	0.0032078	16.3165	0.143354	P21281	VATB2_HUMAN	V-type proton ATPase subunit B, brain isoform	ATP6V1B2	P21281	Homo sapiens	0.297	56500.7	sp	9606	1	3	HumanRefProteome_April2023	13	15
True	MILD / SEVERE	MILD	SEVERE	O43490	93.3606	31.7758	-1.55489	1.55489	-65.9645	0.340355	-1.55489	1.55489	-65.9645	0.340355	0	0.000442021	0.00322676	10.1705	0.241491	O43490	PROM1_HUMAN	Prominin-1	PROM1	O43490	Homo sapiens	0.229	97202.1	sp	9606	1	1	HumanRefProteome_April2023	14	16
True	NO COVID / SEVERE	NO COVID	SEVERE	Q8N4L2	6.0589	84.0342	3.79385	3.79385	1286.96	13.8696	3.79385	3.79385	1286.96	13.8696	0	0.000435487	0.00324896	9.10352	0.322582	Q8N4L2	PP4P2_HUMAN	Type 2 phosphatidylinositol 4,5-bisphosphate 4-phosphatase	PIP4P2	Q8N4L2	Homo sapiens	0	28081	sp	9606	1	1	HumanRefProteome_April2023	1	1
True	NO COVID / SEVERE	NO COVID	SEVERE	O75533	215.182	60.0401	-1.84156	1.84156	-72.0981	0.279019	-1.84156	1.84156	-72.0981	0.279019	0	0.000434383	0.00324896	10.3494	0.204692	O75533	SF3B1_HUMAN	Splicing factor 3B subunit 1	SF3B1	O75533	Homo sapiens	0.348	145830	sp	9606	1	3	HumanRefProteome_April2023	36	43
True	NO COVID / SEVERE	NO COVID	SEVERE	Q08AM6	104.528	60.2495	-0.794861	0.794861	-42.3601	0.576399	-0.794861	0.794861	-42.3601	0.576399	0	0.000434995	0.00324896	17.9992	0.120194	Q08AM6	VAC14_HUMAN	Protein VAC14 homolog	VAC14	Q08AM6	Homo sapiens	0.178	87972.7	sp	9606	1	1	HumanRefProteome_April2023	12	14
True	MILD / SEVERE	MILD	SEVERE	Q6ZMI0	60.871	36.0016	-0.757695	0.757695	-40.8559	0.591441	-0.757695	0.757695	-40.8559	0.591441	0	0.000447799	0.00325807	17.9797	0.137245	Q6ZMI0	PPR21_HUMAN	Protein phosphatase 1 regulatory subunit 21	PPP1R21	Q6ZMI0	Homo sapiens	0.163	88314.5	sp	9606	1	1	HumanRefProteome_April2023	10	12
True	NO COVID / SEVERE	NO COVID	SEVERE	P54707	44.4431	6.14018	-2.85561	2.85561	-86.1842	0.138158	-2.85561	2.85561	-86.1842	0.138158	0	0.000438479	0.00326056	9.53115	0.350254	P54707	AT12A_HUMAN	Potassium-transporting ATPase alpha chain 2	ATP12A	P54707	Homo sapiens	0.069	115511	sp	9606	1	3	HumanRefProteome_April2023	7	7
True	MILD / SEVERE	MILD	SEVERE	P31943	2210.75	1642.37	-0.428759	0.428759	-25.7099	0.742901	-0.428759	0.428759	-25.7099	0.742901	0	0.000453799	0.00329079	19.143	0.0783783	P31943	HNRH1_HUMAN	Heterogeneous nuclear ribonucleoprotein H	HNRNPH1	P31943	Homo sapiens	0.327	49229.5	sp	9606	1	4	HumanRefProteome_April2023	11	15
True	NO COVID / MILD	NO COVID	MILD	Q8WVS4	34.8531	6.63067	-2.39406	2.39406	-80.9754	0.190246	-2.39406	2.39406	-80.9754	0.190246	0	0.000115952	0.00329092	12.0706	0.118489	Q8WVS4	DC2I1_HUMAN	Cytoplasmic dynein 2 intermediate chain 1	DYNC2I1	Q8WVS4	Homo sapiens	0.084	122571	sp	9606	1	3	HumanRefProteome_April2023	6	7
True	MILD / SEVERE	MILD	SEVERE	Q96EY5	128.943	67.5884	-0.931883	0.931883	-47.5826	0.524174	-0.931883	0.931883	-47.5826	0.524174	0	0.000459606	0.00331824	14.1397	0.162804	Q96EY5	MB12A_HUMAN	Multivesicular body subunit 12A	MVB12A	Q96EY5	Homo sapiens	0.11	28783	sp	9606	1	1	HumanRefProteome_April2023	2	2
True	MILD / SEVERE	MILD	SEVERE	Q9Y314	27.6202	14.017	-0.97855	0.97855	-49.2511	0.507489	-0.97855	0.97855	-49.2511	0.507489	0	0.000461482	0.00331824	12.967	0.144969	Q9Y314	NOSIP_HUMAN	Nitric oxide synthase-interacting protein	NOSIP	Q9Y314	Homo sapiens	0.156	33172	sp	9606	1	1	HumanRefProteome_April2023	3	3
True	MILD / SEVERE	MILD	SEVERE	O43242	398.545	262.107	-0.604585	0.604585	-34.2339	0.657661	-0.604585	0.604585	-34.2339	0.657661	0	0.000462129	0.00331824	18.9463	0.0993614	O43242	PSMD3_HUMAN	26S proteasome non-ATPase regulatory subunit 3	PSMD3	O43242	Homo sapiens	0.541	60977.6	sp	9606	1	2	HumanRefProteome_April2023	24	29
True	MILD / SEVERE	MILD	SEVERE	O75695	75.8953	131.079	0.78835	0.78835	72.7098	1.7271	0.78835	0.78835	72.7098	1.7271	0	0.000464456	0.00332405	19.5516	0.142039	O75695	XRP2_HUMAN	Protein XRP2	RP2	O75695	Homo sapiens	0.074	39641.1	sp	9606	1	4	HumanRefProteome_April2023	3	4
True	MILD / SEVERE	MILD	SEVERE	P09972	260.381	138.711	-0.90854	0.90854	-46.7276	0.532724	-0.90854	0.90854	-46.7276	0.532724	0	0.000467326	0.00332929	18.2208	0.147247	P09972	ALDOC_HUMAN	Fructose-bisphosphate aldolase C	ALDOC	P09972	Homo sapiens	0.352	39455.9	sp	9606	1	2	HumanRefProteome_April2023	10	11
True	MILD / SEVERE	MILD	SEVERE	Q9BQ04	827.375	564.046	-0.552727	0.552727	-31.827	0.68173	-0.552727	0.552727	-31.827	0.68173	0	0.00046823	0.00332929	18.1907	0.126745	Q9BQ04	RBM4B_HUMAN	RNA-binding protein 4B	RBM4B	Q9BQ04	Homo sapiens	0.226	40149.6	sp	9606	1	1	HumanRefProteome_April2023	8	9
True	NO COVID / SEVERE	NO COVID	SEVERE	P20930	194.906	52.0506	-1.9048	1.9048	-73.2946	0.267054	-1.9048	1.9048	-73.2946	0.267054	0	0.00044997	0.00333507	15.273	0.278979	P20930	FILA_HUMAN	Filaggrin	FLG	P20930	Homo sapiens	0.042	435170	sp	9606	1	3	HumanRefProteome_April2023	13	15
True	NO COVID / SEVERE	NO COVID	SEVERE	Q93008	97.019	36.6584	-1.40412	1.40412	-62.2152	0.377848	-1.40412	1.40412	-62.2152	0.377848	0	0.000451919	0.00333861	12.9667	0.210614	Q93008	USP9X_HUMAN	Probable ubiquitin carboxyl-terminal hydrolase FAF-X	USP9X	Q93008	Homo sapiens	0.152	290463	sp	9606	1	4	HumanRefProteome_April2023	38	43
True	NO COVID / MILD	NO COVID	MILD	Q8IXH7	27.3584	986.008	5.17154	5.17154	3504.04	36.0404	5.17154	5.17154	3504.04	36.0404	0	0.000119658	0.00333903	9.00806	0.449639	Q8IXH7	NELFD_HUMAN	Negative elongation factor C/D	NELFCD	Q8IXH7	Homo sapiens	0.124	66246.6	sp	9606	1	2	HumanRefProteome_April2023	6	6
True	NO COVID / MILD	NO COVID	MILD	Q9BVL4	19.049	7.74496	-1.29838	1.29838	-59.3419	0.406581	-1.29838	1.29838	-59.3419	0.406581	0	0.000119786	0.00333903	16.4437	0.137538	Q9BVL4	SELO_HUMAN	Protein adenylyltransferase SelO, mitochondrial	SELENOO	Q9BVL4	Homo sapiens	0.075	73489.3	sp	9606	1	3	HumanRefProteome_April2023	3	4
True	NO COVID / MILD	NO COVID	MILD	O95359	21.9061	66.1598	1.59462	1.59462	202.016	3.02016	1.59462	1.59462	202.016	3.02016	0	0.000120988	0.00334269	10.6777	0.157367	O95359	TACC2_HUMAN	Transforming acidic coiled-coil-containing protein 2	TACC2	O95359	Homo sapiens	0.133	309427	sp	9606	1	3	HumanRefProteome_April2023	27	28
True	NO COVID / MILD	NO COVID	MILD	Q9Y3C4	71.6351	23.2054	-1.62621	1.62621	-67.6062	0.323938	-1.62621	1.62621	-67.6062	0.323938	0	0.000122177	0.00334592	11.9015	0.211048	Q9Y3C4	TPRKB_HUMAN	EKC/KEOPS complex subunit TPRKB	TPRKB	Q9Y3C4	Homo sapiens	0.269	19660.9	sp	9606	1	1	HumanRefProteome_April2023	3	5
True	NO COVID / SEVERE	NO COVID	SEVERE	Q9Y285	122.554	66.5217	-0.881525	0.881525	-45.7206	0.542794	-0.881525	0.881525	-45.7206	0.542794	0	0.000454464	0.00334651	17.9571	0.124378	Q9Y285	SYFA_HUMAN	Phenylalanine--tRNA ligase alpha subunit	FARSA	Q9Y285	Homo sapiens	0.457	57563.6	sp	9606	1	3	HumanRefProteome_April2023	15	18
True	MILD / SEVERE	MILD	SEVERE	Q7L1T6	30.1061	5.66111	-2.4109	2.4109	-81.1962	0.188038	-2.4109	2.4109	-81.1962	0.188038	0	0.000473901	0.00335872	9.07835	0.274505	Q7L1T6	NB5R4_HUMAN	Cytochrome b5 reductase 4	CYB5R4	Q7L1T6	Homo sapiens	0.127	59473.7	sp	9606	1	1	HumanRefProteome_April2023	5	6
True	MILD / SEVERE	MILD	SEVERE	Q8IX04	60.2001	30.9968	-0.957648	0.957648	-48.5105	0.514895	-0.957648	0.957648	-48.5105	0.514895	0	0.000475752	0.00336096	15.4901	0.164467	Q8IX04	UEVLD_HUMAN	Ubiquitin-conjugating enzyme E2 variant 3	UEVLD	Q8IX04	Homo sapiens	0.274	52264	sp	9606	1	2	HumanRefProteome_April2023	9	10
True	NO COVID / MILD	NO COVID	MILD	P31323	129.88	68.9657	-0.91323	0.91323	-46.9005	0.530995	-0.913229	0.913229	-46.9005	0.530995	0	0.000125524	0.00336104	15.8694	0.105953	P31323	KAP3_HUMAN	cAMP-dependent protein kinase type II-beta regulatory subunit	PRKAR2B	P31323	Homo sapiens	0.292	46302.1	sp	9606	1	3	HumanRefProteome_April2023	11	13
True	NO COVID / MILD	NO COVID	MILD	P62195	362.16	225.963	-0.680539	0.680539	-37.6068	0.623932	-0.680539	0.680539	-37.6068	0.623932	0	0.000125399	0.00336104	17.8348	0.0979675	P62195	PRS8_HUMAN	26S proteasome regulatory subunit 8	PSMC5	P62195	Homo sapiens	0.478	45626	sp	9606	1	1	HumanRefProteome_April2023	17	23
True	NO COVID / MILD	NO COVID	MILD	O75832	53.6433	88.5777	0.723545	0.723545	65.1234	1.65123	0.723545	0.723545	65.1234	1.65123	0	0.000125958	0.00336104	18.5488	0.0810304	O75832	PSD10_HUMAN	26S proteasome non-ATPase regulatory subunit 10	PSMD10	O75832	Homo sapiens	0.292	24427.8	sp	9606	1	1	HumanRefProteome_April2023	6	9
True	NO COVID / MILD	NO COVID	MILD	O15514	16.3624	6.25595	-1.38708	1.38708	-61.7662	0.382338	-1.38708	1.38708	-61.7662	0.382338	0	0.000127678	0.00337806	19.4886	0.145614	O15514	RPB4_HUMAN	DNA-directed RNA polymerase II subunit RPB4	POLR2D	O15514	Homo sapiens	0.282	16311.3	sp	9606	1	1	HumanRefProteome_April2023	2	2
True	MILD / SEVERE	MILD	SEVERE	Q00535	86.2646	27.5689	-1.64572	1.64572	-68.0414	0.319586	-1.64573	1.64573	-68.0414	0.319586	0	0.000481577	0.00337999	10.3582	0.257047	Q00535	CDK5_HUMAN	Cyclin-dependent kinase 5	CDK5	Q00535	Homo sapiens	0.267	33304.5	sp	9606	1	3	HumanRefProteome_April2023	6	7
True	MILD / SEVERE	MILD	SEVERE	O95630	77.6538	56.9074	-0.448441	0.448441	-26.7166	0.732834	-0.448441	0.448441	-26.7166	0.732834	0	0.000482955	0.00337999	15.8897	0.0738873	O95630	STABP_HUMAN	STAM-binding protein	STAMBP	O95630	Homo sapiens	0.182	48076.9	sp	9606	1	1	HumanRefProteome_April2023	5	5
True	MILD / SEVERE	MILD	SEVERE	P09493	248.058	1464.43	2.56159	2.56159	490.358	5.90358	2.56159	2.56159	490.358	5.90358	0	0.000483076	0.00337999	11.6743	0.355369	P09493	TPM1_HUMAN	Tropomyosin alpha-1 chain	TPM1	P09493	Homo sapiens	0.173	32708.6	sp	9606	1	2	HumanRefProteome_April2023	5	6
True	MILD / SEVERE	MILD	SEVERE	Q12931	4805.62	53.1539	-6.4984	6.4984	-98.8939	0.0110608	-6.4984	6.4984	-98.8939	0.0110608	0	0.000484962	0.00338238	9.00054	0.582055	Q12931	TRAP1_HUMAN	Heat shock protein 75 kDa, mitochondrial	TRAP1	Q12931	Homo sapiens	0.243	80110	sp	9606	1	3	HumanRefProteome_April2023	13	13
True	MILD / SEVERE	MILD	SEVERE	O95721	73.706	259.826	1.81769	1.81769	252.517	3.52517	1.81769	1.81769	252.517	3.52517	0	0.000487067	0.00338627	12.5474	0.225828	O95721	SNP29_HUMAN	Synaptosomal-associated protein 29	SNAP29	O95721	Homo sapiens	0.391	28970.3	sp	9606	1	1	HumanRefProteome_April2023	9	9
True	NO COVID / SEVERE	NO COVID	SEVERE	Q9Y6D6	106.914	40.1572	-1.41272	1.41272	-62.4397	0.375603	-1.41272	1.41272	-62.4397	0.375603	0	0.00046743	0.00341418	12.6358	0.201956	Q9Y6D6	BIG1_HUMAN	Brefeldin A-inhibited guanine nucleotide-exchange protein 1	ARFGEF1	Q9Y6D6	Homo sapiens	0.237	208767	sp	9606	1	2	HumanRefProteome_April2023	36	41
True	NO COVID / SEVERE	NO COVID	SEVERE	Q92499	283.951	174.287	-0.704177	0.704177	-38.6207	0.613793	-0.704177	0.704177	-38.6207	0.613793	0	0.00046817	0.00341418	15.0631	0.114422	Q92499	DDX1_HUMAN	ATP-dependent RNA helicase DDX1	DDX1	Q92499	Homo sapiens	0.404	82432.1	sp	9606	1	2	HumanRefProteome_April2023	26	40
True	NO COVID / SEVERE	NO COVID	SEVERE	Q8NEZ5	38.4757	18.4421	-1.06094	1.06094	-52.0681	0.479319	-1.06094	1.06094	-52.0681	0.479319	0	0.000467357	0.00341418	16.6307	0.195115	Q8NEZ5	FBX22_HUMAN	F-box only protein 22	FBXO22	Q8NEZ5	Homo sapiens	0.203	44508.3	sp	9606	1	1	HumanRefProteome_April2023	6	7
True	NO COVID / MILD	NO COVID	MILD	Q5BJF6	36.1185	9.06289	-1.9947	1.9947	-74.9079	0.250921	-1.9947	1.9947	-74.9079	0.250921	0	0.000130398	0.00342103	19.1369	0.174712	Q5BJF6	ODFP2_HUMAN	Outer dense fiber protein 2	ODF2	Q5BJF6	Homo sapiens	0.212	95401.3	sp	9606	1	1	HumanRefProteome_April2023	16	18
True	NO COVID / SEVERE	NO COVID	SEVERE	Q9NVE7	52.3534	25.6131	-1.0314	1.0314	-51.0764	0.489236	-1.0314	1.0314	-51.0764	0.489236	0	0.000482033	0.00349281	17.9432	0.179473	Q9NVE7	PANK4_HUMAN	4'-phosphopantetheine phosphatase	PANK4	Q9NVE7	Homo sapiens	0.142	85990.9	sp	9606	1	1	HumanRefProteome_April2023	12	12
True	NO COVID / SEVERE	NO COVID	SEVERE	Q12931	4805.62	47.7641	-6.65265	6.65265	-99.0061	0.00993923	-6.65265	6.65265	-99.0061	0.00993923	0	0.000480962	0.00349281	9.00241	0.582086	Q12931	TRAP1_HUMAN	Heat shock protein 75 kDa, mitochondrial	TRAP1	Q12931	Homo sapiens	0.243	80110	sp	9606	1	3	HumanRefProteome_April2023	13	13
True	MILD / SEVERE	MILD	SEVERE	O15484	78.9853	21.1761	-1.89915	1.89915	-73.1898	0.268102	-1.89915	1.89915	-73.1898	0.268102	0	0.000504106	0.00349364	12.0336	0.312602	O15484	CAN5_HUMAN	Calpain-5	CAPN5	O15484	Homo sapiens	0.167	73168.9	sp	9606	1	2	HumanRefProteome_April2023	10	11
True	MILD / SEVERE	MILD	SEVERE	Q9NUQ8	257.739	103.324	-1.31873	1.31873	-59.9112	0.400888	-1.31873	1.31873	-59.9112	0.400888	0	0.000506638	0.00350012	18.7928	0.265669	Q9NUQ8	ABCF3_HUMAN	ATP-binding cassette sub-family F member 3	ABCF3	Q9NUQ8	Homo sapiens	0.257	79744.7	sp	9606	1	2	HumanRefProteome_April2023	14	14
True	MILD / SEVERE	MILD	SEVERE	P08236	175.684	69.6464	-1.33487	1.33487	-60.3571	0.396429	-1.33487	1.33487	-60.3571	0.396429	0	0.00050859	0.00350255	10.8376	0.192374	P08236	BGLR_HUMAN	Beta-glucuronidase	GUSB	P08236	Homo sapiens	0.154	74731.9	sp	9606	1	2	HumanRefProteome_April2023	11	12
True	NO COVID / SEVERE	NO COVID	SEVERE	P62942	115.384	1598.18	3.79192	3.79192	1285.11	13.8511	3.79192	3.79192	1285.11	13.8511	0	0.000487492	0.00350561	9.03103	0.239013	P62942	FKB1A_HUMAN	Peptidyl-prolyl cis-trans isomerase FKBP1A	FKBP1A	P62942	Homo sapiens	0.602	11950.7	sp	9606	1	2	HumanRefProteome_April2023	5	7
True	NO COVID / SEVERE	NO COVID	SEVERE	P52434	72.0322	143.61	0.995439	0.995439	99.3687	1.99369	0.995439	0.995439	99.3687	1.99369	0	0.00048716	0.00350561	11.3756	0.167105	P52434	RPAB3_HUMAN	DNA-directed RNA polymerases I, II, and III subunit RPABC3	POLR2H	P52434	Homo sapiens	0.553	17143.3	sp	9606	1	4	HumanRefProteome_April2023	6	6
True	NO COVID / SEVERE	NO COVID	SEVERE	Q15286	46.6515	1053.27	4.49681	4.49681	2157.74	22.5774	4.49681	4.49681	2157.74	22.5774	0	0.000488435	0.00350561	9.01799	0.409382	Q15286	RAB35_HUMAN	Ras-related protein Rab-35	RAB35	Q15286	Homo sapiens	0.109	23025.2	sp	9606	1	1	HumanRefProteome_April2023	3	3
True	NO COVID / SEVERE	NO COVID	SEVERE	Q9BQ67	49.2297	20.9219	-1.23451	1.23451	-57.5014	0.424986	-1.23451	1.23451	-57.5014	0.424986	0	0.000489998	0.00350572	12.271	0.17634	Q9BQ67	GRWD1_HUMAN	Glutamate-rich WD repeat-containing protein 1	GRWD1	Q9BQ67	Homo sapiens	0.108	49419.2	sp	9606	1	1	HumanRefProteome_April2023	5	5
True	MILD / SEVERE	MILD	SEVERE	Q16881	1186.1	622.99	-0.928946	0.928946	-47.4758	0.525242	-0.928946	0.928946	-47.4758	0.525242	0	0.000511232	0.00350971	19.9997	0.152287	Q16881	TRXR1_HUMAN	Thioredoxin reductase 1, cytoplasmic	TXNRD1	Q16881	Homo sapiens	0.421	70906.1	sp	9606	1	3	HumanRefProteome_April2023	18	26
True	NO COVID / SEVERE	NO COVID	SEVERE	O15355	189.303	117.336	-0.690048	0.690048	-38.0167	0.619833	-0.690048	0.690048	-38.0167	0.619833	0	0.000493913	0.00351158	16.3939	0.104639	O15355	PPM1G_HUMAN	Protein phosphatase 1G	PPM1G	O15355	Homo sapiens	0.198	59271.6	sp	9606	1	1	HumanRefProteome_April2023	9	12
True	NO COVID / SEVERE	NO COVID	SEVERE	O14972	46.3638	21.6754	-1.09694	1.09694	-53.2493	0.467507	-1.09694	1.09694	-53.2493	0.467507	0	0.000493065	0.00351158	11.8141	0.19269	O14972	VP26C_HUMAN	Vacuolar protein sorting-associated protein 26C	VPS26C	O14972	Homo sapiens	0.145	33010.4	sp	9606	1	1	HumanRefProteome_April2023	3	4
True	NO COVID / SEVERE	NO COVID	SEVERE	Q6IBS0	178.337	98.3636	-0.858412	0.858412	-44.8441	0.551559	-0.858412	0.858412	-44.8441	0.551559	0	0.000498232	0.00353122	11.7523	0.126297	Q6IBS0	TWF2_HUMAN	Twinfilin-2	TWF2	Q6IBS0	Homo sapiens	0.519	39548	sp	9606	1	2	HumanRefProteome_April2023	17	22
True	MILD / SEVERE	MILD	SEVERE	Q8TAQ2	63.7974	115.545	0.856884	0.856884	81.1122	1.81112	0.856884	0.856884	81.1122	1.81112	0	0.000516156	0.00353244	15.9336	0.141446	Q8TAQ2	SMRC2_HUMAN	SWI/SNF complex subunit SMARCC2	SMARCC2	Q8TAQ2	Homo sapiens	0.101	132879	sp	9606	1	1	HumanRefProteome_April2023	12	12
True	NO COVID / MILD	NO COVID	MILD	Q9NR09	24.3388	8.6573	-1.49127	1.49127	-64.43	0.3557	-1.49127	1.49127	-64.43	0.3557	0	0.000135881	0.00353517	17.8366	0.17781	Q9NR09	BIRC6_HUMAN	Baculoviral IAP repeat-containing protein 6	BIRC6	Q9NR09	Homo sapiens	0.035	530269	sp	9606	1	3	HumanRefProteome_April2023	12	12
True	MILD / SEVERE	MILD	SEVERE	O43823	181.665	12.0859	-3.90989	3.90989	-93.3472	0.0665284	-3.90989	3.90989	-93.3472	0.0665284	0	0.0005223	0.00354912	9.27501	0.319127	O43823	AKAP8_HUMAN	A-kinase anchor protein 8	AKAP8	O43823	Homo sapiens	0.077	76108.3	sp	9606	1	1	HumanRefProteome_April2023	3	3
True	MILD / SEVERE	MILD	SEVERE	Q96A65	144.577	52.0244	-1.47458	1.47458	-64.0161	0.359839	-1.47458	1.47458	-64.0161	0.359839	0	0.000522674	0.00354912	11.9816	0.223648	Q96A65	EXOC4_HUMAN	Exocyst complex component 4	EXOC4	Q96A65	Homo sapiens	0.237	110498	sp	9606	1	1	HumanRefProteome_April2023	20	22
True	MILD / SEVERE	MILD	SEVERE	Q93052	159.845	93.7638	-0.769572	0.769572	-41.3409	0.586591	-0.769572	0.769572	-41.3409	0.586591	0	0.000523455	0.00354912	17.6259	0.136824	Q93052	LPP_HUMAN	Lipoma-preferred partner	LPP	Q93052	Homo sapiens	0.32	65746.3	sp	9606	1	1	HumanRefProteome_April2023	12	13
True	NO COVID / SEVERE	NO COVID	SEVERE	Q9UKK3	186.226	79.3527	-1.23071	1.23071	-57.3891	0.426109	-1.23071	1.23071	-57.3891	0.426109	0	0.000504877	0.00356717	15.437	0.21873	Q9UKK3	PARP4_HUMAN	Protein mono-ADP-ribosyltransferase PARP4	PARP4	Q9UKK3	Homo sapiens	0.244	192595	sp	9606	1	3	HumanRefProteome_April2023	34	46
True	NO COVID / SEVERE	NO COVID	SEVERE	Q12769	21.5221	6.25713	-1.78224	1.78224	-70.9269	0.290731	-1.78224	1.78224	-70.9269	0.290731	0	0.000506966	0.00357081	10.2401	0.226731	Q12769	NU160_HUMAN	Nuclear pore complex protein Nup160	NUP160	Q12769	Homo sapiens	0.024	162121	sp	9606	1	3	HumanRefProteome_April2023	9	9
True	MILD / SEVERE	MILD	SEVERE	Q5T1M5	96.5437	53.5397	-0.850574	0.850574	-44.5436	0.554564	-0.850574	0.850574	-44.5436	0.554564	0	0.000528714	0.00357372	19.9435	0.189623	Q5T1M5	FKB15_HUMAN	FK506-binding protein 15	FKBP15	Q5T1M5	Homo sapiens	0.148	133630	sp	9606	1	2	HumanRefProteome_April2023	13	15
True	MILD / SEVERE	MILD	SEVERE	Q14195	49.2047	133.016	1.43474	1.43474	170.333	2.70333	1.43474	1.43474	170.333	2.70333	0	0.000531846	0.00358382	17.017	0.243139	Q14195	DPYL3_HUMAN	Dihydropyrimidinase-related protein 3	DPYSL3	Q14195	Homo sapiens	0.349	61963.3	sp	9606	1	1	HumanRefProteome_April2023	12	12
True	MILD / SEVERE	MILD	SEVERE	O75146	77.6147	43.7171	-0.828132	0.828132	-43.6742	0.563258	-0.828132	0.828132	-43.6742	0.563258	0	0.000534624	0.00359149	16.5784	0.133024	O75146	HIP1R_HUMAN	Huntingtin-interacting protein 1-related protein	HIP1R	O75146	Homo sapiens	0.157	119388	sp	9606	1	2	HumanRefProteome_April2023	15	15
True	NO COVID / SEVERE	NO COVID	SEVERE	Q8IX04	60.2001	31.5891	-0.93034	0.93034	-47.5265	0.524735	-0.93034	0.93034	-47.5265	0.524735	0	0.000511632	0.00359251	11.8871	0.150449	Q8IX04	UEVLD_HUMAN	Ubiquitin-conjugating enzyme E2 variant 3	UEVLD	Q8IX04	Homo sapiens	0.274	52264	sp	9606	1	2	HumanRefProteome_April2023	9	10
True	NO COVID / MILD	NO COVID	MILD	P51114	213.02	14.0157	-3.92587	3.92587	-93.4205	0.0657954	-3.92587	3.92587	-93.4205	0.0657954	0	0.000140456	0.00362401	11.1814	0.227415	P51114	FXR1_HUMAN	RNA-binding protein FXR1	FXR1	P51114	Homo sapiens	0.166	69720.8	sp	9606	1	3	HumanRefProteome_April2023	10	10
True	NO COVID / SEVERE	NO COVID	SEVERE	Q9Y2T2	61.8393	21.5146	-1.52321	1.52321	-65.2088	0.347912	-1.52321	1.52321	-65.2088	0.347912	0	0.000519955	0.00363076	13.9322	0.29977	Q9Y2T2	AP3M1_HUMAN	AP-3 complex subunit mu-1	AP3M1	Q9Y2T2	Homo sapiens	0.225	46939.2	sp	9606	1	1	HumanRefProteome_April2023	7	8
True	NO COVID / SEVERE	NO COVID	SEVERE	Q93052	159.845	92.9012	-0.782905	0.782905	-41.8805	0.581195	-0.782905	0.782905	-41.8805	0.581195	0	0.000520281	0.00363076	16.8762	0.137211	Q93052	LPP_HUMAN	Lipoma-preferred partner	LPP	Q93052	Homo sapiens	0.32	65746.3	sp	9606	1	1	HumanRefProteome_April2023	12	13
True	NO COVID / SEVERE	NO COVID	SEVERE	Q08AF3	138.244	35.3323	-1.96816	1.96816	-74.4422	0.255578	-1.96816	1.96816	-74.4422	0.255578	0	0.000524787	0.00365097	10.663	0.273654	Q08AF3	SLFN5_HUMAN	Schlafen family member 5	SLFN5	Q08AF3	Homo sapiens	0.155	101055	sp	9606	1	1	HumanRefProteome_April2023	14	18
True	NO COVID / SEVERE	NO COVID	SEVERE	O60784	285.081	208.499	-0.451327	0.451327	-26.863	0.73137	-0.451327	0.451327	-26.863	0.73137	0	0.000528395	0.00366483	14.6236	0.0730836	O60784	TOM1_HUMAN	Target of Myb1 membrane trafficking protein	TOM1	O60784	Homo sapiens	0.335	53818.4	sp	9606	1	2	HumanRefProteome_April2023	15	17
True	MILD / SEVERE	MILD	SEVERE	P62736	16857.1	7768.96	-1.11757	1.11757	-53.9129	0.460871	-1.11757	1.11757	-53.9129	0.460871	0	0.000549659	0.00366998	14.6079	0.15818	P62736	ACTA_HUMAN	Actin, aortic smooth muscle	ACTA2	P62736	Homo sapiens	0.21	42008.9	sp	9606	1	1	HumanRefProteome_April2023	5	8
True	MILD / SEVERE	MILD	SEVERE	O60645	107.364	59.859	-0.842875	0.842875	-44.2468	0.557532	-0.842875	0.842875	-44.2468	0.557532	0	0.000549123	0.00366998	17.9766	0.146105	O60645	EXOC3_HUMAN	Exocyst complex component 3	EXOC3	O60645	Homo sapiens	0.137	85567.4	sp	9606	1	3	HumanRefProteome_April2023	8	10
True	MILD / SEVERE	MILD	SEVERE	Q17RN3	19.9496	56.5503	1.50317	1.50317	183.465	2.83465	1.50317	1.50317	183.465	2.83465	0	0.000551669	0.0036722	16.6577	0.135315	Q17RN3	FA98C_HUMAN	Protein FAM98C	FAM98C	Q17RN3	Homo sapiens	0.138	37329	sp	9606	1	1	HumanRefProteome_April2023	3	4
True	MILD / SEVERE	MILD	SEVERE	P15309	47.6563	6.1508	-2.95382	2.95382	-87.0934	0.129066	-2.95382	2.95382	-87.0934	0.129066	0	0.000557043	0.00367447	9.75036	0.304247	P15309	PPAP_HUMAN	Prostatic acid phosphatase	ACP3	P15309	Homo sapiens	0.065	44566.1	sp	9606	1	3	HumanRefProteome_April2023	4	4
True	MILD / SEVERE	MILD	SEVERE	O43583	244.514	115.398	-1.0833	1.0833	-52.8053	0.471947	-1.0833	1.0833	-52.8053	0.471947	0	0.000553968	0.00367447	14.6291	0.151963	O43583	DENR_HUMAN	Density-regulated protein	DENR	O43583	Homo sapiens	0.298	22092	sp	9606	1	2	HumanRefProteome_April2023	6	7
True	MILD / SEVERE	MILD	SEVERE	P62714	860.486	581.095	-0.566378	0.566378	-32.469	0.67531	-0.566378	0.566378	-32.469	0.67531	0	0.000556741	0.00367447	18.7515	0.0976726	P62714	PP2AB_HUMAN	Serine/threonine-protein phosphatase 2A catalytic subunit beta isoform	PPP2CB	P62714	Homo sapiens	0.314	35575.1	sp	9606	1	1	HumanRefProteome_April2023	8	9
True	MILD / SEVERE	MILD	SEVERE	O00471	57.9303	29.9502	-0.951751	0.951751	-48.2995	0.517005	-0.951751	0.951751	-48.2995	0.517005	0	0.000561989	0.0036849	16.1467	0.175489	O00471	EXOC5_HUMAN	Exocyst complex component 5	EXOC5	O00471	Homo sapiens	0.147	81852.9	sp	9606	1	1	HumanRefProteome_April2023	9	10
True	MILD / SEVERE	MILD	SEVERE	Q9NQT8	244.449	121.211	-1.01202	1.01202	-50.4148	0.495852	-1.01202	1.01202	-50.4148	0.495852	0	0.000561378	0.0036849	15.7998	0.192242	Q9NQT8	KI13B_HUMAN	Kinesin-like protein KIF13B	KIF13B	Q9NQT8	Homo sapiens	0.208	202789	sp	9606	1	2	HumanRefProteome_April2023	36	40
True	NO COVID / SEVERE	NO COVID	SEVERE	O15484	78.9853	21.3174	-1.88955	1.88955	-73.0109	0.269891	-1.88955	1.88955	-73.0109	0.269891	0	0.000538122	0.00371801	13.637	0.326655	O15484	CAN5_HUMAN	Calpain-5	CAPN5	O15484	Homo sapiens	0.167	73168.9	sp	9606	1	2	HumanRefProteome_April2023	10	11
True	NO COVID / SEVERE	NO COVID	SEVERE	O43314	40.4346	8.71133	-2.21462	2.21462	-78.4557	0.215443	-2.21462	2.21462	-78.4557	0.215443	0	0.000539341	0.00371801	10.2623	0.206633	O43314	VIP2_HUMAN	Inositol hexakisphosphate and diphosphoinositol-pentakisphosphate kinase 2	PPIP5K2	O43314	Homo sapiens	0.039	140407	sp	9606	1	3	HumanRefProteome_April2023	5	6
True	MILD / SEVERE	MILD	SEVERE	P48147	399.548	233.819	-0.772974	0.772974	-41.479	0.58521	-0.772974	0.772974	-41.479	0.58521	0	0.0005689	0.00371908	19.6795	0.118459	P48147	PPCE_HUMAN	Prolyl endopeptidase	PREP	P48147	Homo sapiens	0.414	80699.5	sp	9606	1	2	HumanRefProteome_April2023	24	29
True	NO COVID / SEVERE	NO COVID	SEVERE	Q9UJ83	43.3296	18.3486	-1.23969	1.23969	-57.6535	0.423465	-1.23969	1.23969	-57.6535	0.423465	0	0.000543583	0.0037359	10.5556	0.163901	Q9UJ83	HACL1_HUMAN	2-hydroxyacyl-CoA lyase 1	HACL1	Q9UJ83	Homo sapiens	0.118	63728.6	sp	9606	1	2	HumanRefProteome_April2023	6	7
True	NO COVID / SEVERE	NO COVID	SEVERE	P15144	113.266	53.6668	-1.07761	1.07761	-52.6188	0.473812	-1.07761	1.07761	-52.6188	0.473812	0	0.000549903	0.00374657	14.4878	0.192458	P15144	AMPN_HUMAN	Aminopeptidase N	ANPEP	P15144	Homo sapiens	0.228	109540	sp	9606	1	4	HumanRefProteome_April2023	22	25
True	NO COVID / SEVERE	NO COVID	SEVERE	Q13557	160.761	77.3718	-1.05503	1.05503	-51.8714	0.481286	-1.05503	1.05503	-51.8714	0.481286	0	0.000548946	0.00374657	14.2303	0.180697	Q13557	KCC2D_HUMAN	Calcium/calmodulin-dependent protein kinase type II subunit delta	CAMK2D	Q13557	Homo sapiens	0.174	56369.4	sp	9606	1	3	HumanRefProteome_April2023	7	8
True	NO COVID / SEVERE	NO COVID	SEVERE	Q8WVM7	21.559	6.87742	-1.64835	1.64835	-68.0995	0.319005	-1.64835	1.64835	-68.0995	0.319005	0	0.000550092	0.00374657	10.9182	0.209826	Q8WVM7	STAG1_HUMAN	Cohesin subunit SA-1	STAG1	Q8WVM7	Homo sapiens	0.022	144427	sp	9606	1	3	HumanRefProteome_April2023	3	3
True	NO COVID / SEVERE	NO COVID	SEVERE	Q5T5P2	34.3915	134.8	1.9707	1.9707	291.958	3.91958	1.9707	1.9707	291.958	3.91958	0	0.000558354	0.00379145	9.37713	0.242959	Q5T5P2	SKT_HUMAN	Sickle tail protein homolog	KIAA1217	Q5T5P2	Homo sapiens	0.101	214116	sp	9606	1	2	HumanRefProteome_April2023	17	18
True	MILD / SEVERE	MILD	SEVERE	O00462	39.5904	6.31691	-2.64786	2.64786	-84.0443	0.159557	-2.64786	2.64786	-84.0443	0.159557	0	0.000583832	0.00380534	9.14965	0.36421	O00462	MANBA_HUMAN	Beta-mannosidase	MANBA	O00462	Homo sapiens	0.096	100895	sp	9606	1	3	HumanRefProteome_April2023	7	7
True	NO COVID / MILD	NO COVID	MILD	O00743	37.1316	12.2217	-1.60321	1.60321	-67.0856	0.329144	-1.60321	1.60321	-67.0856	0.329144	0	0.000149137	0.00381645	12.9925	0.199391	O00743	PPP6_HUMAN	Serine/threonine-protein phosphatase 6 catalytic subunit	PPP6C	O00743	Homo sapiens	0.203	35144.3	sp	9606	1	1	HumanRefProteome_April2023	5	7
True	NO COVID / SEVERE	NO COVID	SEVERE	Q9P2D3	38.5419	14.7923	-1.38158	1.38158	-61.6203	0.383797	-1.38158	1.38158	-61.6203	0.383797	0	0.000566291	0.00383387	12.6961	0.191586	Q9P2D3	HTR5B_HUMAN	HEAT repeat-containing protein 5B	HEATR5B	Q9P2D3	Homo sapiens	0.096	224302	sp	9606	1	2	HumanRefProteome_April2023	12	13
True	MILD / SEVERE	MILD	SEVERE	Q13057	208.697	103.143	-1.01677	1.01677	-50.5778	0.494222	-1.01677	1.01677	-50.5778	0.494222	0	0.000590548	0.00383769	14.8532	0.151147	Q13057	COASY_HUMAN	Bifunctional coenzyme A synthase	COASY	Q13057	Homo sapiens	0.294	62328.8	sp	9606	1	4	HumanRefProteome_April2023	11	12
True	NO COVID / SEVERE	NO COVID	SEVERE	P52209	4695.44	2530.52	-0.891826	0.891826	-46.1068	0.538932	-0.891826	0.891826	-46.1068	0.538932	0	0.000570549	0.00385121	13.9391	0.146428	P52209	6PGD_HUMAN	6-phosphogluconate dehydrogenase, decarboxylating	PGD	P52209	Homo sapiens	0.592	53140	sp	9606	1	3	HumanRefProteome_April2023	27	42
True	NO COVID / SEVERE	NO COVID	SEVERE	Q8WUM0	25.4587	8.17554	-1.63877	1.63877	-67.887	0.32113	-1.63877	1.63877	-67.887	0.32113	0	0.000576479	0.00385382	11.7296	0.250169	Q8WUM0	NU133_HUMAN	Nuclear pore complex protein Nup133	NUP133	Q8WUM0	Homo sapiens	0.142	128979	sp	9606	1	2	HumanRefProteome_April2023	17	18
True	NO COVID / SEVERE	NO COVID	SEVERE	Q15311	54.2049	26.0075	-1.05949	1.05949	-52.02	0.4798	-1.05949	1.05949	-52.02	0.4798	0	0.000577733	0.00385382	13.6293	0.159631	Q15311	RBP1_HUMAN	RalA-binding protein 1	RALBP1	Q15311	Homo sapiens	0.056	76063.4	sp	9606	1	3	HumanRefProteome_April2023	3	3
True	NO COVID / SEVERE	NO COVID	SEVERE	Q5T5C0	51.9115	6.43107	-3.01292	3.01292	-87.6115	0.123885	-3.01292	3.01292	-87.6115	0.123885	0	0.000574931	0.00385382	9.11003	0.236683	Q5T5C0	STXB5_HUMAN	Syntaxin-binding protein 5	STXBP5	Q5T5C0	Homo sapiens	0.115	127573	sp	9606	1	1	HumanRefProteome_April2023	8	9
True	NO COVID / SEVERE	NO COVID	SEVERE	O15195	97.7499	43.5517	-1.16637	1.16637	-55.4458	0.445542	-1.16637	1.16637	-55.4458	0.445542	0	0.000576033	0.00385382	13.0904	0.182592	O15195	VILL_HUMAN	Villin-like protein	VILL	O15195	Homo sapiens	0.235	95907.4	sp	9606	1	3	HumanRefProteome_April2023	18	21
True	NO COVID / SEVERE	NO COVID	SEVERE	Q14739	99.1243	26.6207	-1.89669	1.89669	-73.1442	0.268558	-1.89669	1.89669	-73.1442	0.268558	0	0.000580266	0.00385937	13.5664	0.278414	Q14739	LBR_HUMAN	Delta(14)-sterol reductase LBR	LBR	Q14739	Homo sapiens	0.026	70703.2	sp	9606	1	2	HumanRefProteome_April2023	5	5
True	NO COVID / SEVERE	NO COVID	SEVERE	Q16851	1631.42	1042.42	-0.646195	0.646195	-36.1037	0.638963	-0.646195	0.646195	-36.1037	0.638963	0	0.000582787	0.0038648	17.7684	0.103507	Q16851	UGPA_HUMAN	UTP--glucose-1-phosphate uridylyltransferase	UGP2	Q16851	Homo sapiens	0.64	56940.2	sp	9606	1	5	HumanRefProteome_April2023	31	45
True	NO COVID / SEVERE	NO COVID	SEVERE	O75832	133.104	88.5777	-0.587535	0.587535	-33.4521	0.665479	-0.587535	0.587535	-33.4521	0.665479	0	0.000585976	0.00387462	15.3092	0.11542	O75832	PSD10_HUMAN	26S proteasome non-ATPase regulatory subunit 10	PSMD10	O75832	Homo sapiens	0.292	24427.8	sp	9606	1	1	HumanRefProteome_April2023	6	9
True	MILD / SEVERE	MILD	SEVERE	Q9Y4B6	40.997	22.5968	-0.859402	0.859402	-44.8819	0.551181	-0.859402	0.859402	-44.8819	0.551181	0	0.000599399	0.00388368	18.9556	0.162769	Q9Y4B6	DCAF1_HUMAN	DDB1- and CUL4-associated factor 1	DCAF1	Q9Y4B6	Homo sapiens	0.077	169007	sp	9606	1	3	HumanRefProteome_April2023	10	11
True	MILD / SEVERE	MILD	SEVERE	Q9Y371	174.278	117.655	-0.566823	0.566823	-32.4898	0.675102	-0.566823	0.566823	-32.4898	0.675102	0	0.000602359	0.00389135	19.4175	0.0961513	Q9Y371	SHLB1_HUMAN	Endophilin-B1	SH3GLB1	Q9Y371	Homo sapiens	0.364	40796.3	sp	9606	1	1	HumanRefProteome_April2023	10	11
True	NO COVID / SEVERE	NO COVID	SEVERE	P04075	9553.42	6146.59	-0.636229	0.636229	-35.6608	0.643392	-0.636229	0.636229	-35.6608	0.643392	0	0.000592179	0.00390425	17.77	0.109992	P04075	ALDOA_HUMAN	Fructose-bisphosphate aldolase A	ALDOA	P04075	Homo sapiens	0.654	39420	sp	9606	1	2	HumanRefProteome_April2023	25	36
True	MILD / SEVERE	MILD	SEVERE	Q12959	135.153	96.4401	-0.486885	0.486885	-28.6436	0.713564	-0.486884	0.486884	-28.6436	0.713564	0	0.000609455	0.00391237	19.6206	0.0964096	Q12959	DLG1_HUMAN	Disks large homolog 1	DLG1	Q12959	Homo sapiens	0.319	100455	sp	9606	1	2	HumanRefProteome_April2023	19	20
True	MILD / SEVERE	MILD	SEVERE	P61088	1209.56	2662.63	1.13837	1.13837	120.133	2.20133	1.13837	1.13837	120.133	2.20133	0	0.000610973	0.00391237	16.1098	0.15982	P61088	UBE2N_HUMAN	Ubiquitin-conjugating enzyme E2 N	UBE2N	P61088	Homo sapiens	0.717	17137.8	sp	9606	1	1	HumanRefProteome_April2023	9	14
True	MILD / SEVERE	MILD	SEVERE	O43149	78.0754	39.1898	-0.994391	0.994391	-49.8052	0.501948	-0.994391	0.994391	-49.8052	0.501948	0	0.000607686	0.00391237	16.2127	0.174004	O43149	ZZEF1_HUMAN	Zinc finger ZZ-type and EF-hand domain-containing protein 1	ZZEF1	O43149	Homo sapiens	0.08	331075	sp	9606	1	6	HumanRefProteome_April2023	19	21
True	MILD / SEVERE	MILD	SEVERE	Q9NVA2	180.609	122.855	-0.555917	0.555917	-31.9776	0.680224	-0.555917	0.555917	-31.9776	0.680224	0	0.000616255	0.00393469	19.8105	0.112222	Q9NVA2	SEP11_HUMAN	Septin-11	SEPTIN11	Q9NVA2	Homo sapiens	0.338	49398.2	sp	9606	1	3	HumanRefProteome_April2023	13	15
True	NO COVID / SEVERE	NO COVID	SEVERE	P13797	2618.16	1389.76	-0.913713	0.913713	-46.9183	0.530817	-0.913713	0.913713	-46.9183	0.530817	0	0.000602582	0.00396132	12.9992	0.160617	P13797	PLST_HUMAN	Plastin-3	PLS3	P13797	Homo sapiens	0.471	70811	sp	9606	1	4	HumanRefProteome_April2023	28	33
True	NO COVID / SEVERE	NO COVID	SEVERE	Q96BI1	54.7728	13.3649	-2.03501	2.03501	-75.5994	0.244006	-2.03501	2.03501	-75.5994	0.244006	0	0.000605307	0.00396773	11.2222	0.258015	Q96BI1	S22AI_HUMAN	Solute carrier family 22 member 18	SLC22A18	Q96BI1	Homo sapiens	0.028	44845.5	sp	9606	1	3	HumanRefProteome_April2023	1	1
True	MILD / SEVERE	MILD	SEVERE	P33176	713.361	422.728	-0.754902	0.754902	-40.7413	0.592587	-0.754902	0.754902	-40.7413	0.592587	0	0.000623616	0.00397012	19.7998	0.14029	P33176	KINH_HUMAN	Kinesin-1 heavy chain	KIF5B	P33176	Homo sapiens	0.482	109685	sp	9606	1	1	HumanRefProteome_April2023	42	48
True	NO COVID / SEVERE	NO COVID	SEVERE	P49589	224.97	150.921	-0.575944	0.575944	-32.9153	0.670847	-0.575944	0.575944	-32.9153	0.670847	0	0.0006114	0.00398931	17.3455	0.112037	P49589	SYCC_HUMAN	Cysteine--tRNA ligase, cytoplasmic	CARS1	P49589	Homo sapiens	0.298	85473.3	sp	9606	1	3	HumanRefProteome_April2023	21	24
True	NO COVID / SEVERE	NO COVID	SEVERE	P40939	393.38	86.8614	-2.17914	2.17914	-77.9192	0.220808	-2.17914	2.17914	-77.9192	0.220808	0	0.000617394	0.00398931	10.6263	0.208516	P40939	ECHA_HUMAN	Trifunctional enzyme subunit alpha, mitochondrial	HADHA	P40939	Homo sapiens	0.502	82999.6	sp	9606	1	2	HumanRefProteome_April2023	31	41
True	NO COVID / SEVERE	NO COVID	SEVERE	P78559	64.3407	212.534	1.72389	1.72389	230.325	3.30325	1.72389	1.72389	230.325	3.30325	0	0.00061398	0.00398931	10.7473	0.204944	P78559	MAP1A_HUMAN	Microtubule-associated protein 1A	MAP1A	P78559	Homo sapiens	0.232	305485	sp	9606	1	6	HumanRefProteome_April2023	44	50
True	NO COVID / SEVERE	NO COVID	SEVERE	P62314	93.8901	42.9068	-1.12977	1.12977	-54.3011	0.456989	-1.12977	1.12977	-54.3011	0.456989	0	0.000616902	0.00398931	17.1339	0.160578	P62314	SMD1_HUMAN	Small nuclear ribonucleoprotein Sm D1	SNRPD1	P62314	Homo sapiens	0.378	13281.6	sp	9606	1	1	HumanRefProteome_April2023	3	3
True	NO COVID / SEVERE	NO COVID	SEVERE	Q4G0F5	110.573	52.386	-1.07775	1.07775	-52.6233	0.473767	-1.07775	1.07775	-52.6233	0.473767	0	0.00061416	0.00398931	14.2318	0.200853	Q4G0F5	VP26B_HUMAN	Vacuolar protein sorting-associated protein 26B	VPS26B	Q4G0F5	Homo sapiens	0.351	39154.7	sp	9606	1	2	HumanRefProteome_April2023	9	9
True	NO COVID / SEVERE	NO COVID	SEVERE	Q96DV4	105.002	6.05377	-4.11644	4.11644	-94.2346	0.0576536	-4.11644	4.11644	-94.2346	0.0576536	0	0.00062235	0.00400302	9.01415	0.226206	Q96DV4	RM38_HUMAN	39S ribosomal protein L38, mitochondrial	MRPL38	Q96DV4	Homo sapiens	0.042	44596.5	sp	9606	1	2	HumanRefProteome_April2023	2	2
True	NO COVID / SEVERE	NO COVID	SEVERE	P45974	2178.1	1557.73	-0.483624	0.483624	-28.4821	0.715179	-0.483624	0.483624	-28.4821	0.715179	0	0.000623045	0.00400302	17.4784	0.10277	P45974	UBP5_HUMAN	Ubiquitin carboxyl-terminal hydrolase 5	USP5	P45974	Homo sapiens	0.4	95786.3	sp	9606	1	2	HumanRefProteome_April2023	33	40
True	NO COVID / MILD	NO COVID	MILD	Q7Z7M9	1726.72	54.9211	-4.97453	4.97453	-96.8193	0.0318066	-4.97453	4.97453	-96.8193	0.0318066	0	0.000157869	0.00400706	11.0289	0.426496	Q7Z7M9	GALT5_HUMAN	Polypeptide N-acetylgalactosaminyltransferase 5	GALNT5	Q7Z7M9	Homo sapiens	0.079	106266	sp	9606	1	1	HumanRefProteome_April2023	7	8
True	NO COVID / SEVERE	NO COVID	SEVERE	Q96N23	11.3287	116.8	3.36599	3.36599	931.011	10.3101	3.36599	3.36599	931.011	10.3101	0	0.000634596	0.00404805	9.38808	0.287965	Q96N23	CFA54_HUMAN	Cilia- and flagella-associated protein 54	CFAP54	Q96N23	Homo sapiens	0.004	351970	sp	9606	2	3	HumanRefProteome_April2023	1	1
True	NO COVID / SEVERE	NO COVID	SEVERE	Q8N766	79.523	8.4421	-3.2357	3.2357	-89.3841	0.106159	-3.2357	3.2357	-89.3841	0.106159	0	0.000637907	0.00404805	9.2793	0.377881	Q8N766	EMC1_HUMAN	ER membrane protein complex subunit 1	EMC1	Q8N766	Homo sapiens	0.12	111759	sp	9606	1	1	HumanRefProteome_April2023	12	13
True	NO COVID / SEVERE	NO COVID	SEVERE	P51659	178.243	86.1506	-1.04891	1.04891	-51.6668	0.483332	-1.04891	1.04891	-51.6668	0.483332	0	0.000636706	0.00404805	16.5932	0.160346	P51659	DHB4_HUMAN	Peroxisomal multifunctional enzyme type 2	HSD17B4	P51659	Homo sapiens	0.31	79686.4	sp	9606	1	3	HumanRefProteome_April2023	20	23
True	NO COVID / SEVERE	NO COVID	SEVERE	A0AV96	79.1339	47.8508	-0.725753	0.725753	-39.5319	0.604681	-0.725753	0.725753	-39.5319	0.604681	0	0.000637395	0.00404805	16.4164	0.127666	A0AV96	RBM47_HUMAN	RNA-binding protein 47	RBM47	A0AV96	Homo sapiens	0.327	64099.1	sp	9606	1	2	HumanRefProteome_April2023	14	17
True	NO COVID / SEVERE	NO COVID	SEVERE	Q15642	121.265	85.4089	-0.505705	0.505705	-29.5684	0.704316	-0.505705	0.505705	-29.5684	0.704316	0	0.000638977	0.00404805	15.3676	0.0726823	Q15642	CIP4_HUMAN	Cdc42-interacting protein 4	TRIP10	Q15642	Homo sapiens	0.28	68352.3	sp	9606	1	3	HumanRefProteome_April2023	13	14
True	MILD / SEVERE	MILD	SEVERE	Q14258	139.09	80.3089	-0.792389	0.792389	-42.2613	0.577387	-0.792389	0.792389	-42.2613	0.577387	0	0.000638862	0.00405539	19.5726	0.143363	Q14258	TRI25_HUMAN	E3 ubiquitin/ISG15 ligase TRIM25	TRIM25	Q14258	Homo sapiens	0.232	70973.4	sp	9606	1	2	HumanRefProteome_April2023	17	22
True	MILD / SEVERE	MILD	SEVERE	O14618	115.626	302.302	1.38653	1.38653	161.449	2.61449	1.38653	1.38653	161.449	2.61449	0	0.00064268	0.00406783	12.8621	0.205029	O14618	CCS_HUMAN	Copper chaperone for superoxide dismutase	CCS	O14618	Homo sapiens	0.193	29040.6	sp	9606	1	1	HumanRefProteome_April2023	6	7
True	NO COVID / SEVERE	NO COVID	SEVERE	O75116	149.14	20.514	-2.86199	2.86199	-86.2452	0.137548	-2.86199	2.86199	-86.2452	0.137548	0	0.000644115	0.00406923	9.40553	0.301441	O75116	ROCK2_HUMAN	Rho-associated protein kinase 2	ROCK2	O75116	Homo sapiens	0.115	160900	sp	9606	1	4	HumanRefProteome_April2023	13	15
True	MILD / SEVERE	MILD	SEVERE	Q16222	238.195	140.42	-0.762393	0.762393	-41.0482	0.589518	-0.762393	0.762393	-41.0482	0.589518	0	0.000645653	0.00407487	19.8561	0.125141	Q16222	UAP1_HUMAN	UDP-N-acetylhexosamine pyrophosphorylase	UAP1	Q16222	Homo sapiens	0.381	58769	sp	9606	1	3	HumanRefProteome_April2023	15	20
True	NO COVID / MILD	NO COVID	MILD	Q9H9A6	41.1487	9.54101	-2.10863	2.10863	-76.8133	0.231867	-2.10863	2.10863	-76.8134	0.231866	0	0.000163457	0.00411542	11.5325	0.141947	Q9H9A6	LRC40_HUMAN	LeSEVEREne-rich repeat-containing protein 40	LRRC40	Q9H9A6	Homo sapiens	0.146	68249.9	sp	9606	1	1	HumanRefProteome_April2023	8	8
True	MILD / SEVERE	MILD	SEVERE	P46060	164.461	104.954	-0.647984	0.647984	-36.1828	0.638172	-0.647984	0.647984	-36.1828	0.638172	0	0.000654016	0.00411579	17.8588	0.123895	P46060	RAGP1_HUMAN	Ran GTPase-activating protein 1	RANGAP1	P46060	Homo sapiens	0.281	63541.9	sp	9606	1	1	HumanRefProteome_April2023	13	13
True	NO COVID / SEVERE	NO COVID	SEVERE	P52789	95.0062	33.0734	-1.52235	1.52235	-65.1881	0.348119	-1.52235	1.52235	-65.1881	0.348119	0	0.000653797	0.00411892	11.168	0.259074	P52789	HXK2_HUMAN	Hexokinase-2	HK2	P52789	Homo sapiens	0.144	102380	sp	9606	1	2	HumanRefProteome_April2023	13	15
True	MILD / SEVERE	MILD	SEVERE	O75376	6.1926	27.9286	2.17312	2.17312	350.999	4.50999	2.17312	2.17312	350.999	4.50999	0	0.000661961	0.00415385	9.2311	0.253586	O75376	NCOR1_HUMAN	Nuclear receptor corepressor 1	NCOR1	O75376	Homo sapiens	0.007	270210	sp	9606	1	2	HumanRefProteome_April2023	1	1
True	NO COVID / SEVERE	NO COVID	SEVERE	Q99613	403.984	185.908	-1.11971	1.11971	-53.9813	0.460187	-1.11971	1.11971	-53.9813	0.460187	0	0.000665579	0.00415849	17.9942	0.186304	Q99613	EIF3C_HUMAN	Eukaryotic translation initiation factor 3 subunit C	EIF3C	Q99613	Homo sapiens	0.225	105344	sp	9606	1	1	HumanRefProteome_April2023	18	20
True	NO COVID / SEVERE	NO COVID	SEVERE	O00178	53.742	23.7686	-1.17699	1.17699	-55.7728	0.442272	-1.17699	1.17699	-55.7728	0.442272	0	0.000664375	0.00415849	12.0154	0.219388	O00178	GTPB1_HUMAN	GTP-binding protein 1	GTPBP1	O00178	Homo sapiens	0.19	72453.8	sp	9606	1	3	HumanRefProteome_April2023	9	9
True	NO COVID / SEVERE	NO COVID	SEVERE	Q99102	159.071	64.9353	-1.2926	1.2926	-59.1785	0.408215	-1.2926	1.2926	-59.1785	0.408215	0	0.000662109	0.00415849	15.3288	0.223325	Q99102	MUC4_HUMAN	MSEVEREn-4	MUC4	Q99102	Homo sapiens	0.031	542307	sp	9606	1	5	HumanRefProteome_April2023	14	15
True	MILD / SEVERE	MILD	SEVERE	Q8IWE2	811.135	401.721	-1.01375	1.01375	-50.4742	0.495258	-1.01375	1.01375	-50.4742	0.495258	0	0.000669186	0.00418719	15.8468	0.216979	Q8IWE2	NXP20_HUMAN	Protein NOXP20	FAM114A1	Q8IWE2	Homo sapiens	0.33	60741.7	sp	9606	1	2	HumanRefProteome_April2023	16	19
True	MILD / SEVERE	MILD	SEVERE	P50851	316.937	127.122	-1.31799	1.31799	-59.8906	0.401094	-1.31799	1.31799	-59.8906	0.401094	0	0.000671477	0.00418955	18.836	0.238076	P50851	LRBA_HUMAN	Lipopolysaccharide-responsive and beige-like anchor protein	LRBA	P50851	Homo sapiens	0.192	319108	sp	9606	1	4	HumanRefProteome_April2023	48	52
True	NO COVID / SEVERE	NO COVID	SEVERE	Q9H4E7	66.1352	29.4583	-1.16674	1.16674	-55.4575	0.445425	-1.16674	1.16674	-55.4575	0.445425	0	0.000676066	0.00419834	15.0902	0.175151	Q9H4E7	DEFI6_HUMAN	Differentially expressed in FDCP 6 homolog	DEF6	Q9H4E7	Homo sapiens	0.089	73910.3	sp	9606	1	1	HumanRefProteome_April2023	6	6
True	NO COVID / SEVERE	NO COVID	SEVERE	P53609	131.845	51.741	-1.34947	1.34947	-60.7563	0.392437	-1.34947	1.34947	-60.7563	0.392437	0	0.000677935	0.00419834	12.3197	0.183798	P53609	PGTB1_HUMAN	Geranylgeranyl transferase type-1 subunit beta	PGGT1B	P53609	Homo sapiens	0.17	42368.2	sp	9606	1	2	HumanRefProteome_April2023	6	6
True	NO COVID / SEVERE	NO COVID	SEVERE	O60763	397.299	221.73	-0.84142	0.84142	-44.1906	0.558094	-0.84142	0.84142	-44.1906	0.558094	0	0.000679361	0.00419834	17.2935	0.174985	O60763	USO1_HUMAN	General vesicular transport factor p115	USO1	O60763	Homo sapiens	0.374	107895	sp	9606	1	2	HumanRefProteome_April2023	36	43
True	NO COVID / SEVERE	NO COVID	SEVERE	P47989	114.703	27.0286	-2.08535	2.08535	-76.436	0.23564	-2.08535	2.08535	-76.436	0.23564	0	0.000678387	0.00419834	10.6463	0.294098	P47989	XDH_HUMAN	Xanthine dehydrogenase/oxidase	XDH	P47989	Homo sapiens	0.094	146424	sp	9606	1	4	HumanRefProteome_April2023	14	14
True	NO COVID / SEVERE	NO COVID	SEVERE	Q9NP58	432.492	233.785	-0.887492	0.887492	-45.9447	0.540553	-0.887492	0.887492	-45.9447	0.540553	0	0.000681414	0.00419958	17.9852	0.216122	Q9NP58	ABCB6_HUMAN	ATP-binding cassette sub-family B member 6	ABCB6	Q9NP58	Homo sapiens	0.036	93885.6	sp	9606	1	1	HumanRefProteome_April2023	2	3
True	NO COVID / SEVERE	NO COVID	SEVERE	Q15046	363.464	241.934	-0.587196	0.587196	-33.4365	0.665635	-0.587196	0.587196	-33.4365	0.665635	0	0.000686137	0.00420583	17.7696	0.101443	Q15046	SYK_HUMAN	Lysine--tRNA ligase	KARS1	Q15046	Homo sapiens	0.409	68048.1	sp	9606	1	3	HumanRefProteome_April2023	21	27
True	NO COVID / SEVERE	NO COVID	SEVERE	O75884	291.595	162.419	-0.844247	0.844247	-44.2998	0.557002	-0.844247	0.844247	-44.2998	0.557002	0	0.000685482	0.00420583	13.5124	0.0978061	O75884	RBBP9_HUMAN	Serine hydrolase RBBP9	RBBP9	O75884	Homo sapiens	0.419	20999.9	sp	9606	1	2	HumanRefProteome_April2023	5	8
True	NO COVID / SEVERE	NO COVID	SEVERE	P23142	192.619	50.3935	-1.93444	1.93444	-73.8378	0.261622	-1.93444	1.93444	-73.8378	0.261622	0	0.00069229	0.00420591	14.6246	0.320546	P23142	FBLN1_HUMAN	Fibulin-1	FBLN1	P23142	Homo sapiens	0.168	77214.1	sp	9606	1	4	HumanRefProteome_April2023	9	10
True	NO COVID / SEVERE	NO COVID	SEVERE	P00338	3564.1	2035.37	-0.808248	0.808248	-42.8925	0.571075	-0.808248	0.808248	-42.8925	0.571075	0	0.000693567	0.00420591	15.4026	0.128733	P00338	LDHA_HUMAN	L-lactate dehydrogenase A chain	LDHA	P00338	Homo sapiens	0.41	36688.7	sp	9606	1	2	HumanRefProteome_April2023	15	24
True	NO COVID / SEVERE	NO COVID	SEVERE	Q06124	206.841	137.956	-0.584316	0.584316	-33.3034	0.666966	-0.584316	0.584316	-33.3034	0.666966	0	0.000693027	0.00420591	16.2559	0.115466	Q06124	PTN11_HUMAN	Tyrosine-protein phosphatase non-receptor type 11	PTPN11	Q06124	Homo sapiens	0.336	68010.8	sp	9606	1	3	HumanRefProteome_April2023	15	18
True	NO COVID / SEVERE	NO COVID	SEVERE	Q86TI0	77.0687	3.75851	-4.35791	4.35791	-95.1232	0.0487682	-4.35791	4.35791	-95.1232	0.0487682	0	0.000689736	0.00420591	9.03485	0.506563	Q86TI0	TBCD1_HUMAN	TBC1 domain family member 1	TBC1D1	Q86TI0	Homo sapiens	0.043	133084	sp	9606	1	2	HumanRefProteome_April2023	6	6
True	MILD / SEVERE	MILD	SEVERE	Q8N5R6	10.6345	111.216	3.38653	3.38653	945.796	10.458	3.38653	3.38653	945.796	10.458	0	0.000681219	0.00422626	11.3383	0.439231	Q8N5R6	CCD33_HUMAN	Coiled-coil domain-containing protein 33	CCDC33	Q8N5R6	Homo sapiens	0.051	107216	sp	9606	1	3	HumanRefProteome_April2023	4	4
True	MILD / SEVERE	MILD	SEVERE	Q8WXI7	108.071	42.8642	-1.33413	1.33413	-60.337	0.39663	-1.33413	1.33413	-60.337	0.39663	0	0.000679733	0.00422626	10.9115	0.202303	Q8WXI7	MUC16_HUMAN	MSEVEREn-16	MUC16	Q8WXI7	Homo sapiens	0.019	1.51917e+06	sp	9606	1	3	HumanRefProteome_April2023	20	20
True	NO COVID / MILD	NO COVID	MILD	P30039	336.841	102.456	-1.71707	1.71707	-69.5833	0.304167	-1.71707	1.71707	-69.5833	0.304167	0	0.000169869	0.00424264	13.3639	0.216166	P30039	PBLD_HUMAN	Phenazine biosynthesis-like domain-containing protein	PBLD	P30039	Homo sapiens	0.333	31785.3	sp	9606	1	2	HumanRefProteome_April2023	6	6
True	NO COVID / SEVERE	NO COVID	SEVERE	Q14165	111.418	31.7416	-1.81153	1.81153	-71.5111	0.284889	-1.81153	1.81153	-71.5111	0.284889	0	0.000703158	0.0042527	10.8753	0.240861	Q14165	MLEC_HUMAN	Malectin	MLEC	Q14165	Homo sapiens	0.346	32233.9	sp	9606	1	1	HumanRefProteome_April2023	9	10
True	NO COVID / MILD	NO COVID	MILD	P08243	10.8858	63.1915	2.53729	2.53729	480.497	5.80497	2.53729	2.53729	480.497	5.80497	0	0.000174634	0.00426026	10.6356	0.289089	P08243	ASNS_HUMAN	Asparagine synthetase [glutamine-hydrolyzing]	ASNS	P08243	Homo sapiens	0.087	64369.9	sp	9606	1	4	HumanRefProteome_April2023	4	4
True	NO COVID / MILD	NO COVID	MILD	Q6P1N0	135.631	68.7114	-0.981071	0.981071	-49.3396	0.506604	-0.981071	0.981071	-49.3396	0.506604	0	0.000174668	0.00426026	18.8674	0.127317	Q6P1N0	C2D1A_HUMAN	Coiled-coil and C2 domain-containing protein 1A	CC2D1A	Q6P1N0	Homo sapiens	0.189	104062	sp	9606	1	1	HumanRefProteome_April2023	12	13
True	NO COVID / MILD	NO COVID	MILD	Q7Z3E2	29.3769	10.642	-1.46491	1.46491	-63.7742	0.362258	-1.46491	1.46491	-63.7742	0.362258	0	0.000173679	0.00426026	13.2339	0.12481	Q7Z3E2	CC186_HUMAN	Coiled-coil domain-containing protein 186	CCDC186	Q7Z3E2	Homo sapiens	0.076	103687	sp	9606	1	2	HumanRefProteome_April2023	5	5
True	NO COVID / SEVERE	NO COVID	SEVERE	Q15369	62.0034	109.336	0.818351	0.818351	76.3389	1.76339	0.818351	0.818351	76.3389	1.76339	0	0.000714231	0.00430818	16.564	0.0930024	Q15369	ELOC_HUMAN	Elongin-C	ELOC	Q15369	Homo sapiens	0.464	12473.2	sp	9606	1	1	HumanRefProteome_April2023	5	7
True	NO COVID / SEVERE	NO COVID	SEVERE	P05023	644.487	80.5746	-2.99975	2.99975	-87.4979	0.125021	-2.99975	2.99975	-87.4979	0.125021	0	0.000716297	0.00430918	9.6563	0.311731	P05023	AT1A1_HUMAN	Sodium/potassium-transporting ATPase subunit alpha-1	ATP1A1	P05023	Homo sapiens	0.376	112896	sp	9606	1	1	HumanRefProteome_April2023	37	48
True	MILD / SEVERE	MILD	SEVERE	O75208	11.7394	74.1607	2.65929	2.65929	531.723	6.31723	2.65929	2.65929	531.723	6.31723	0	0.000700536	0.00433382	11.392	0.370346	O75208	COQ9_HUMAN	Ubiquinone biosynthesis protein COQ9, mitochondrial	COQ9	O75208	Homo sapiens	0.157	35509	sp	9606	1	1	HumanRefProteome_April2023	3	3
True	MILD / SEVERE	MILD	SEVERE	P12814	3575.12	1843.6	-0.95547	0.95547	-48.4326	0.515674	-0.95547	0.95547	-48.4326	0.515674	0	0.000703571	0.00433694	16.3766	0.172368	P12814	ACTN1_HUMAN	Alpha-actinin-1	ACTN1	P12814	Homo sapiens	0.601	103058	sp	9606	1	2	HumanRefProteome_April2023	55	76
True	MILD / SEVERE	MILD	SEVERE	P06396	5229.09	3771.88	-0.471276	0.471276	-27.8674	0.721326	-0.471276	0.471276	-27.8674	0.721326	0	0.000705	0.00433694	19.3576	0.0797139	P06396	GELS_HUMAN	Gelsolin	GSN	P06396	Homo sapiens	0.485	85697.5	sp	9606	1	1	HumanRefProteome_April2023	32	47
True	NO COVID / SEVERE	NO COVID	SEVERE	P08240	108.096	30.708	-1.81563	1.81563	-71.592	0.28408	-1.81563	1.81563	-71.592	0.28408	0	0.000725623	0.00435374	12.3931	0.30937	P08240	SRPRA_HUMAN	Signal recognition particle receptor subunit alpha	SRPRA	P08240	Homo sapiens	0.097	69811.2	sp	9606	1	2	HumanRefProteome_April2023	6	6
True	MILD / SEVERE	MILD	SEVERE	Q9NXR7	41.9312	23.3814	-0.842662	0.842662	-44.2386	0.557614	-0.842662	0.842662	-44.2386	0.557614	0	0.000712824	0.00437279	17.9708	0.12793	Q9NXR7	BABA2_HUMAN	BRISC and BRCA1-A complex member 2	BABAM2	Q9NXR7	Homo sapiens	0.115	43551.7	sp	9606	1	2	HumanRefProteome_April2023	3	3
True	NO COVID / SEVERE	NO COVID	SEVERE	Q96JG6	31.628	9.3569	-1.7571	1.7571	-70.4157	0.295843	-1.7571	1.7571	-70.4157	0.295843	0	0.000731643	0.00437827	11.0244	0.305246	Q96JG6	VPS50_HUMAN	Syndetin	VPS50	Q96JG6	Homo sapiens	0.081	111174	sp	9606	1	3	HumanRefProteome_April2023	9	9
True	NO COVID / SEVERE	NO COVID	SEVERE	Q05209	48.8448	10.6209	-2.2013	2.2013	-78.2559	0.217441	-2.2013	2.2013	-78.2559	0.217441	0	0.000735371	0.00438193	11.3872	0.243614	Q05209	PTN12_HUMAN	Tyrosine-protein phosphatase non-receptor type 12	PTPN12	Q05209	Homo sapiens	0.085	88106.4	sp	9606	1	3	HumanRefProteome_April2023	6	6
True	NO COVID / SEVERE	NO COVID	SEVERE	O95759	31.6269	7.6501	-2.0476	2.0476	-75.8114	0.241886	-2.0476	2.0476	-75.8114	0.241886	0	0.000738049	0.00438193	11.0162	0.277468	O95759	TBCD8_HUMAN	TBC1 domain family member 8	TBC1D8	O95759	Homo sapiens	0.111	130835	sp	9606	1	3	HumanRefProteome_April2023	9	10
True	NO COVID / SEVERE	NO COVID	SEVERE	P17152	30.1881	9.31376	-1.69655	1.69655	-69.1476	0.308524	-1.69655	1.69655	-69.1476	0.308524	0	0.00073759	0.00438193	14.6853	0.236339	P17152	TMM11_HUMAN	Transmembrane protein 11, mitochondrial	TMEM11	P17152	Homo sapiens	0.125	21540.8	sp	9606	1	1	HumanRefProteome_April2023	2	3
True	MILD / SEVERE	MILD	SEVERE	P82909	48.6101	150.329	1.6288	1.6288	209.255	3.09255	1.6288	1.6288	209.255	3.09255	0	0.000717418	0.00438868	16.6879	0.195895	P82909	KGD4_HUMAN	Alpha-ketoglutarate dehydrogenase component 4	MRPS36	P82909	Homo sapiens	0.592	11466.2	sp	9606	1	2	HumanRefProteome_April2023	6	6
True	NO COVID / SEVERE	NO COVID	SEVERE	Q9UEE9	13.291	89.8344	2.75681	2.75681	575.902	6.75902	2.75681	2.75681	575.902	6.75902	0	0.000742403	0.00439627	9.28296	0.26779	Q9UEE9	CFDP1_HUMAN	Craniofacial development protein 1	CFDP1	Q9UEE9	Homo sapiens	0.07	33592.9	sp	9606	1	1	HumanRefProteome_April2023	2	2
True	MILD / SEVERE	MILD	SEVERE	O60306	10.8922	5.10924	-1.09211	1.09211	-53.0924	0.469076	-1.09211	1.09211	-53.0924	0.469076	0	0.000721371	0.00440056	14.7115	0.169894	O60306	AQR_HUMAN	RNA helicase aquarius	AQR	O60306	Homo sapiens	0.053	171295	sp	9606	1	4	HumanRefProteome_April2023	7	7
True	NO COVID / MILD	NO COVID	MILD	Q9H4G0	236.977	147.205	-0.686918	0.686918	-37.8821	0.621179	-0.686918	0.686918	-37.8821	0.621179	0	0.000182103	0.00440718	18.73	0.0916522	Q9H4G0	E41L1_HUMAN	Band 4.1-like protein 1	EPB41L1	Q9H4G0	Homo sapiens	0.33	98502.9	sp	9606	1	2	HumanRefProteome_April2023	25	29
True	MILD / SEVERE	MILD	SEVERE	Q96CP2	41.9851	93.7976	1.15967	1.15967	123.407	2.23407	1.15967	1.15967	123.407	2.23407	0	0.000726578	0.00442001	19.5585	0.195616	Q96CP2	FWCH2_HUMAN	FLYWCH family member 2	FLYWCH2	Q96CP2	Homo sapiens	0.4	14563.5	sp	9606	1	1	HumanRefProteome_April2023	5	7
True	NO COVID / SEVERE	NO COVID	SEVERE	P47756	1191.21	861.789	-0.46702	0.46702	-27.6543	0.723457	-0.46702	0.46702	-27.6543	0.723457	0	0.000750231	0.00443105	12.8232	0.073239	P47756	CAPZB_HUMAN	F-actin-capping protein subunit beta	CAPZB	P47756	Homo sapiens	0.357	30628.7	sp	9606	1	5	HumanRefProteome_April2023	10	12
True	NO COVID / MILD	NO COVID	MILD	Q96NA2	564.775	28.2535	-4.32117	4.32117	-94.9974	0.0500262	-4.32117	4.32117	-94.9974	0.0500262	0	0.000184582	0.00443281	11.1587	0.435506	Q96NA2	RILP_HUMAN	Rab-interacting lysosomal protein	RILP	Q96NA2	Homo sapiens	0.125	44200.4	sp	9606	1	1	HumanRefProteome_April2023	4	4
True	NO COVID / SEVERE	NO COVID	SEVERE	Q9NRF8	121.099	68.6154	-0.819581	0.819581	-43.3393	0.566607	-0.819581	0.819581	-43.3393	0.566607	0	0.000753452	0.00443852	13.7389	0.152219	Q9NRF8	PYRG2_HUMAN	CTP synthase 2	CTPS2	Q9NRF8	Homo sapiens	0.217	65677.6	sp	9606	1	1	HumanRefProteome_April2023	11	12
True	NO COVID / SEVERE	NO COVID	SEVERE	Q8NFW8	122.812	37.8455	-1.69826	1.69826	-69.1842	0.308158	-1.69826	1.69826	-69.1842	0.308158	0	0.000757286	0.00444955	11.2958	0.285449	Q8NFW8	NEUA_HUMAN	N-acylneuraminate cytidylyltransferase	CMAS	Q8NFW8	Homo sapiens	0.281	48379.2	sp	9606	1	2	HumanRefProteome_April2023	13	15
True	NO COVID / MILD	NO COVID	MILD	Q8NB90	229.757	16.9369	-3.76187	3.76187	-92.6283	0.0737166	-3.76187	3.76187	-92.6283	0.0737166	0	0.000187238	0.00446226	11.0451	0.39843	Q8NB90	SPAT5_HUMAN	Ribosome biogenesis protein SPATA5	SPATA5	Q8NB90	Homo sapiens	0.049	97904.4	sp	9606	1	3	HumanRefProteome_April2023	3	3
True	MILD / SEVERE	MILD	SEVERE	Q5H9F3	114.114	65.0334	-0.811226	0.811226	-43.0103	0.569897	-0.811226	0.811226	-43.0103	0.569897	0	0.000736665	0.00446896	9.14306	0.0932628	Q5H9F3	BCORL_HUMAN	BCL-6 corepressor-like protein 1	BCORL1	Q5H9F3	Homo sapiens	0.008	190561	sp	9606	1	2	HumanRefProteome_April2023	1	1
True	NO COVID / SEVERE	NO COVID	SEVERE	Q8TBY9	254.707	12.1959	-4.38437	4.38437	-95.2118	0.0478821	-4.38437	4.38437	-95.2118	0.0478821	0	0.000763747	0.00447591	9.05762	0.515546	Q8TBY9	CF251_HUMAN	Cilia- and flagella-associated protein 251	CFAP251	Q8TBY9	Homo sapiens	0.115	129952	sp	9606	1	2	HumanRefProteome_April2023	10	11
True	NO COVID / SEVERE	NO COVID	SEVERE	Q9Y6Y0	22.8828	9.10627	-1.32933	1.32933	-60.2048	0.397952	-1.32933	1.32933	-60.2048	0.397952	0	0.000766618	0.00448116	16.4267	0.261925	Q9Y6Y0	NS1BP_HUMAN	Influenza virus NS1A-binding protein	IVNS1ABP	Q9Y6Y0	Homo sapiens	0.092	71729.4	sp	9606	1	3	HumanRefProteome_April2023	3	3
True	MILD / SEVERE	MILD	SEVERE	Q96GK7	79.6445	47.0888	-0.758189	0.758189	-40.8762	0.591238	-0.758189	0.758189	-40.8762	0.591238	0	0.000742484	0.00448662	12.4313	0.119443	Q96GK7	FAH2A_HUMAN	Fumarylacetoacetate hydrolase domain-containing protein 2A	FAHD2A	Q96GK7	Homo sapiens	0.328	34596.2	sp	9606	1	1	HumanRefProteome_April2023	6	6
True	MILD / SEVERE	MILD	SEVERE	Q14CX7	39.6669	17.1506	-1.20968	1.20968	-56.7635	0.432365	-1.20968	1.20968	-56.7635	0.432365	0	0.000743673	0.00448662	13.1625	0.197588	Q14CX7	NAA25_HUMAN	N-alpha-acetyltransferase 25, NatB auxiliary subunit	NAA25	Q14CX7	Homo sapiens	0.116	112292	sp	9606	1	1	HumanRefProteome_April2023	12	12
True	NO COVID / SEVERE	NO COVID	SEVERE	Q9H2D6	23.8715	6.79742	-1.81223	1.81223	-71.5249	0.284751	-1.81223	1.81223	-71.5249	0.284751	0	0.000771235	0.00449656	9.81349	0.199888	Q9H2D6	TARA_HUMAN	TRIO and F-actin-binding protein	TRIOBP	Q9H2D6	Homo sapiens	0.036	261376	sp	9606	1	3	HumanRefProteome_April2023	6	6
True	NO COVID / MILD	NO COVID	MILD	P36915	268.861	55.2417	-2.28303	2.28303	-79.4535	0.205465	-2.28303	2.28303	-79.4535	0.205465	0	0.000190464	0.00450475	11.8349	0.161397	P36915	GNL1_HUMAN	Guanine nucleotide-binding protein-like 1	GNL1	P36915	Homo sapiens	0.219	68660.9	sp	9606	1	2	HumanRefProteome_April2023	12	13
True	MILD / SEVERE	MILD	SEVERE	Q9P2E9	352.769	208.113	-0.761358	0.761358	-41.0059	0.589941	-0.761358	0.761358	-41.0059	0.589941	0	0.000751249	0.00451988	17.7611	0.140902	Q9P2E9	RRBP1_HUMAN	Ribosome-binding protein 1	RRBP1	Q9P2E9	Homo sapiens	0.317	152456	sp	9606	1	5	HumanRefProteome_April2023	40	42
True	MILD / SEVERE	MILD	SEVERE	Q9H4Z3	12.3583	4.29794	-1.52376	1.52376	-65.2222	0.347778	-1.52376	1.52376	-65.2222	0.347778	0	0.000759554	0.00452017	10.09	0.213073	Q9H4Z3	CAPAM_HUMAN	mRNA (2'-O-methyladenosine-N(6)-)-methyltransferase	PCIF1	Q9H4Z3	Homo sapiens	0.067	80669.7	sp	9606	1	1	HumanRefProteome_April2023	4	4
True	MILD / SEVERE	MILD	SEVERE	Q96S59	17.3334	6.62957	-1.38657	1.38657	-61.7526	0.382474	-1.38657	1.38657	-61.7526	0.382474	0	0.000758258	0.00452017	10.5723	0.220436	Q96S59	RANB9_HUMAN	Ran-binding protein 9	RANBP9	Q96S59	Homo sapiens	0.053	77847.3	sp	9606	1	1	HumanRefProteome_April2023	3	3
True	MILD / SEVERE	MILD	SEVERE	P0C874;Q6ZUB0	43.0487	10.2178	-2.07489	2.07489	-76.2647	0.237353	-2.07489	2.07489	-76.2647	0.237353	0	0.000753503	0.00452017	10.5875	0.263848	P0C874;Q6ZUB0	S31D3_HUMAN;S31D4_HUMAN	Spermatogenesis-associated protein 31D3;Spermatogenesis-associated protein 31D4	SPATA31D3;SPATA31D4	P0C874;Q6ZUB0	Homo sapiens	0.9%;0.9%	102418.66;102305.5	sp	9606	2	1;2	HumanRefProteome_April2023	1	1
True	MILD / SEVERE	MILD	SEVERE	Q9BYN0	150.197	67.9697	-1.14389	1.14389	-54.7464	0.452536	-1.14389	1.14389	-54.7464	0.452536	0	0.000758386	0.00452017	14.5506	0.21179	Q9BYN0	SRXN1_HUMAN	Sulfiredoxin-1	SRXN1	Q9BYN0	Homo sapiens	0.204	14259.1	sp	9606	1	2	HumanRefProteome_April2023	4	4
True	MILD / SEVERE	MILD	SEVERE	Q96JB2	49.5669	23.6228	-1.06919	1.06919	-52.3415	0.476585	-1.06919	1.06919	-52.3415	0.476585	0	0.000766168	0.00454718	18.3169	0.206061	Q96JB2	COG3_HUMAN	Conserved oligomeric Golgi complex subunit 3	COG3	Q96JB2	Homo sapiens	0.162	94095.9	sp	9606	1	3	HumanRefProteome_April2023	12	12
True	MILD / SEVERE	MILD	SEVERE	P21399	183.689	106.814	-0.782162	0.782162	-41.8505	0.581495	-0.782162	0.782162	-41.8505	0.581495	0	0.000773906	0.00455377	19.241	0.123639	P21399	ACOHC_HUMAN	Cytoplasmic aconitate hydratase	ACO1	P21399	Homo sapiens	0.371	98398.9	sp	9606	1	3	HumanRefProteome_April2023	26	32
True	MILD / SEVERE	MILD	SEVERE	Q9NZ32	34.765	21.9113	-0.665962	0.665962	-36.9732	0.630268	-0.665962	0.665962	-36.9732	0.630268	0	0.000775596	0.00455377	19.7084	0.115311	Q9NZ32	ARP10_HUMAN	Actin-related protein 10	ACTR10	Q9NZ32	Homo sapiens	0.185	46307	sp	9606	1	1	HumanRefProteome_April2023	6	6
True	MILD / SEVERE	MILD	SEVERE	Q86VP6	731.513	380.298	-0.943752	0.943752	-48.0121	0.519879	-0.943752	0.943752	-48.0121	0.519879	0	0.0007743	0.00455377	19.1725	0.164282	Q86VP6	CAND1_HUMAN	Cullin-associated NEDD8-dissociated protein 1	CAND1	Q86VP6	Homo sapiens	0.364	136376	sp	9606	1	2	HumanRefProteome_April2023	37	49
True	MILD / SEVERE	MILD	SEVERE	P10586	32.5516	106.169	1.70556	1.70556	226.156	3.26156	1.70556	1.70556	226.156	3.26156	0	0.000774505	0.00455377	11.8638	0.253782	P10586	PTPRF_HUMAN	Receptor-type tyrosine-protein phosphatase F	PTPRF	P10586	Homo sapiens	0.047	212879	sp	9606	1	2	HumanRefProteome_April2023	7	7
True	NO COVID / SEVERE	NO COVID	SEVERE	Q15526	38.2627	8.78467	-2.12288	2.12288	-77.0412	0.229588	-2.12288	2.12288	-77.0412	0.229588	0	0.000797168	0.00463584	10.7945	0.272137	Q15526	SURF1_HUMAN	Surfeit locus protein 1	SURF1	Q15526	Homo sapiens	0.147	33331.4	sp	9606	1	1	HumanRefProteome_April2023	4	4
True	NO COVID / SEVERE	NO COVID	SEVERE	P30876	47.8839	20.342	-1.23508	1.23508	-57.518	0.42482	-1.23508	1.23508	-57.518	0.42482	0	0.000799977	0.00464027	14.8247	0.200985	P30876	RPB2_HUMAN	DNA-directed RNA polymerase II subunit RPB2	POLR2B	P30876	Homo sapiens	0.11	133897	sp	9606	1	1	HumanRefProteome_April2023	9	9
True	MILD / SEVERE	MILD	SEVERE	Q13555	35.7492	16.6391	-1.10333	1.10333	-53.4561	0.465439	-1.10333	1.10333	-53.4561	0.465439	0	0.000792449	0.00464028	12.9967	0.171763	Q13555	KCC2G_HUMAN	Calcium/calmodulin-dependent protein kinase type II subunit gamma	CAMK2G	Q13555	Homo sapiens	0.131	62607.2	sp	9606	1	4	HumanRefProteome_April2023	4	4
True	MILD / SEVERE	MILD	SEVERE	P45954	43.0543	127.158	1.56239	1.56239	195.343	2.95343	1.56239	1.56239	195.343	2.95343	0	0.000797443	0.00464468	13.6861	0.242276	P45954	ACDSB_HUMAN	Short/branched chain specific acyl-CoA dehydrogenase, mitochondrial	ACADSB	P45954	Homo sapiens	0.336	47485.4	sp	9606	1	1	HumanRefProteome_April2023	11	12
True	MILD / SEVERE	MILD	SEVERE	Q12874	131.921	79.0243	-0.73931	0.73931	-40.0974	0.599026	-0.73931	0.73931	-40.0974	0.599026	0	0.000795601	0.00464468	15.9522	0.141604	Q12874	SF3A3_HUMAN	Splicing factor 3A subunit 3	SF3A3	Q12874	Homo sapiens	0.305	58848.9	sp	9606	1	1	HumanRefProteome_April2023	14	17
True	MILD / SEVERE	MILD	SEVERE	Q8TEX9	237.463	60.7787	-1.96607	1.96607	-74.405	0.25595	-1.96607	1.96607	-74.405	0.25595	0	0.000802442	0.0046614	11.7916	0.268638	Q8TEX9	IPO4_HUMAN	Importin-4	IPO4	Q8TEX9	Homo sapiens	0.2	118715	sp	9606	1	2	HumanRefProteome_April2023	14	19
True	NO COVID / MILD	NO COVID	MILD	Q99714	132.526	62.9849	-1.0732	1.0732	-52.4735	0.475265	-1.0732	1.0732	-52.4735	0.475265	0	0.000199667	0.00468692	17.0213	0.139773	Q99714	HCD2_HUMAN	3-hydroxyacyl-CoA dehydrogenase type-2	HSD17B10	Q99714	Homo sapiens	0.72	26923.1	sp	9606	1	3	HumanRefProteome_April2023	12	14
True	NO COVID / SEVERE	NO COVID	SEVERE	P19525	93.8051	57.1428	-0.715095	0.715095	-39.0835	0.609165	-0.715095	0.715095	-39.0835	0.609165	0	0.000811818	0.00469695	17.9831	0.11672	P19525	E2AK2_HUMAN	Interferon-induced, double-stranded RNA-activated protein kinase	EIF2AK2	P19525	Homo sapiens	0.245	62094.3	sp	9606	1	2	HumanRefProteome_April2023	13	15
True	MILD / SEVERE	MILD	SEVERE	Q14204	602.333	229.168	-1.39415	1.39415	-61.9532	0.380468	-1.39415	1.39415	-61.9532	0.380468	0	0.00081696	0.00472023	16.629	0.242645	Q14204	DYHC1_HUMAN	Cytoplasmic dynein 1 heavy chain 1	DYNC1H1	Q14204	Homo sapiens	0.481	532408	sp	9606	1	5	HumanRefProteome_April2023	192	233
True	MILD / SEVERE	MILD	SEVERE	O14772	26.7694	11.6833	-1.19614	1.19614	-56.3558	0.436442	-1.19614	1.19614	-56.3558	0.436442	0	0.000816746	0.00472023	15.4178	0.182647	O14772	FPGT_HUMAN	Fucose-1-phosphate guanylyltransferase	FPGT	O14772	Homo sapiens	0.102	68009.5	sp	9606	1	3	HumanRefProteome_April2023	5	7
True	MILD / SEVERE	MILD	SEVERE	Q96DU7	21.22	10.1604	-1.06246	1.06246	-52.1186	0.478814	-1.06246	1.06246	-52.1186	0.478814	0	0.000819035	0.00472023	14.7608	0.156577	Q96DU7	IP3KC_HUMAN	Inositol-trisphosphate 3-kinase C	ITPKC	Q96DU7	Homo sapiens	0.129	75207.4	sp	9606	1	1	HumanRefProteome_April2023	6	6
True	MILD / SEVERE	MILD	SEVERE	P27708	48.0885	17.6512	-1.44592	1.44592	-63.2943	0.367057	-1.44592	1.44592	-63.2943	0.367057	0	0.000827765	0.00472728	11.8899	0.228824	P27708	PYR1_HUMAN	CAD protein	CAD	P27708	Homo sapiens	0.079	242984	sp	9606	1	3	HumanRefProteome_April2023	16	17
True	MILD / SEVERE	MILD	SEVERE	P42574	422.539	238.641	-0.824245	0.824245	-43.5222	0.564778	-0.824245	0.824245	-43.5222	0.564778	0	0.000833209	0.00472728	17.5035	0.13657	P42574	CASP3_HUMAN	Caspase-3	CASP3	P42574	Homo sapiens	0.249	31607.9	sp	9606	1	2	HumanRefProteome_April2023	6	8
True	MILD / SEVERE	MILD	SEVERE	Q03426	79.8992	34.9681	-1.19214	1.19214	-56.2347	0.437653	-1.19214	1.19214	-56.2347	0.437653	0	0.000823476	0.00472728	13.359	0.178123	Q03426	KIME_HUMAN	Mevalonate kinase	MVK	Q03426	Homo sapiens	0.225	42450.9	sp	9606	1	1	HumanRefProteome_April2023	7	7
True	MILD / SEVERE	MILD	SEVERE	Q8WVV4	197.498	102.885	-0.940807	0.940807	-47.9059	0.520941	-0.940807	0.940807	-47.9059	0.520941	0	0.000829761	0.00472728	19.8696	0.179445	Q8WVV4	POF1B_HUMAN	Protein POF1B	POF1B	Q8WVV4	Homo sapiens	0.253	68065.1	sp	9606	1	3	HumanRefProteome_April2023	12	14
True	MILD / SEVERE	MILD	SEVERE	Q9UNE7	174.554	45.0392	-1.95442	1.95442	-74.1975	0.258025	-1.95442	1.95442	-74.1975	0.258025	0	0.000825045	0.00472728	10.3119	0.269591	Q9UNE7	CHIP_HUMAN	E3 ubiquitin-protein ligase CHIP	STUB1	Q9UNE7	Homo sapiens	0.238	34856.2	sp	9606	1	2	HumanRefProteome_April2023	6	6
True	MILD / SEVERE	MILD	SEVERE	Q5VTQ0	34.334	6.86841	-2.32159	2.32159	-79.9953	0.200047	-2.32159	2.32159	-79.9953	0.200047	0	0.000832668	0.00472728	9.02387	0.18809	Q5VTQ0	TT39B_HUMAN	Tetratricopeptide repeat protein 39B	TTC39B	Q5VTQ0	Homo sapiens	0.067	76955.6	sp	9606	1	4	HumanRefProteome_April2023	4	4
True	MILD / SEVERE	MILD	SEVERE	A0AVT1	337.323	186.216	-0.857152	0.857152	-44.7959	0.552041	-0.857152	0.857152	-44.7959	0.552041	0	0.000838143	0.00474298	19.1764	0.156183	A0AVT1	UBA6_HUMAN	Ubiquitin-like modifier-activating enzyme 6	UBA6	A0AVT1	Homo sapiens	0.326	117970	sp	9606	1	1	HumanRefProteome_April2023	29	37
True	MILD / SEVERE	MILD	SEVERE	Q96ST3	9.23827	17.0219	0.881697	0.881697	84.2541	1.84254	0.881697	0.881697	84.2541	1.84254	0	0.000849857	0.00479687	16.6951	0.127142	Q96ST3	SIN3A_HUMAN	Paired amphipathic helix protein Sin3a	SIN3A	Q96ST3	Homo sapiens	0.054	145175	sp	9606	1	2	HumanRefProteome_April2023	7	7
True	NO COVID / SEVERE	NO COVID	SEVERE	Q13404	720.995	1739.51	1.27062	1.27062	141.266	2.41266	1.27062	1.27062	141.266	2.41266	0	0.000831547	0.00479885	11.0593	0.152955	Q13404	UB2V1_HUMAN	Ubiquitin-conjugating enzyme E2 variant 1	UBE2V1	Q13404	Homo sapiens	0.17	16495	sp	9606	1	2	HumanRefProteome_April2023	2	3
True	NO COVID / SEVERE	NO COVID	SEVERE	P17812	74.255	28.8933	-1.36175	1.36175	-61.0891	0.389109	-1.36175	1.36175	-61.0891	0.389109	0	0.000836119	0.0048008	11.1244	0.245633	P17812	PYRG1_HUMAN	CTP synthase 1	CTPS1	P17812	Homo sapiens	0.198	66690.4	sp	9606	1	2	HumanRefProteome_April2023	11	12
True	NO COVID / SEVERE	NO COVID	SEVERE	Q9NTI5	25.4384	5.86462	-2.1169	2.1169	-76.9458	0.230542	-2.1169	2.1169	-76.9458	0.230542	0	0.000836091	0.0048008	9.17176	0.292106	Q9NTI5	PDS5B_HUMAN	Sister chromatid cohesion protein PDS5 homolog B	PDS5B	Q9NTI5	Homo sapiens	0.077	164667	sp	9606	1	1	HumanRefProteome_April2023	12	14
True	NO COVID / SEVERE	NO COVID	SEVERE	Q9NXC5	15.2079	5.89243	-1.36789	1.36789	-61.2543	0.387457	-1.36789	1.36789	-61.2543	0.387457	0	0.000839102	0.00480576	11.453	0.196796	Q9NXC5	MIO_HUMAN	GATOR complex protein MIOS	MIOS	Q9NXC5	Homo sapiens	0.051	98584.4	sp	9606	1	2	HumanRefProteome_April2023	3	3
True	MILD / SEVERE	MILD	SEVERE	Q96I24	114.243	77.4039	-0.561632	0.561632	-32.2465	0.677535	-0.561632	0.561632	-32.2465	0.677535	0	0.000858669	0.00483415	19.3353	0.0968734	Q96I24	FUBP3_HUMAN	Far upstream element-binding protein 3	FUBP3	Q96I24	Homo sapiens	0.299	61640.4	sp	9606	1	2	HumanRefProteome_April2023	11	11
True	NO COVID / SEVERE	NO COVID	SEVERE	Q9UHD8	319.756	174.11	-0.876972	0.876972	-45.5491	0.544509	-0.876972	0.876972	-45.5491	0.544509	0	0.00084634	0.00483501	12.5092	0.133367	Q9UHD8	SEPT9_HUMAN	Septin-9	SEPTIN9	Q9UHD8	Homo sapiens	0.423	65401.4	sp	9606	1	2	HumanRefProteome_April2023	24	31
True	NO COVID / SEVERE	NO COVID	SEVERE	Q9BVL4	21.955	7.74496	-1.50322	1.50322	-64.7235	0.352765	-1.50322	1.50322	-64.7235	0.352765	0	0.000851854	0.00485429	11.2349	0.192161	Q9BVL4	SELO_HUMAN	Protein adenylyltransferase SelO, mitochondrial	SELENOO	Q9BVL4	Homo sapiens	0.075	73489.3	sp	9606	1	3	HumanRefProteome_April2023	3	4
True	NO COVID / SEVERE	NO COVID	SEVERE	Q9NZM1	153.89	13.7572	-3.48364	3.48364	-91.0604	0.0893963	-3.48364	3.48364	-91.0604	0.0893963	0	0.000854013	0.00485439	9.20079	0.251253	Q9NZM1	MYOF_HUMAN	Myoferlin	MYOF	Q9NZM1	Homo sapiens	0.371	234709	sp	9606	1	1	HumanRefProteome_April2023	73	86
True	MILD / SEVERE	MILD	SEVERE	P50991	624.603	341.79	-0.869828	0.869828	-45.2788	0.547212	-0.869828	0.869828	-45.2788	0.547212	0	0.000871358	0.00485566	19.202	0.149069	P50991	TCPD_HUMAN	T-complex protein 1 subunit delta	CCT4	P50991	Homo sapiens	0.397	57924.2	sp	9606	1	4	HumanRefProteome_April2023	20	27
True	MILD / SEVERE	MILD	SEVERE	Q7Z478	11.8713	5.41163	-1.13335	1.13335	-54.4143	0.455857	-1.13335	1.13335	-54.4143	0.455857	0	0.000868523	0.00485566	10.0571	0.16655	Q7Z478	DHX29_HUMAN	ATP-dependent RNA helicase DHX29	DHX29	Q7Z478	Homo sapiens	0.055	155236	sp	9606	1	2	HumanRefProteome_April2023	8	8
True	MILD / SEVERE	MILD	SEVERE	Q4V328	135.553	88.8841	-0.608861	0.608861	-34.4286	0.655714	-0.608861	0.608861	-34.4286	0.655714	0	0.000868979	0.00485566	15.4974	0.109059	Q4V328	GRAP1_HUMAN	GRIP1-associated protein 1	GRIPAP1	Q4V328	Homo sapiens	0.247	96005.5	sp	9606	1	2	HumanRefProteome_April2023	18	18
True	MILD / SEVERE	MILD	SEVERE	P61011	57.3041	96.0542	0.745211	0.745211	67.6219	1.67622	0.745211	0.745211	67.6219	1.67622	0	0.000870068	0.00485566	19.3648	0.143266	P61011	SRP54_HUMAN	Signal recognition particle subunit SRP54	SRP54	P61011	Homo sapiens	0.208	55704.7	sp	9606	1	1	HumanRefProteome_April2023	11	13
True	MILD / SEVERE	MILD	SEVERE	P00751	999.159	307.136	-1.70184	1.70184	-69.2606	0.307394	-1.70184	1.70184	-69.2606	0.307394	0	0.000875823	0.00486815	13.3965	0.262982	P00751	CFAB_HUMAN	Complement factor B	CFB	P00751	Homo sapiens	0.288	85532.9	sp	9606	1	2	HumanRefProteome_April2023	20	28
True	NO COVID / MILD	NO COVID	MILD	Q05086	40.2162	120.915	1.58814	1.58814	200.662	3.00662	1.58814	1.58814	200.662	3.00662	0	0.000209395	0.00487858	12.8536	0.165382	Q05086	UBE3A_HUMAN	Ubiquitin-protein ligase E3A	UBE3A	Q05086	Homo sapiens	0.168	100688	sp	9606	1	4	HumanRefProteome_April2023	11	12
True	MILD / SEVERE	MILD	SEVERE	Q5TCQ9	13.1934	4.97701	-1.40646	1.40646	-62.2764	0.377236	-1.40646	1.40646	-62.2764	0.377236	0	0.00088303	0.00489578	13.5257	0.238979	Q5TCQ9	MAGI3_HUMAN	Membrane-associated guanylate kinase, WW and PDZ domain-containing protein 3	MAGI3	Q5TCQ9	Homo sapiens	0.031	162949	sp	9606	1	3	HumanRefProteome_April2023	3	3
True	NO COVID / SEVERE	NO COVID	SEVERE	O75175	36.5181	174.884	2.25971	2.25971	378.896	4.78896	2.25971	2.25971	378.896	4.78896	0	0.000868143	0.00489788	9.10751	0.217654	O75175	CNOT3_HUMAN	CCR4-NOT transcription complex subunit 3	CNOT3	O75175	Homo sapiens	0.081	81872	sp	9606	1	1	HumanRefProteome_April2023	6	6
True	NO COVID / SEVERE	NO COVID	SEVERE	Q0VDF9	152.757	108.859	-0.488774	0.488774	-28.737	0.71263	-0.488774	0.488774	-28.737	0.71263	0	0.000867759	0.00489788	17.9814	0.0971877	Q0VDF9	HSP7E_HUMAN	Heat shock 70 kDa protein 14	HSPA14	Q0VDF9	Homo sapiens	0.303	54794.4	sp	9606	1	1	HumanRefProteome_April2023	9	9
True	NO COVID / SEVERE	NO COVID	SEVERE	P0CG47;P0CG48;P62979;P62987	3263.59	5533.48	0.761729	0.761729	69.5522	1.69552	0.761729	0.761729	69.5522	1.69552	0	0.00086795	0.00489788	11.581	0.103471	P0CG47;P0CG48;P62979;P62987	UBB_HUMAN;UBC_HUMAN;RS27A_HUMAN;RL40_HUMAN	Polyubiquitin-B;Polyubiquitin-C;Ubiquitin-40S ribosomal protein S27a;Ubiquitin-60S ribosomal protein L40	UBB;UBC;RPS27A;UBA52	P0CG47;P0CG48;P62979;P62987	Homo sapiens	64.2%;64.4%;31.4%;38.3%	25761.64;77038.61;17964.91;14728.31	sp	9606	1	1;3;2;2	HumanRefProteome_April2023	5	7
True	NO COVID / MILD	NO COVID	MILD	P35813	136.645	66.1842	-1.04587	1.04587	-51.5647	0.484353	-1.04587	1.04587	-51.5647	0.484353	0	0.000213624	0.00491091	12.9369	0.117073	P35813	PPM1A_HUMAN	Protein phosphatase 1A	PPM1A	P35813	Homo sapiens	0.243	42447.7	sp	9606	1	1	HumanRefProteome_April2023	8	9
True	NO COVID / MILD	NO COVID	MILD	Q99436	111.211	379.14	1.76943	1.76943	240.919	3.40919	1.76943	1.76943	240.919	3.40919	0	0.000213928	0.00491091	18.2076	0.33003	Q99436	PSB7_HUMAN	Proteasome subunit beta type-7	PSMB7	Q99436	Homo sapiens	0.329	29965.4	sp	9606	1	1	HumanRefProteome_April2023	6	7
True	NO COVID / SEVERE	NO COVID	SEVERE	P12814	3575.12	1938.08	-0.883366	0.883366	-45.7899	0.542101	-0.883366	0.883366	-45.7899	0.542101	0	0.000875615	0.00492778	12.2426	0.155276	P12814	ACTN1_HUMAN	Alpha-actinin-1	ACTN1	P12814	Homo sapiens	0.601	103058	sp	9606	1	2	HumanRefProteome_April2023	55	76
True	NO COVID / SEVERE	NO COVID	SEVERE	P08754	132.788	41.5139	-1.67746	1.67746	-68.7368	0.312632	-1.67746	1.67746	-68.7368	0.312632	0	0.000878681	0.00493279	10.4331	0.259752	P08754	GNAI3_HUMAN	Guanine nucleotide-binding protein G(i) subunit alpha-3	GNAI3	P08754	Homo sapiens	0.119	40532.2	sp	9606	1	3	HumanRefProteome_April2023	4	4
True	NO COVID / SEVERE	NO COVID	SEVERE	Q9P000	39.7052	23.6741	-0.746017	0.746017	-40.3753	0.596247	-0.746017	0.746017	-40.3753	0.596247	0	0.000881996	0.00493918	16.4682	0.111232	Q9P000	COMD9_HUMAN	COMM domain-containing protein 9	COMMD9	Q9P000	Homo sapiens	0.389	21819.1	sp	9606	1	2	HumanRefProteome_April2023	5	6
True	NO COVID / SEVERE	NO COVID	SEVERE	O43865	129.962	64.4778	-1.01121	1.01121	-50.3871	0.496129	-1.01121	1.01121	-50.3871	0.496129	0	0.000886774	0.00494307	17.4952	0.187175	O43865	SAHH2_HUMAN	S-adenosylhomocysteine hydrolase-like protein 1	AHCYL1	O43865	Homo sapiens	0.142	58951.4	sp	9606	1	2	HumanRefProteome_April2023	5	6
True	NO COVID / SEVERE	NO COVID	SEVERE	O00764	710.46	427.452	-0.732991	0.732991	-39.8345	0.601655	-0.732991	0.732991	-39.8345	0.601655	0	0.00088908	0.00494307	16.4927	0.127111	O00764	PDXK_HUMAN	Pyridoxal kinase	PDXK	O00764	Homo sapiens	0.663	35102.3	sp	9606	1	1	HumanRefProteome_April2023	16	20
True	NO COVID / SEVERE	NO COVID	SEVERE	Q92729	21.1534	50.2087	1.24705	1.24705	137.355	2.37355	1.24705	1.24705	137.355	2.37355	0	0.000889229	0.00494307	10.6718	0.159093	Q92729	PTPRU_HUMAN	Receptor-type tyrosine-protein phosphatase U	PTPRU	Q92729	Homo sapiens	0.018	162423	sp	9606	1	2	HumanRefProteome_April2023	3	3
True	MILD / SEVERE	MILD	SEVERE	P54132	23.5488	7.39825	-1.6704	1.6704	-68.5833	0.314167	-1.6704	1.6704	-68.5833	0.314167	0	0.000896172	0.00494362	14.868	0.274646	P54132	BLM_HUMAN	RecQ-like DNA helicase BLM	BLM	P54132	Homo sapiens	0.006	159000	sp	9606	1	1	HumanRefProteome_April2023	1	1
True	MILD / SEVERE	MILD	SEVERE	P48556	287.77	220.731	-0.382631	0.382631	-23.2962	0.767038	-0.382631	0.382631	-23.2962	0.767038	0	0.000894733	0.00494362	18.4919	0.0740905	P48556	PSMD8_HUMAN	26S proteasome non-ATPase regulatory subunit 8	PSMD8	P48556	Homo sapiens	0.349	39611.9	sp	9606	1	2	HumanRefProteome_April2023	12	16
True	MILD / SEVERE	MILD	SEVERE	Q8NFW8	122.812	40.0082	-1.61808	1.61808	-67.4231	0.325769	-1.61808	1.61808	-67.4231	0.325769	0	0.000906214	0.00498646	11.7229	0.288257	Q8NFW8	NEUA_HUMAN	N-acylneuraminate cytidylyltransferase	CMAS	Q8NFW8	Homo sapiens	0.281	48379.2	sp	9606	1	2	HumanRefProteome_April2023	13	15
True	NO COVID / SEVERE	NO COVID	SEVERE	Q14997	43.5354	12.302	-1.8233	1.8233	-71.7426	0.282574	-1.8233	1.8233	-71.7426	0.282574	0	0.000899519	0.00498804	10.356	0.23485	Q14997	PSME4_HUMAN	Proteasome activator complex subunit 4	PSME4	Q14997	Homo sapiens	0.106	211334	sp	9606	1	2	HumanRefProteome_April2023	17	19
True	NO COVID / SEVERE	NO COVID	SEVERE	P30520	837.043	588.601	-0.50801	0.50801	-29.6808	0.703192	-0.508011	0.508011	-29.6809	0.703191	0	0.000901956	0.00498936	16.432	0.0823048	P30520	PURA2_HUMAN	Adenylosuccinate synthetase isozyme 2	ADSS2	P30520	Homo sapiens	0.432	50097.4	sp	9606	1	3	HumanRefProteome_April2023	16	23
True	MILD / SEVERE	MILD	SEVERE	Q9Y6W5	76.7384	115.221	0.586387	0.586387	50.1482	1.50148	0.586387	0.586387	50.1482	1.50148	0	0.000910242	0.00499606	19.882	0.0983488	Q9Y6W5	WASF2_HUMAN	Actin-binding protein WASF2	WASF2	Q9Y6W5	Homo sapiens	0.207	54284	sp	9606	1	3	HumanRefProteome_April2023	9	11
True	NO COVID / SEVERE	NO COVID	SEVERE	Q10570	88.9736	22.9018	-1.95791	1.95791	-74.26	0.2574	-1.95791	1.95791	-74.26	0.2574	0	0.000907275	0.00500657	11.8064	0.263079	Q10570	CPSF1_HUMAN	Cleavage and polyadenylation specificity factor subunit 1	CPSF1	Q10570	Homo sapiens	0.092	160884	sp	9606	1	2	HumanRefProteome_April2023	9	9
True	NO COVID / SEVERE	NO COVID	SEVERE	P26368	446.931	240.674	-0.89297	0.89297	-46.1496	0.538504	-0.89297	0.89297	-46.1496	0.538504	0	0.000910914	0.00501445	16.7694	0.154676	P26368	U2AF2_HUMAN	Splicing factor U2AF 65 kDa subunit	U2AF2	P26368	Homo sapiens	0.185	53501	sp	9606	1	4	HumanRefProteome_April2023	6	8
True	NO COVID / MILD	NO COVID	MILD	Q96KG9	22.634	8.82911	-1.35815	1.35815	-60.9919	0.390081	-1.35815	1.35815	-60.9919	0.390081	0	0.000221249	0.00504189	16.427	0.107331	Q96KG9	SCYL1_HUMAN	N-terminal kinase-like protein	SCYL1	Q96KG9	Homo sapiens	0.093	89631.3	sp	9606	1	1	HumanRefProteome_April2023	7	8
True	NO COVID / SEVERE	NO COVID	SEVERE	Q92625	59.2916	36.0381	-0.718304	0.718304	-39.2188	0.607812	-0.718304	0.718304	-39.2188	0.607812	0	0.000920506	0.00505498	16.5131	0.139156	Q92625	ANS1A_HUMAN	Ankyrin repeat and SAM domain-containing protein 1A	ANKS1A	Q92625	Homo sapiens	0.076	123108	sp	9606	1	4	HumanRefProteome_April2023	6	6
True	MILD / SEVERE	MILD	SEVERE	P23588	110.163	317.369	1.52652	1.52652	188.09	2.8809	1.52652	1.52652	188.09	2.8809	0	0.000930448	0.00506976	12.9818	0.233597	P23588	IF4B_HUMAN	Eukaryotic translation initiation factor 4B	EIF4B	P23588	Homo sapiens	0.257	69151.2	sp	9606	1	2	HumanRefProteome_April2023	14	17
True	MILD / SEVERE	MILD	SEVERE	Q92614	75.1857	26.0438	-1.52951	1.52951	-65.3606	0.346394	-1.52952	1.52952	-65.3606	0.346394	0	0.00092926	0.00506976	12.1223	0.266707	Q92614	MY18A_HUMAN	Unconventional myosin-XVIIIa	MYO18A	Q92614	Homo sapiens	0.135	233115	sp	9606	1	3	HumanRefProteome_April2023	28	28
True	MILD / SEVERE	MILD	SEVERE	O60502	155.456	80.4974	-0.949492	0.949492	-48.2185	0.517815	-0.949492	0.949492	-48.2185	0.517815	0	0.000930614	0.00506976	17.6812	0.175686	O60502	OGA_HUMAN	Protein O-GlcNAcase	OGA	O60502	Homo sapiens	0.123	102915	sp	9606	1	2	HumanRefProteome_April2023	9	10
True	NO COVID / MILD	NO COVID	MILD	P31040	98.2679	36.5023	-1.42873	1.42873	-62.8543	0.371457	-1.42873	1.42873	-62.8543	0.371457	0	0.000226021	0.00511333	19.6677	0.214164	P31040	SDHA_HUMAN	Succinate dehydrogenase [ubiquinone] flavoprotein subunit, mitochondrial	SDHA	P31040	Homo sapiens	0.261	72691.5	sp	9606	1	2	HumanRefProteome_April2023	13	16
True	NO COVID / SEVERE	NO COVID	SEVERE	Q15365	1202.32	965.804	-0.316024	0.316024	-19.672	0.80328	-0.316024	0.316024	-19.672	0.80328	0	0.000935624	0.00512559	17.0332	0.0570281	Q15365	PCBP1_HUMAN	Poly(rC)-binding protein 1	PCBP1	Q15365	Homo sapiens	0.396	37497.8	sp	9606	1	2	HumanRefProteome_April2023	10	14
True	MILD / SEVERE	MILD	SEVERE	P55060	230.766	121.045	-0.930889	0.930889	-47.5465	0.524535	-0.930889	0.930889	-47.5465	0.524535	0	0.000944131	0.00513064	18.494	0.181409	P55060	XPO2_HUMAN	Exportin-2	CSE1L	P55060	Homo sapiens	0.374	110417	sp	9606	1	3	HumanRefProteome_April2023	30	35
True	MILD / SEVERE	MILD	SEVERE	O00203	119.755	54.7344	-1.12957	1.12957	-54.2947	0.457053	-1.12957	1.12957	-54.2947	0.457053	0	0.000953134	0.00514792	14.509	0.161505	O00203	AP3B1_HUMAN	AP-3 complex subunit beta-1	AP3B1	O00203	Homo sapiens	0.261	121320	sp	9606	1	3	HumanRefProteome_April2023	24	28
True	MILD / SEVERE	MILD	SEVERE	Q8WVC6	26.9343	2.56662	-3.3915	3.3915	-90.4708	0.0952919	-3.3915	3.3915	-90.4708	0.0952919	0	0.00095358	0.00514792	9.40025	0.225252	Q8WVC6	DCAKD_HUMAN	Dephospho-CoA kinase domain-containing protein	DCAKD	Q8WVC6	Homo sapiens	0.234	26550.2	sp	9606	1	1	HumanRefProteome_April2023	4	4
True	MILD / SEVERE	MILD	SEVERE	O00159	21.431	10.1342	-1.08046	1.08046	-52.7123	0.472877	-1.08046	1.08046	-52.7123	0.472877	0	0.000954364	0.00514792	16.6716	0.200578	O00159	MYO1C_HUMAN	Unconventional myosin-Ic	MYO1C	O00159	Homo sapiens	0.205	121682	sp	9606	1	4	HumanRefProteome_April2023	16	17
True	NO COVID / SEVERE	NO COVID	SEVERE	Q13619	56.221	21.0165	-1.41958	1.41958	-62.618	0.37382	-1.41958	1.41958	-62.618	0.37382	0	0.000942043	0.00514832	12.4374	0.218819	Q13619	CUL4A_HUMAN	Cullin-4A	CUL4A	Q13619	Homo sapiens	0.146	87680.2	sp	9606	1	3	HumanRefProteome_April2023	11	11
True	MILD / SEVERE	MILD	SEVERE	Q93100	47.252	20.8354	-1.18134	1.18134	-55.9058	0.440942	-1.18134	1.18134	-55.9058	0.440942	0	0.000961211	0.00517212	15.1275	0.202816	Q93100	KPBB_HUMAN	Phosphorylase b kinase regulatory subunit beta	PHKB	Q93100	Homo sapiens	0.119	124884	sp	9606	1	3	HumanRefProteome_April2023	9	9
True	NO COVID / SEVERE	NO COVID	SEVERE	Q6UW02	11.3538	5.65319	-1.00604	1.00604	-50.2089	0.497911	-1.00604	1.00604	-50.2089	0.497911	0	0.000951398	0.00517451	17.9363	0.169862	Q6UW02	CP20A_HUMAN	Cytochrome P450 20A1	CYP20A1	Q6UW02	Homo sapiens	0.093	52432.3	sp	9606	1	1	HumanRefProteome_April2023	5	5
True	NO COVID / SEVERE	NO COVID	SEVERE	Q9H2G2	326.897	225.395	-0.536381	0.536381	-31.0502	0.689498	-0.536381	0.536381	-31.0502	0.689498	0	0.000949636	0.00517451	17.8859	0.100225	Q9H2G2	SLK_HUMAN	STE20-like serine/threonine-protein kinase	SLK	Q9H2G2	Homo sapiens	0.33	142695	sp	9606	1	1	HumanRefProteome_April2023	35	38
True	MILD / SEVERE	MILD	SEVERE	Q9H2G2	326.897	223.538	-0.548313	0.548313	-31.6181	0.683819	-0.548313	0.548313	-31.6181	0.683819	0	0.000964509	0.00517714	19.9505	0.104248	Q9H2G2	SLK_HUMAN	STE20-like serine/threonine-protein kinase	SLK	Q9H2G2	Homo sapiens	0.33	142695	sp	9606	1	1	HumanRefProteome_April2023	35	38
True	NO COVID / MILD	NO COVID	MILD	Q6RW13	37.6466	8.21871	-2.19553	2.19553	-78.1688	0.218312	-2.19553	2.19553	-78.1688	0.218312	0	0.000236635	0.00520264	12.0548	0.169903	Q6RW13	ATRAP_HUMAN	Type-1 angiotensin II receptor-associated protein	AGTRAP	Q6RW13	Homo sapiens	0.138	17419.2	sp	9606	1	1	HumanRefProteome_April2023	1	1
True	NO COVID / MILD	NO COVID	MILD	Q9Y285	123.232	66.5217	-0.889476	0.889476	-46.019	0.53981	-0.889476	0.889476	-46.019	0.53981	0	0.000234576	0.00520264	19.7143	0.120119	Q9Y285	SYFA_HUMAN	Phenylalanine--tRNA ligase alpha subunit	FARSA	Q9Y285	Homo sapiens	0.457	57563.6	sp	9606	1	3	HumanRefProteome_April2023	15	18
True	NO COVID / MILD	NO COVID	MILD	Q14697	527.053	216.492	-1.28364	1.28364	-58.9241	0.410759	-1.28364	1.28364	-58.9241	0.410759	0	0.00023521	0.00520264	15.6902	0.163413	Q14697	GANAB_HUMAN	Neutral alpha-glucosidase AB	GANAB	Q14697	Homo sapiens	0.44	106874	sp	9606	1	3	HumanRefProteome_April2023	35	47
True	NO COVID / MILD	NO COVID	MILD	P04211	469.646	159.928	-1.55415	1.55415	-65.9471	0.340529	-1.55415	1.55415	-65.9471	0.340529	0	0.000232546	0.00520264	14.3693	0.212622	P04211	LV743_HUMAN	Immunoglobulin lambda variable 7-43	IGLV7-43	P04211	Homo sapiens	0.214	12451	sp	9606	3	2	HumanRefProteome_April2023	3	5
True	NO COVID / SEVERE	NO COVID	SEVERE	Q9H0A0	42.4145	3.54902	-3.57906	3.57906	-91.6325	0.0836748	-3.57906	3.57906	-91.6325	0.0836748	0	0.00096152	0.0052046	9.0212	0.337009	Q9H0A0	NAT10_HUMAN	RNA cytidine acetyltransferase	NAT10	Q9H0A0	Homo sapiens	0.027	115730	sp	9606	1	2	HumanRefProteome_April2023	5	5
True	NO COVID / SEVERE	NO COVID	SEVERE	P34896	37.5182	86.0156	1.19701	1.19701	129.264	2.29264	1.19701	1.19701	129.264	2.29264	0	0.00096017	0.0052046	10.8947	0.177134	P34896	GLYC_HUMAN	Serine hydroxymethyltransferase, cytosolic	SHMT1	P34896	Homo sapiens	0.273	53082.6	sp	9606	1	1	HumanRefProteome_April2023	11	13
True	NO COVID / SEVERE	NO COVID	SEVERE	Q12965	77.8819	35.6414	-1.12773	1.12773	-54.2366	0.457634	-1.12773	1.12773	-54.2366	0.457634	0	0.000965943	0.00521609	17.9936	0.205137	Q12965	MYO1E_HUMAN	Unconventional myosin-Ie	MYO1E	Q12965	Homo sapiens	0.174	127062	sp	9606	1	2	HumanRefProteome_April2023	18	18
True	NO COVID / SEVERE	NO COVID	SEVERE	Q9P1F3	11.3246	49.4363	2.12611	2.12611	336.539	4.36539	2.12611	2.12611	336.539	4.36539	0	0.000971031	0.00522024	9.81461	0.263777	Q9P1F3	ABRAL_HUMAN	Costars family protein ABRACL	ABRACL	Q9P1F3	Homo sapiens	0.605	9056.49	sp	9606	1	1	HumanRefProteome_April2023	5	5
True	NO COVID / SEVERE	NO COVID	SEVERE	P59998	2310.77	1194.9	-0.951486	0.951486	-48.2901	0.517099	-0.951486	0.951486	-48.2901	0.517099	0	0.000971314	0.00522024	14.8938	0.167604	P59998	ARPC4_HUMAN	Actin-related protein 2/3 complex subunit 4	ARPC4	P59998	Homo sapiens	0.512	19667	sp	9606	1	3	HumanRefProteome_April2023	9	12
True	NO COVID / SEVERE	NO COVID	SEVERE	A6NHR9	82.1936	5.82853	-3.81782	3.81782	-92.9088	0.0709122	-3.81782	3.81782	-92.9088	0.0709122	0	0.000976381	0.00523506	9.01567	0.386346	A6NHR9	SMHD1_HUMAN	Structural maintenance of chromosomes flexible hinge domain-containing protein 1	SMCHD1	A6NHR9	Homo sapiens	0.04	226374	sp	9606	1	2	HumanRefProteome_April2023	12	12
True	MILD / SEVERE	MILD	SEVERE	Q92538	79.0427	30.5542	-1.37126	1.37126	-61.3448	0.386552	-1.37126	1.37126	-61.3448	0.386552	0	0.000978448	0.00523912	13.1553	0.229612	Q92538	GBF1_HUMAN	Golgi-specific brefeldin A-resistance guanine nucleotide exchange factor 1	GBF1	Q92538	Homo sapiens	0.228	206446	sp	9606	1	2	HumanRefProteome_April2023	32	33
True	MILD / SEVERE	MILD	SEVERE	Q9BTZ2	56.4675	108.32	0.939807	0.939807	91.8272	1.91827	0.939808	0.939808	91.8272	1.91827	0	0.000985655	0.00525147	17.7156	0.190536	Q9BTZ2	DHRS4_HUMAN	Dehydrogenase/reductase SDR family member 4	DHRS4	Q9BTZ2	Homo sapiens	0.169	29537.2	sp	9606	1	3	HumanRefProteome_April2023	4	4
True	MILD / SEVERE	MILD	SEVERE	Q9H1P3	23.6004	11.4092	-1.04861	1.04861	-51.6566	0.483434	-1.04861	1.04861	-51.6566	0.483434	0	0.000984849	0.00525147	15.9345	0.210137	Q9H1P3	OSBL2_HUMAN	Oxysterol-binding protein-related protein 2	OSBPL2	Q9H1P3	Homo sapiens	0.131	55201.3	sp	9606	1	1	HumanRefProteome_April2023	5	5
True	MILD / SEVERE	MILD	SEVERE	Q15459	150.694	251.361	0.73814	0.73814	66.8024	1.66802	0.73814	0.73814	66.8024	1.66802	0	0.000987947	0.00525147	18.9348	0.125438	Q15459	SF3A1_HUMAN	Splicing factor 3A subunit 1	SF3A1	Q15459	Homo sapiens	0.319	88886.2	sp	9606	1	1	HumanRefProteome_April2023	22	27
True	MILD / SEVERE	MILD	SEVERE	O43264	21.2317	8.79068	-1.27218	1.27218	-58.5965	0.414035	-1.27218	1.27218	-58.5965	0.414035	0	0.00099881	0.00529635	13.6535	0.195972	O43264	ZW10_HUMAN	Centromere/kinetochore protein zw10 homolog	ZW10	O43264	Homo sapiens	0.107	88829.5	sp	9606	1	3	HumanRefProteome_April2023	7	8
True	NO COVID / SEVERE	NO COVID	SEVERE	Q8NFH4	14.5147	35.5958	1.29419	1.29419	145.24	2.4524	1.29419	1.29419	145.24	2.4524	0	0.000992359	0.00530818	11.1053	0.148485	Q8NFH4	NUP37_HUMAN	Nucleoporin Nup37	NUP37	Q8NFH4	Homo sapiens	0.16	36707.6	sp	9606	1	1	HumanRefProteome_April2023	4	5
True	NO COVID / SEVERE	NO COVID	SEVERE	Q14974	618.061	400.009	-0.627717	0.627717	-35.28	0.6472	-0.627717	0.627717	-35.28	0.6472	0	0.00099702	0.00532057	16.8725	0.12241	Q14974	IMB1_HUMAN	Importin subunit beta-1	KPNB1	Q14974	Homo sapiens	0.315	97170.2	sp	9606	1	2	HumanRefProteome_April2023	23	29
True	NO COVID / SEVERE	NO COVID	SEVERE	P04899	337.415	117.495	-1.52192	1.52192	-65.1779	0.348221	-1.52192	1.52192	-65.1779	0.348221	0	0.00100431	0.00533434	9.74976	0.227249	P04899	GNAI2_HUMAN	Guanine nucleotide-binding protein G(i) subunit alpha-2	GNAI2	P04899	Homo sapiens	0.361	40450.9	sp	9606	1	3	HumanRefProteome_April2023	11	12
True	NO COVID / SEVERE	NO COVID	SEVERE	Q8N3F0	45.2396	21.1529	-1.09673	1.09673	-53.2424	0.467576	-1.09673	1.09673	-53.2424	0.467576	0	0.00100379	0.00533434	17.6172	0.223242	Q8N3F0	MTURN_HUMAN	Maturin	MTURN	Q8N3F0	Homo sapiens	0.061	14925.4	sp	9606	1	2	HumanRefProteome_April2023	1	1
True	MILD / SEVERE	MILD	SEVERE	P08240	108.096	34.0196	-1.66788	1.66788	-68.5283	0.314717	-1.66787	1.66787	-68.5283	0.314717	0	0.00101288	0.00535801	11.2374	0.30001	P08240	SRPRA_HUMAN	Signal recognition particle receptor subunit alpha	SRPRA	P08240	Homo sapiens	0.097	69811.2	sp	9606	1	2	HumanRefProteome_April2023	6	6
True	MILD / SEVERE	MILD	SEVERE	Q8WXG9	34.1053	7.75741	-2.13635	2.13635	-77.2546	0.227454	-2.13635	2.13635	-77.2546	0.227454	0	0.00101598	0.00536144	9.31283	0.294694	Q8WXG9	AGRV1_HUMAN	Adhesion G-protein coupled receptor V1	ADGRV1	Q8WXG9	Homo sapiens	0.007	693069	sp	9606	1	2	HumanRefProteome_April2023	3	3
True	MILD / SEVERE	MILD	SEVERE	Q13557	160.761	79.3066	-1.0194	1.0194	-50.6679	0.493321	-1.0194	1.0194	-50.6679	0.493321	0	0.00102278	0.00537141	17.9146	0.199753	Q13557	KCC2D_HUMAN	Calcium/calmodulin-dependent protein kinase type II subunit delta	CAMK2D	Q13557	Homo sapiens	0.174	56369.4	sp	9606	1	3	HumanRefProteome_April2023	7	8
True	MILD / SEVERE	MILD	SEVERE	P15498	199.467	66.4024	-1.58684	1.58684	-66.71	0.3329	-1.58684	1.58684	-66.71	0.3329	0	0.00102093	0.00537141	11.6734	0.30967	P15498	VAV_HUMAN	Proto-oncogene vav	VAV1	P15498	Homo sapiens	0.174	98314.2	sp	9606	1	4	HumanRefProteome_April2023	15	20
True	NO COVID / SEVERE	NO COVID	SEVERE	P22059	101.892	42.6629	-1.25599	1.25599	-58.1294	0.418706	-1.25599	1.25599	-58.1294	0.418706	0	0.00101714	0.00538991	12.2243	0.175178	P22059	OSBP1_HUMAN	Oxysterol-binding protein 1	OSBP	P22059	Homo sapiens	0.208	89420.6	sp	9606	1	1	HumanRefProteome_April2023	15	18
True	NO COVID / SEVERE	NO COVID	SEVERE	Q9Y316	47.5324	25.0458	-0.924344	0.924344	-47.308	0.52692	-0.924344	0.924344	-47.308	0.52692	0	0.00102266	0.00540651	16.5752	0.16182	Q9Y316	MEMO1_HUMAN	Protein MEMO1	MEMO1	Q9Y316	Homo sapiens	0.205	33733.2	sp	9606	1	1	HumanRefProteome_April2023	4	4
True	MILD / SEVERE	MILD	SEVERE	P35573	390.956	197.122	-0.987914	0.987914	-49.5794	0.504206	-0.987914	0.987914	-49.5794	0.504206	0	0.00103692	0.00543266	18.2502	0.145779	P35573	GDE_HUMAN	Glycogen debranching enzyme	AGL	P35573	Homo sapiens	0.362	174764	sp	9606	1	3	HumanRefProteome_April2023	48	56
True	NO COVID / SEVERE	NO COVID	SEVERE	P55786	1161.17	730.404	-0.668816	0.668816	-37.0977	0.629023	-0.668816	0.668816	-37.0977	0.629023	0	0.00103116	0.00543876	16.9525	0.128815	P55786	PSA_HUMAN	Puromycin-sensitive aminopeptidase	NPEPPS	P55786	Homo sapiens	0.499	103276	sp	9606	1	2	HumanRefProteome_April2023	47	55
True	MILD / SEVERE	MILD	SEVERE	Q5VYY1	33.5057	8.22821	-2.02576	2.02576	-75.4424	0.245576	-2.02576	2.02576	-75.4424	0.245576	0	0.00104192	0.00544193	10.6832	0.255345	Q5VYY1	ANR22_HUMAN	Ankyrin repeat domain-containing protein 22	ANKRD22	Q5VYY1	Homo sapiens	0.194	21848.6	sp	9606	2	1	HumanRefProteome_April2023	2	2
True	MILD / SEVERE	MILD	SEVERE	Q9NP61	84.3634	50.9672	-0.727047	0.727047	-39.5861	0.604139	-0.727047	0.727047	-39.5861	0.604139	0	0.00105249	0.00544193	11.778	0.0962844	Q9NP61	ARFG3_HUMAN	ADP-ribosylation factor GTPase-activating protein 3	ARFGAP3	Q9NP61	Homo sapiens	0.269	56928.4	sp	9606	1	1	HumanRefProteome_April2023	12	13
True	MILD / SEVERE	MILD	SEVERE	O94832	96.7701	33.4453	-1.53276	1.53276	-65.4384	0.345616	-1.53276	1.53276	-65.4384	0.345616	0	0.0010442	0.00544193	19.9164	0.313247	O94832	MYO1D_HUMAN	Unconventional myosin-Id	MYO1D	O94832	Homo sapiens	0.42	116202	sp	9606	1	2	HumanRefProteome_April2023	37	42
True	MILD / SEVERE	MILD	SEVERE	Q6NUQ1	88.3057	2.29925	-5.26327	5.26327	-97.3963	0.0260374	-5.26327	5.26327	-97.3963	0.0260374	0	0.00104648	0.00544193	9.00151	0.244877	Q6NUQ1	RINT1_HUMAN	RAD50-interacting protein 1	RINT1	Q6NUQ1	Homo sapiens	0.028	90631.6	sp	9606	1	1	HumanRefProteome_April2023	2	2
True	MILD / SEVERE	MILD	SEVERE	P31040	50.5751	98.2679	0.958292	0.958292	94.3008	1.94301	0.958292	0.958292	94.3008	1.94301	0	0.0010536	0.00544193	19.8746	0.194323	P31040	SDHA_HUMAN	Succinate dehydrogenase [ubiquinone] flavoprotein subunit, mitochondrial	SDHA	P31040	Homo sapiens	0.261	72691.5	sp	9606	1	2	HumanRefProteome_April2023	13	16
True	MILD / SEVERE	MILD	SEVERE	O00534	302.103	144.746	-1.06152	1.06152	-52.0873	0.479127	-1.06152	1.06152	-52.0873	0.479127	0	0.00105311	0.00544193	13.9558	0.176288	O00534	VMA5A_HUMAN	von Willebrand factor A domain-containing protein 5A	VWA5A	O00534	Homo sapiens	0.355	86489.3	sp	9606	1	2	HumanRefProteome_April2023	22	27
True	NO COVID / SEVERE	NO COVID	SEVERE	Q92945	807.838	564.982	-0.515861	0.515861	-30.0625	0.699375	-0.515861	0.515861	-30.0625	0.699375	0	0.00104372	0.00547955	17.6557	0.112113	Q92945	FUBP2_HUMAN	Far upstream element-binding protein 2	KHSRP	Q92945	Homo sapiens	0.359	73115.3	sp	9606	1	4	HumanRefProteome_April2023	21	24
True	NO COVID / SEVERE	NO COVID	SEVERE	P49815	21.6445	3.75971	-2.52531	2.52531	-82.6298	0.173702	-2.52531	2.52531	-82.6298	0.173702	0	0.00104251	0.00547955	9.29429	0.300265	P49815	TSC2_HUMAN	Tuberin	TSC2	P49815	Homo sapiens	0.038	200608	sp	9606	1	2	HumanRefProteome_April2023	4	4
True	MILD / SEVERE	MILD	SEVERE	P46777	85.7612	204.021	1.25032	1.25032	137.894	2.37894	1.25032	1.25032	137.894	2.37894	0	0.00106398	0.00548264	12.6398	0.188547	P46777	RL5_HUMAN	60S ribosomal protein L5	RPL5	P46777	Homo sapiens	0.283	34362.6	sp	9606	1	3	HumanRefProteome_April2023	11	16
True	MILD / SEVERE	MILD	SEVERE	Q6DT37	28.1364	10.0334	-1.48763	1.48763	-64.3403	0.356597	-1.48763	1.48763	-64.3403	0.356597	0	0.00107034	0.00550245	11.033	0.22268	Q6DT37	MRCKG_HUMAN	Serine/threonine-protein kinase MRCK gamma	CDC42BPG	Q6DT37	Homo sapiens	0.049	172459	sp	9606	1	2	HumanRefProteome_April2023	6	6
True	MILD / SEVERE	MILD	SEVERE	P35249	8.05802	22.6286	1.48965	1.48965	180.821	2.80821	1.48965	1.48965	180.821	2.80821	0	0.00107723	0.00552489	15.2287	0.219751	P35249	RFC4_HUMAN	Replication factor C subunit 4	RFC4	P35249	Homo sapiens	0.091	39681.8	sp	9606	1	2	HumanRefProteome_April2023	2	2
True	MILD / SEVERE	MILD	SEVERE	O95486	72.0607	38.4065	-0.907864	0.907864	-46.7026	0.532974	-0.907864	0.907864	-46.7026	0.532974	0	0.00108653	0.00555958	18.9853	0.160132	O95486	SC24A_HUMAN	Protein transport protein Sec24A	SEC24A	O95486	Homo sapiens	0.13	119749	sp	9606	1	2	HumanRefProteome_April2023	11	11
True	NO COVID / SEVERE	NO COVID	SEVERE	Q02750	89.6777	53.0422	-0.757609	0.757609	-40.8524	0.591476	-0.757609	0.757609	-40.8524	0.591476	0	0.00108533	0.00566202	11.8844	0.121719	Q02750	MP2K1_HUMAN	Dual specificity mitogen-activated protein kinase kinase 1	MAP2K1	Q02750	Homo sapiens	0.158	43439	sp	9606	1	2	HumanRefProteome_April2023	6	9
True	NO COVID / SEVERE	NO COVID	SEVERE	P62191	462.36	303.737	-0.606194	0.606194	-34.3073	0.656927	-0.606194	0.606194	-34.3073	0.656927	0	0.00108597	0.00566202	13.9174	0.0955609	P62191	PRS4_HUMAN	26S proteasome regulatory subunit 4	PSMC1	P62191	Homo sapiens	0.459	49184.5	sp	9606	1	1	HumanRefProteome_April2023	17	24
True	NO COVID / SEVERE	NO COVID	SEVERE	A1X283	103.044	36.4391	-1.4997	1.4997	-64.6373	0.353627	-1.4997	1.4997	-64.6373	0.353627	0	0.00108238	0.00566202	10.3061	0.223229	A1X283	SPD2B_HUMAN	SH3 and PX domain-containing protein 2B	SH3PXD2B	A1X283	Homo sapiens	0.184	101579	sp	9606	1	3	HumanRefProteome_April2023	14	16
True	NO COVID / SEVERE	NO COVID	SEVERE	Q9UPN7	70.2292	30.9288	-1.18312	1.18312	-55.9602	0.440398	-1.18312	1.18312	-55.9602	0.440398	0	0.00109007	0.00567036	12.5103	0.19887	Q9UPN7	PP6R1_HUMAN	Serine/threonine-protein phosphatase 6 regulatory subunit 1	PPP6R1	Q9UPN7	Homo sapiens	0.157	96723.7	sp	9606	1	5	HumanRefProteome_April2023	9	9
True	MILD / SEVERE	MILD	SEVERE	Q8IXJ6	31.7764	10.3493	-1.61842	1.61842	-67.4309	0.325691	-1.61842	1.61842	-67.4309	0.325691	0	0.00111243	0.00567886	9.902	0.265516	Q8IXJ6	SIR2_HUMAN	NAD-dependent protein deacetylase sirtuin-2	SIRT2	Q8IXJ6	Homo sapiens	0.077	43182.2	sp	9606	1	2	HumanRefProteome_April2023	2	2
True	MILD / SEVERE	MILD	SEVERE	Q86TI0	77.0687	9.1864	-3.06857	3.06857	-88.0803	0.119197	-3.06857	3.06857	-88.0803	0.119197	0	0.00111631	0.00568539	9.38884	0.511501	Q86TI0	TBCD1_HUMAN	TBC1 domain family member 1	TBC1D1	Q86TI0	Homo sapiens	0.043	133084	sp	9606	1	2	HumanRefProteome_April2023	6	6
True	MILD / SEVERE	MILD	SEVERE	Q9ULC4	435.126	250.134	-0.79873	0.79873	-42.5145	0.574855	-0.79873	0.79873	-42.5145	0.574855	0	0.00111976	0.00568975	12.6686	0.143792	Q9ULC4	MCTS1_HUMAN	Malignant T-cell-amplified sequence 1	MCTS1	Q9ULC4	Homo sapiens	0.215	20555.3	sp	9606	1	1	HumanRefProteome_April2023	3	4
True	NO COVID / MILD	NO COVID	MILD	Q8WUX9	19.5683	5.38822	-1.86064	1.86064	-72.4646	0.275354	-1.86064	1.86064	-72.4646	0.275354	0	0.000262384	0.00572841	11.0053	0.261817	Q8WUX9	CHMP7_HUMAN	Charged multivesicular body protein 7	CHMP7	Q8WUX9	Homo sapiens	0.031	50910.9	sp	9606	1	1	HumanRefProteome_April2023	1	1
True	MILD / SEVERE	MILD	SEVERE	P20073	374.451	781.779	1.06198	1.06198	108.78	2.0878	1.06198	1.06198	108.78	2.0878	0	0.00113619	0.00573331	15.4855	0.18523	P20073	ANXA7_HUMAN	Annexin A7	ANXA7	P20073	Homo sapiens	0.299	52739.2	sp	9606	1	3	HumanRefProteome_April2023	15	21
True	MILD / SEVERE	MILD	SEVERE	Q9HBI6	22.8191	6.02747	-1.92062	1.92062	-73.5859	0.264141	-1.92062	1.92062	-73.5859	0.264141	0	0.00113101	0.00573331	12.3134	0.339335	Q9HBI6	CP4FB_HUMAN	Cytochrome P450 4F11	CYP4F11	Q9HBI6	Homo sapiens	0.071	60145.8	sp	9606	1	3	HumanRefProteome_April2023	3	3
True	MILD / SEVERE	MILD	SEVERE	Q96T76	31.0014	14.6435	-1.08208	1.08208	-52.7651	0.472349	-1.08208	1.08208	-52.7651	0.472349	0	0.00113596	0.00573331	16.0912	0.190812	Q96T76	MMS19_HUMAN	MMS19 nucleotide excision repair protein homolog	MMS19	Q96T76	Homo sapiens	0.082	113290	sp	9606	1	2	HumanRefProteome_April2023	6	7
True	MILD / SEVERE	MILD	SEVERE	Q14126	109.949	221.482	1.01035	1.01035	101.44	2.0144	1.01035	1.01035	101.44	2.0144	0	0.00114407	0.00573344	15.1555	0.177943	Q14126	DSG2_HUMAN	Desmoglein-2	DSG2	Q14126	Homo sapiens	0.283	122294	sp	9606	1	2	HumanRefProteome_April2023	21	22
True	MILD / SEVERE	MILD	SEVERE	Q16719	690.22	228.508	-1.59481	1.59481	-66.8934	0.331066	-1.59481	1.59481	-66.8934	0.331066	0	0.00114387	0.00573344	11.5099	0.269968	Q16719	KYNU_HUMAN	Kynureninase	KYNU	Q16719	Homo sapiens	0.486	52351.6	sp	9606	1	1	HumanRefProteome_April2023	21	26
True	MILD / SEVERE	MILD	SEVERE	O15231	307.846	149.467	-1.04238	1.04238	-51.4474	0.485526	-1.04238	1.04238	-51.4474	0.485526	0	0.00114346	0.00573344	12.8816	0.18602	O15231	ZN185_HUMAN	Zinc finger protein 185	ZNF185	O15231	Homo sapiens	0.443	73525.4	sp	9606	1	3	HumanRefProteome_April2023	26	29
True	NO COVID / MILD	NO COVID	MILD	P63092;Q5JWF2	677.425	67.0872	-3.33595	3.33595	-90.0967	0.0990327	-3.33595	3.33595	-90.0967	0.0990327	0	0.000264765	0.00574025	11.2214	0.382254	P63092;Q5JWF2	GNAS2_HUMAN;GNAS1_HUMAN	Guanine nucleotide-binding protein G(s) subunit alpha isoforms short;Guanine nucleotide-binding protein G(s) subunit alpha isoforms XLas	GNAS	P63092;Q5JWF2	Homo sapiens	19.8%;7.5%	45664.58;111024.52	sp	9606	1	1;2	HumanRefProteome_April2023	6	6
True	NO COVID / SEVERE	NO COVID	SEVERE	Q3KRA6	27.1536	14.0031	-0.955395	0.955395	-48.43	0.5157	-0.955395	0.955395	-48.43	0.5157	0	0.00111169	0.00575566	17.8365	0.148224	Q3KRA6	CB076_HUMAN	UPF0538 protein C2orf76	C2orf76	Q3KRA6	Homo sapiens	0.135	14608.7	sp	9606	1	3	HumanRefProteome_April2023	2	3
True	NO COVID / SEVERE	NO COVID	SEVERE	P83436	95.4354	59.3585	-0.68507	0.68507	-37.8024	0.621976	-0.68507	0.68507	-37.8024	0.621976	0	0.00111156	0.00575566	17.7196	0.137197	P83436	COG7_HUMAN	Conserved oligomeric Golgi complex subunit 7	COG7	P83436	Homo sapiens	0.297	86343.9	sp	9606	1	1	HumanRefProteome_April2023	20	22
True	NO COVID / SEVERE	NO COVID	SEVERE	O00462	39.5904	9.75595	-2.0208	2.0208	-75.3578	0.246422	-2.0208	2.0208	-75.3578	0.246422	0	0.00111408	0.00575566	10.4552	0.377176	O00462	MANBA_HUMAN	Beta-mannosidase	MANBA	O00462	Homo sapiens	0.096	100895	sp	9606	1	3	HumanRefProteome_April2023	7	7
True	MILD / SEVERE	MILD	SEVERE	O43865	129.962	71.3461	-0.865179	0.865179	-45.1022	0.548978	-0.865179	0.865179	-45.1022	0.548978	0	0.0011548	0.00576083	15.3273	0.16816	O43865	SAHH2_HUMAN	S-adenosylhomocysteine hydrolase-like protein 1	AHCYL1	O43865	Homo sapiens	0.142	58951.4	sp	9606	1	2	HumanRefProteome_April2023	5	6
True	MILD / SEVERE	MILD	SEVERE	O14976	112.991	73.5928	-0.618567	0.618567	-34.8682	0.651318	-0.618567	0.618567	-34.8682	0.651318	0	0.00115397	0.00576083	12.65	0.113345	O14976	GAK_HUMAN	Cyclin-G-associated kinase	GAK	O14976	Homo sapiens	0.103	143191	sp	9606	1	2	HumanRefProteome_April2023	15	19
True	NO COVID / MILD	NO COVID	MILD	Q9UL25	24.5348	10.8081	-1.18272	1.18272	-55.9479	0.440521	-1.18272	1.18272	-55.9479	0.440521	0	0.000267709	0.00576405	16.3049	0.16039	Q9UL25	RAB21_HUMAN	Ras-related protein Rab-21	RAB21	Q9UL25	Homo sapiens	0.324	24347.6	sp	9606	1	3	HumanRefProteome_April2023	6	7
True	MILD / SEVERE	MILD	SEVERE	Q7Z3E2	47.2187	29.3769	-0.684677	0.684677	-37.7855	0.622145	-0.684677	0.684677	-37.7855	0.622145	0	0.00116182	0.0057827	19.988	0.161973	Q7Z3E2	CC186_HUMAN	Coiled-coil domain-containing protein 186	CCDC186	Q7Z3E2	Homo sapiens	0.076	103687	sp	9606	1	2	HumanRefProteome_April2023	5	5
True	MILD / SEVERE	MILD	SEVERE	O75976	103.134	34.0217	-1.6	1.6	-67.0122	0.329878	-1.6	1.6	-67.0122	0.329878	0	0.0011672	0.00579632	11.1477	0.201339	O75976	CBPD_HUMAN	Carboxypeptidase D	CPD	O75976	Homo sapiens	0.121	152931	sp	9606	1	2	HumanRefProteome_April2023	15	17
True	MILD / SEVERE	MILD	SEVERE	Q96CS3	75.2058	7.86127	-3.25801	3.25801	-89.547	0.10453	-3.25801	3.25801	-89.547	0.10453	0	0.00117023	0.00579821	9.18525	0.476847	Q96CS3	FAF2_HUMAN	FAS-associated factor 2	FAF2	Q96CS3	Homo sapiens	0.166	52623.4	sp	9606	1	2	HumanRefProteome_April2023	5	6
True	MILD / SEVERE	MILD	SEVERE	Q6P161	32.9249	90.3231	1.45591	1.45591	174.33	2.7433	1.45591	1.45591	174.33	2.7433	0	0.00117423	0.00580487	19.9642	0.236161	Q6P161	RM54_HUMAN	39S ribosomal protein L54, mitochondrial	MRPL54	Q6P161	Homo sapiens	0	15819.2	sp	9606	1	1	HumanRefProteome_April2023	1	1
True	NO COVID / SEVERE	NO COVID	SEVERE	Q13363	150.023	101.631	-0.561846	0.561846	-32.2565	0.677435	-0.561846	0.561846	-32.2565	0.677435	0	0.00112686	0.00580847	12.5747	0.107043	Q13363	CTBP1_HUMAN	C-terminal-binding protein 1	CTBP1	Q13363	Homo sapiens	0.252	47535.3	sp	9606	1	2	HumanRefProteome_April2023	9	12
True	NO COVID / MILD	NO COVID	MILD	Q96AT9	24.0903	44.2661	0.877749	0.877749	83.7506	1.83751	0.877749	0.877749	83.7506	1.83751	0	0.000273628	0.00585114	13.1646	0.114141	Q96AT9	RPE_HUMAN	Ribulose-phosphate 3-epimerase	RPE	Q96AT9	Homo sapiens	0.158	24927.7	sp	9606	1	1	HumanRefProteome_April2023	3	4
True	NO COVID / MILD	NO COVID	MILD	Q9BZX2	47.0819	17.3565	-1.4397	1.4397	-63.1355	0.368645	-1.4397	1.4397	-63.1355	0.368645	0	0.000276189	0.00586573	18.6127	0.198198	Q9BZX2	UCK2_HUMAN	Uridine-cytidine kinase 2	UCK2	Q9BZX2	Homo sapiens	0.13	29299.1	sp	9606	1	1	HumanRefProteome_April2023	3	4
True	NO COVID / SEVERE	NO COVID	SEVERE	P23786	106.319	34.7125	-1.61487	1.61487	-67.3505	0.326495	-1.61487	1.61487	-67.3505	0.326495	0	0.00114832	0.00589228	13.0417	0.190119	P23786	CPT2_HUMAN	Carnitine O-palmitoyltransferase 2, mitochondrial	CPT2	P23786	Homo sapiens	0.26	73777	sp	9606	1	2	HumanRefProteome_April2023	15	18
True	NO COVID / SEVERE	NO COVID	SEVERE	Q13596	121.595	255.763	1.07273	1.07273	110.341	2.10341	1.07273	1.07273	110.341	2.10341	0	0.00114813	0.00589228	12.9553	0.154987	Q13596	SNX1_HUMAN	Sorting nexin-1	SNX1	Q13596	Homo sapiens	0.375	59069.5	sp	9606	1	3	HumanRefProteome_April2023	17	18
True	NO COVID / SEVERE	NO COVID	SEVERE	Q9ULC4	435.126	247.447	-0.814312	0.814312	-43.132	0.56868	-0.814312	0.814312	-43.132	0.56868	0	0.0011531	0.00590346	14.4681	0.151425	Q9ULC4	MCTS1_HUMAN	Malignant T-cell-amplified sequence 1	MCTS1	Q9ULC4	Homo sapiens	0.215	20555.3	sp	9606	1	1	HumanRefProteome_April2023	3	4
True	NO COVID / MILD	NO COVID	MILD	Q3KQV9	86.1177	341.718	1.98842	1.98842	296.803	3.96803	1.98842	1.98842	296.803	3.96803	0	0.00028002	0.00590692	13.3946	0.203616	Q3KQV9	UAP1L_HUMAN	UDP-N-acetylhexosamine pyrophosphorylase-like protein 1	UAP1L1	Q3KQV9	Homo sapiens	0.041	57030.3	sp	9606	1	2	HumanRefProteome_April2023	2	2
True	NO COVID / SEVERE	NO COVID	SEVERE	Q07157	114.08	73.9242	-0.625929	0.625929	-35.1998	0.648002	-0.625929	0.625929	-35.1998	0.648002	0	0.00116033	0.00592712	13.2509	0.0895897	Q07157	ZO1_HUMAN	Tight junction protein ZO-1	TJP1	Q07157	Homo sapiens	0.208	195459	sp	9606	1	3	HumanRefProteome_April2023	28	28
True	NO COVID / SEVERE	NO COVID	SEVERE	Q92643	84.0936	7.70068	-3.44894	3.44894	-90.8427	0.0915726	-3.44894	3.44894	-90.8427	0.0915726	0	0.00116622	0.00593047	9.15514	0.468786	Q92643	GPI8_HUMAN	GPI-anchor transamidase	PIGK	Q92643	Homo sapiens	0.119	45251.8	sp	9606	1	2	HumanRefProteome_April2023	5	6
True	NO COVID / SEVERE	NO COVID	SEVERE	P00491	669.35	310.925	-1.1062	1.1062	-53.5482	0.464518	-1.1062	1.1062	-53.5482	0.464518	0	0.00116519	0.00593047	12.635	0.194042	P00491	PNPH_HUMAN	Purine nucleoside phosphorylase	PNP	P00491	Homo sapiens	0.606	32117.9	sp	9606	1	2	HumanRefProteome_April2023	14	17
True	NO COVID / SEVERE	NO COVID	SEVERE	P49591	293.942	227.556	-0.369307	0.369307	-22.5846	0.774154	-0.369307	0.369307	-22.5846	0.774154	0	0.00116986	0.00593566	16.8797	0.0725712	P49591	SYSC_HUMAN	Serine--tRNA ligase, cytoplasmic	SARS1	P49591	Homo sapiens	0.344	58777.3	sp	9606	1	3	HumanRefProteome_April2023	20	27
True	MILD / SEVERE	MILD	SEVERE	Q9HD89	334.08	47.6927	-2.80835	2.80835	-85.7242	0.142758	-2.80835	2.80835	-85.7242	0.142758	0	0.00120562	0.00594664	10.391	0.378442	Q9HD89	RETN_HUMAN	Resistin	RETN	Q9HD89	Homo sapiens	0	11419.3	sp	9606	1	1	HumanRefProteome_April2023	1	1
True	NO COVID / MILD	NO COVID	MILD	B1AJZ9	49.0833	13.3913	-1.87393	1.87393	-72.7171	0.272829	-1.87393	1.87393	-72.7171	0.272829	0	0.000284008	0.00595083	17.9921	0.316006	B1AJZ9	FHAD1_HUMAN	Forkhead-associated domain-containing protein 1	FHAD1	B1AJZ9	Homo sapiens	0.061	161904	sp	9606	2	2	HumanRefProteome_April2023	6	6
True	NO COVID / SEVERE	NO COVID	SEVERE	Q8WTS6	67.7478	41.3744	-0.711436	0.711436	-38.9288	0.610712	-0.711436	0.711436	-38.9288	0.610712	0	0.00117758	0.00595594	11.0022	0.12796	Q8WTS6	SETD7_HUMAN	Histone-lysine N-methyltransferase SETD7	SETD7	Q8WTS6	Homo sapiens	0.186	40720.8	sp	9606	1	1	HumanRefProteome_April2023	4	4
True	NO COVID / SEVERE	NO COVID	SEVERE	Q15386	44.0703	17.3026	-1.34882	1.34882	-60.7387	0.392613	-1.34882	1.34882	-60.7387	0.392613	0	0.00117911	0.00595594	11.8266	0.278812	Q15386	UBE3C_HUMAN	Ubiquitin-protein ligase E3C	UBE3C	Q15386	Homo sapiens	0.081	123923	sp	9606	1	3	HumanRefProteome_April2023	8	8
True	NO COVID / SEVERE	NO COVID	SEVERE	P40818	53.9911	21.9421	-1.29902	1.29902	-59.3599	0.406401	-1.29902	1.29902	-59.3599	0.406401	0	0.0011848	0.0059714	14.6291	0.260872	P40818	UBP8_HUMAN	Ubiquitin carboxyl-terminal hydrolase 8	USP8	P40818	Homo sapiens	0.102	127523	sp	9606	1	1	HumanRefProteome_April2023	9	9
True	NO COVID / SEVERE	NO COVID	SEVERE	P41091	133.884	73.1302	-0.872447	0.872447	-45.378	0.54622	-0.872447	0.872447	-45.378	0.54622	0	0.00120167	0.00604297	17.9497	0.16649	P41091	IF2G_HUMAN	Eukaryotic translation initiation factor 2 subunit 3	EIF2S3	P41091	Homo sapiens	0.292	51109.5	sp	9606	1	3	HumanRefProteome_April2023	11	15
True	NO COVID / SEVERE	NO COVID	SEVERE	Q99996	69.3324	12.9901	-2.41612	2.41612	-81.2641	0.187359	-2.41612	2.41612	-81.2641	0.187359	0	0.00120699	0.00605633	9.1752	0.35962	Q99996	AKAP9_HUMAN	A-kinase anchor protein 9	AKAP9	Q99996	Homo sapiens	0.128	452987	sp	9606	1	4	HumanRefProteome_April2023	42	45
True	NO COVID / SEVERE	NO COVID	SEVERE	Q13151	181.143	98.9656	-0.872128	0.872128	-45.366	0.54634	-0.872128	0.872128	-45.366	0.54634	0	0.00121278	0.00607193	17.9861	0.13831	Q13151	ROA0_HUMAN	Heterogeneous nuclear ribonucleoprotein A0	HNRNPA0	Q13151	Homo sapiens	0.21	30840.6	sp	9606	1	1	HumanRefProteome_April2023	4	6
True	MILD / SEVERE	MILD	SEVERE	Q8TBY9	254.707	30.3813	-3.06758	3.06758	-88.0721	0.119279	-3.06758	3.06758	-88.0721	0.119279	0	0.00124112	0.00609429	9.43639	0.520914	Q8TBY9	CF251_HUMAN	Cilia- and flagella-associated protein 251	CFAP251	Q8TBY9	Homo sapiens	0.115	129952	sp	9606	1	2	HumanRefProteome_April2023	10	11
True	MILD / SEVERE	MILD	SEVERE	Q9Y3P9	22.5897	118.24	2.38798	2.38798	423.425	5.23425	2.38798	2.38798	423.425	5.23425	0	0.00123947	0.00609429	11.1824	0.375017	Q9Y3P9	RBGP1_HUMAN	Rab GTPase-activating protein 1	RABGAP1	Q9Y3P9	Homo sapiens	0.133	121737	sp	9606	1	3	HumanRefProteome_April2023	12	13
True	MILD / SEVERE	MILD	SEVERE	Q9NZC3	29.4301	12.7299	-1.20908	1.20908	-56.7455	0.432545	-1.20908	1.20908	-56.7455	0.432545	0	0.00124568	0.00610297	14.6092	0.206064	Q9NZC3	GDE1_HUMAN	Glycerophosphodiester phosphodiesterase 1	GDE1	Q9NZC3	Homo sapiens	0.045	37718.4	sp	9606	1	1	HumanRefProteome_April2023	2	2
True	NO COVID / SEVERE	NO COVID	SEVERE	Q96CS3	75.2058	8.42311	-3.15842	3.15842	-88.7999	0.112001	-3.15842	3.15842	-88.7999	0.112001	0	0.0012271	0.00610629	9.26845	0.477938	Q96CS3	FAF2_HUMAN	FAS-associated factor 2	FAF2	Q96CS3	Homo sapiens	0.166	52623.4	sp	9606	1	2	HumanRefProteome_April2023	5	6
True	NO COVID / SEVERE	NO COVID	SEVERE	P25098	69.2664	19.3304	-1.84128	1.84128	-72.0926	0.279074	-1.84128	1.84128	-72.0926	0.279074	0	0.00122732	0.00610629	11.6446	0.274403	P25098	ARBK1_HUMAN	Beta-adrenergic receptor kinase 1	GRK2	P25098	Homo sapiens	0.099	79573.6	sp	9606	1	2	HumanRefProteome_April2023	7	7
True	NO COVID / SEVERE	NO COVID	SEVERE	P49755	489.569	196.404	-1.31768	1.31768	-59.8822	0.401178	-1.31768	1.31768	-59.8822	0.401178	0	0.00122772	0.00610629	15.8259	0.198045	P49755	TMEDA_HUMAN	Transmembrane emp24 domain-containing protein 10	TMED10	P49755	Homo sapiens	0.37	24976	sp	9606	1	2	HumanRefProteome_April2023	9	12
True	NO COVID / SEVERE	NO COVID	SEVERE	P15309	47.6563	10.8037	-2.14113	2.14113	-77.3299	0.226701	-2.14113	2.14113	-77.3299	0.226701	0	0.00124211	0.0061509	9.64289	0.301481	P15309	PPAP_HUMAN	Prostatic acid phosphatase	ACP3	P15309	Homo sapiens	0.065	44566.1	sp	9606	1	3	HumanRefProteome_April2023	4	4
True	NO COVID / SEVERE	NO COVID	SEVERE	P51149	675.137	458.886	-0.557045	0.557045	-32.0307	0.679693	-0.557045	0.557045	-32.0307	0.679693	0	0.00124019	0.0061509	15.076	0.0874277	P51149	RAB7A_HUMAN	Ras-related protein Rab-7a	RAB7A	P51149	Homo sapiens	0.638	23489.7	sp	9606	1	1	HumanRefProteome_April2023	11	13
True	NO COVID / SEVERE	NO COVID	SEVERE	Q07866	181.444	126.09	-0.525076	0.525076	-30.5078	0.694922	-0.525076	0.525076	-30.5078	0.694922	0	0.00124632	0.00615829	17.9118	0.105581	Q07866	KLC1_HUMAN	Kinesin light chain 1	KLC1	Q07866	Homo sapiens	0.328	65309.5	sp	9606	1	2	HumanRefProteome_April2023	17	20
True	MILD / SEVERE	MILD	SEVERE	Q16625	82.162	164.127	0.998271	0.998271	99.7604	1.9976	0.998271	0.998271	99.7605	1.9976	0	0.00126995	0.00620801	14.8631	0.189069	Q16625	OCLN_HUMAN	Occludin	OCLN	Q16625	Homo sapiens	0.155	59143.8	sp	9606	1	1	HumanRefProteome_April2023	6	6
True	NO COVID / SEVERE	NO COVID	SEVERE	Q4V328	135.553	90.8839	-0.576761	0.576761	-32.9533	0.670467	-0.576761	0.576761	-32.9533	0.670467	0	0.00126063	0.00621546	14.8538	0.108162	Q4V328	GRAP1_HUMAN	GRIP1-associated protein 1	GRIPAP1	Q4V328	Homo sapiens	0.247	96005.5	sp	9606	1	2	HumanRefProteome_April2023	18	18
True	MILD / SEVERE	MILD	SEVERE	Q5VYK3	79.1979	40.6123	-0.963544	0.963544	-48.7204	0.512796	-0.963544	0.963544	-48.7204	0.512796	0	0.00127469	0.00621728	17.342	0.192059	Q5VYK3	ECM29_HUMAN	Proteasome adapter and scaffold protein ECM29	ECPAS	Q5VYK3	Homo sapiens	0.213	204291	sp	9606	1	2	HumanRefProteome_April2023	32	37
True	MILD / SEVERE	MILD	SEVERE	Q9BQ13	102.447	35.4722	-1.53012	1.53012	-65.3751	0.346249	-1.53012	1.53012	-65.3751	0.346249	0	0.00127833	0.0062212	14.0532	0.268303	Q9BQ13	KCD14_HUMAN	BTB/POZ domain-containing protein KCTD14	KCTD14	Q9BQ13	Homo sapiens	0.161	29591.2	sp	9606	1	2	HumanRefProteome_April2023	2	2
True	NO COVID / SEVERE	NO COVID	SEVERE	P29466	206.046	139.744	-0.560179	0.560179	-32.1782	0.678218	-0.560179	0.560179	-32.1782	0.678218	0	0.00127175	0.00625668	11.357	0.0935743	P29466	CASP1_HUMAN	Caspase-1	CASP1	P29466	Homo sapiens	0.339	45158.6	sp	9606	1	1	HumanRefProteome_April2023	9	12
True	NO COVID / SEVERE	NO COVID	SEVERE	O95782	143.101	66.971	-1.09542	1.09542	-53.2001	0.467999	-1.09542	1.09542	-53.2001	0.467999	0	0.00127663	0.00626711	16.1696	0.208257	O95782	AP2A1_HUMAN	AP-2 complex subunit alpha-1	AP2A1	O95782	Homo sapiens	0.223	107546	sp	9606	1	3	HumanRefProteome_April2023	16	16
True	MILD / SEVERE	MILD	SEVERE	Q92600	36.2725	20.6164	-0.815085	0.815085	-43.1625	0.568375	-0.815085	0.815085	-43.1625	0.568375	0	0.00130544	0.00631108	15.1614	0.137001	Q92600	CNOT9_HUMAN	CCR4-NOT transcription complex subunit 9	CNOT9	Q92600	Homo sapiens	0.274	33631.2	sp	9606	1	1	HumanRefProteome_April2023	8	8
True	MILD / SEVERE	MILD	SEVERE	Q32P44	29.9136	12.2676	-1.28594	1.28594	-58.9897	0.410103	-1.28594	1.28594	-58.9897	0.410103	0	0.00130315	0.00631108	9.62744	0.227591	Q32P44	EMAL3_HUMAN	Echinoderm microtubule-associated protein-like 3	EML3	Q32P44	Homo sapiens	0.042	95196.8	sp	9606	1	1	HumanRefProteome_April2023	5	5
True	MILD / SEVERE	MILD	SEVERE	Q96KG9	51.428	22.634	-1.18406	1.18406	-55.9889	0.440111	-1.18406	1.18406	-55.9889	0.440111	0	0.00130035	0.00631108	11.9426	0.252443	Q96KG9	SCYL1_HUMAN	N-terminal kinase-like protein	SCYL1	Q96KG9	Homo sapiens	0.093	89631.3	sp	9606	1	1	HumanRefProteome_April2023	7	8
True	NO COVID / SEVERE	NO COVID	SEVERE	O95155	40.7606	12.6293	-1.6904	1.6904	-69.016	0.30984	-1.6904	1.6904	-69.016	0.30984	0	0.00128912	0.00631472	10.3002	0.268785	O95155	UBE4B_HUMAN	Ubiquitin conjugation factor E4 B	UBE4B	O95155	Homo sapiens	0.101	146185	sp	9606	1	1	HumanRefProteome_April2023	9	10
True	MILD / SEVERE	MILD	SEVERE	Q13303	36.0521	15.5329	-1.21475	1.21475	-56.9153	0.430847	-1.21475	1.21475	-56.9153	0.430847	0	0.00130957	0.00631708	12.49	0.188965	Q13303	KCAB2_HUMAN	Voltage-gated potassium channel subunit beta-2	KCNAB2	Q13303	Homo sapiens	0.098	41000.2	sp	9606	1	2	HumanRefProteome_April2023	3	4
True	NO COVID / SEVERE	NO COVID	SEVERE	Q9H2M9	88.1433	41.3727	-1.09117	1.09117	-53.062	0.46938	-1.09117	1.09117	-53.062	0.46938	0	0.00129398	0.00632486	16.0964	0.152489	Q9H2M9	RBGPR_HUMAN	Rab3 GTPase-activating protein non-catalytic subunit	RAB3GAP2	Q9H2M9	Homo sapiens	0.158	155985	sp	9606	1	1	HumanRefProteome_April2023	18	20
True	MILD / SEVERE	MILD	SEVERE	P17655	374.54	217.46	-0.784368	0.784368	-41.9394	0.580606	-0.784368	0.784368	-41.9394	0.580606	0	0.00131734	0.00633452	18.8982	0.154234	P17655	CAN2_HUMAN	Calpain-2 catalytic subunit	CAPN2	P17655	Homo sapiens	0.391	79995.4	sp	9606	1	6	HumanRefProteome_April2023	24	33
True	MILD / SEVERE	MILD	SEVERE	Q27J81	28.5668	8.83073	-1.69373	1.69373	-69.0874	0.309126	-1.69373	1.69373	-69.0874	0.309126	0	0.00131897	0.00633452	12.0312	0.303316	Q27J81	INF2_HUMAN	Inverted formin-2	INF2	Q27J81	Homo sapiens	0.019	135624	sp	9606	1	2	HumanRefProteome_April2023	4	4
True	MILD / SEVERE	MILD	SEVERE	Q9NVH0	76.0502	30.1771	-1.3335	1.3335	-60.3195	0.396805	-1.3335	1.3335	-60.3195	0.396805	0	0.00132193	0.00633485	14.4452	0.314072	Q9NVH0	EXD2_HUMAN	Exonuclease 3'-5' domain-containing protein 2	EXD2	Q9NVH0	Homo sapiens	0.063	70352.6	sp	9606	1	2	HumanRefProteome_April2023	5	5
True	MILD / SEVERE	MILD	SEVERE	Q9NPB8	44.3921	16.0869	-1.46441	1.46441	-63.7617	0.362383	-1.46441	1.46441	-63.7617	0.362383	0	0.0013308	0.00636343	11.5227	0.255572	Q9NPB8	GPCP1_HUMAN	Glycerophosphocholine phosphodiesterase GPCPD1	GPCPD1	Q9NPB8	Homo sapiens	0.088	76034.9	sp	9606	1	2	HumanRefProteome_April2023	8	8
True	NO COVID / MILD	NO COVID	MILD	Q92615	13.1523	5.52809	-1.25046	1.25046	-57.9687	0.420313	-1.25046	1.25046	-57.9687	0.420313	0	0.000308594	0.00638033	16.2993	0.148412	Q92615	LAR4B_HUMAN	La-related protein 4B	LARP4B	Q92615	Homo sapiens	0.054	80552	sp	9606	1	3	HumanRefProteome_April2023	3	3
True	NO COVID / MILD	NO COVID	MILD	P11498	36.9197	9.36223	-1.97947	1.97947	-74.6416	0.253584	-1.97947	1.97947	-74.6416	0.253584	0	0.000307376	0.00638033	13.2076	0.217494	P11498	PYC_HUMAN	Pyruvate carboxylase, mitochondrial	PC	P11498	Homo sapiens	0.142	129634	sp	9606	1	2	HumanRefProteome_April2023	11	14
True	MILD / SEVERE	MILD	SEVERE	Q9HD33	27.1701	200.645	2.88455	2.88455	638.477	7.38477	2.88455	2.88455	638.477	7.38477	0	0.00133936	0.00639041	11.4582	0.250243	Q9HD33	RM47_HUMAN	39S ribosomal protein L47, mitochondrial	MRPL47	Q9HD33	Homo sapiens	0.068	29450.4	sp	9606	1	2	HumanRefProteome_April2023	3	3
True	NO COVID / MILD	NO COVID	MILD	Q9UPY8	207.146	39.4386	-2.39297	2.39297	-80.961	0.19039	-2.39297	2.39297	-80.961	0.19039	0	0.000312021	0.00640875	12.168	0.279151	Q9UPY8	MARE3_HUMAN	Microtubule-associated protein RP/EB family member 3	MAPRE3	Q9UPY8	Homo sapiens	0.359	31982.2	sp	9606	1	1	HumanRefProteome_April2023	8	11
True	MILD / SEVERE	MILD	SEVERE	Q8TC07	91.8667	55.6684	-0.722683	0.722683	-39.403	0.60597	-0.722683	0.722683	-39.403	0.60597	0	0.00135129	0.00643329	18.2799	0.129791	Q8TC07	TBC15_HUMAN	TBC1 domain family member 15	TBC1D15	Q8TC07	Homo sapiens	0.201	79490.7	sp	9606	1	2	HumanRefProteome_April2023	13	14
True	NO COVID / SEVERE	NO COVID	SEVERE	Q07812	32.3819	94.4628	1.54456	1.54456	191.715	2.91715	1.54456	1.54456	191.715	2.91715	0	0.00132156	0.00643446	9.87231	0.21705	Q07812	BAX_HUMAN	Apoptosis regulator BAX	BAX	Q07812	Homo sapiens	0.302	21184.4	sp	9606	1	1	HumanRefProteome_April2023	5	5
True	NO COVID / SEVERE	NO COVID	SEVERE	Q9H0B6	41.836	20.3761	-1.03787	1.03787	-51.2954	0.487046	-1.03787	1.03787	-51.2954	0.487046	0	0.00132277	0.00643446	16.7926	0.17629	Q9H0B6	KLC2_HUMAN	Kinesin light chain 2	KLC2	Q9H0B6	Homo sapiens	0.164	68934.6	sp	9606	1	1	HumanRefProteome_April2023	9	9
True	NO COVID / SEVERE	NO COVID	SEVERE	Q86V88	11.2128	80.3053	2.84035	2.84035	616.196	7.16196	2.84035	2.84035	616.196	7.16196	0	0.00132491	0.00643446	9.36966	0.285195	Q86V88	MGDP1_HUMAN	Magnesium-dependent phosphatase 1	MDP1	Q86V88	Homo sapiens	0.091	20108.9	sp	9606	1	1	HumanRefProteome_April2023	3	3
True	NO COVID / SEVERE	NO COVID	SEVERE	P27701	78.6168	27.0652	-1.5384	1.5384	-65.5733	0.344267	-1.5384	1.5384	-65.5733	0.344267	0	0.00134007	0.00647006	11.6331	0.247555	P27701	CD82_HUMAN	CD82 antigen	CD82	P27701	Homo sapiens	0.045	29625.5	sp	9606	1	1	HumanRefProteome_April2023	1	1
True	NO COVID / SEVERE	NO COVID	SEVERE	Q14344	47.7954	16.2865	-1.5532	1.5532	-65.9246	0.340754	-1.5532	1.5532	-65.9246	0.340754	0	0.00133753	0.00647006	12.688	0.255922	Q14344	GNA13_HUMAN	Guanine nucleotide-binding protein subunit alpha-13	GNA13	Q14344	Homo sapiens	0.119	44049.6	sp	9606	1	2	HumanRefProteome_April2023	6	6
True	NO COVID / SEVERE	NO COVID	SEVERE	Q14694	46.2476	15.7654	-1.55261	1.55261	-65.9107	0.340893	-1.55261	1.55261	-65.9107	0.340893	0	0.0013408	0.00647006	13.5981	0.27676	Q14694	UBP10_HUMAN	Ubiquitin carboxyl-terminal hydrolase 10	USP10	Q14694	Homo sapiens	0.048	87133.8	sp	9606	1	2	HumanRefProteome_April2023	3	3
True	NO COVID / SEVERE	NO COVID	SEVERE	Q7KZI7	46.2397	14.6897	-1.65433	1.65433	-68.2315	0.317685	-1.65433	1.65433	-68.2315	0.317685	0	0.00134539	0.00647843	10.0523	0.204126	Q7KZI7	MARK2_HUMAN	Serine/threonine-protein kinase MARK2	MARK2	Q7KZI7	Homo sapiens	0.109	87910.8	sp	9606	1	2	HumanRefProteome_April2023	9	9
True	MILD / SEVERE	MILD	SEVERE	P08579	63.4783	254.031	2.00067	2.00067	300.186	4.00186	2.00067	2.00067	300.186	4.00186	0	0.00136402	0.00647982	11.99	0.325248	P08579	RU2B_HUMAN	U2 small nuclear ribonucleoprotein B''	SNRPB2	P08579	Homo sapiens	0.24	25486.3	sp	9606	1	1	HumanRefProteome_April2023	4	4
True	NO COVID / MILD	NO COVID	MILD	A0A0B4J2D5;P0DPI2	222.065	83.6431	-1.40866	1.40866	-62.334	0.37666	-1.40866	1.40866	-62.334	0.37666	0	0.000318577	0.00648666	19.3466	0.182975	A0A0B4J2D5;P0DPI2	GAL3B_HUMAN;GAL3A_HUMAN	Putative glutamine amidotransferase-like class 1 domain-containing protein 3B, mitochondrial;Glutamine amidotransferase-like class 1 domain-containing protein 3, mitochondrial	GATD3B;GATD3	A0A0B4J2D5;P0DPI2	Homo sapiens	37.7%;37.7%	28142.38;28170.43	sp	9606	5;1	1	HumanRefProteome_April2023	7	8
True	NO COVID / MILD	NO COVID	MILD	O15066	190.284	681.952	1.84151	1.84151	258.386	3.58386	1.84151	1.84151	258.386	3.58386	0	0.00031997	0.00648666	11.4313	0.336286	O15066	KIF3B_HUMAN	Kinesin-like protein KIF3B	KIF3B	O15066	Homo sapiens	0.082	85125.1	sp	9606	1	1	HumanRefProteome_April2023	5	6
True	MILD / SEVERE	MILD	SEVERE	Q08209	228.116	166.052	-0.458134	0.458134	-27.2073	0.727927	-0.458134	0.458134	-27.2073	0.727927	0	0.00137252	0.00649206	18.8982	0.0924794	Q08209	PP2BA_HUMAN	Protein phosphatase 3 catalytic subunit alpha	PPP3CA	Q08209	Homo sapiens	0.236	58687.8	sp	9606	1	1	HumanRefProteome_April2023	12	12
True	MILD / SEVERE	MILD	SEVERE	P15880	319.76	175.85	-0.862648	0.862648	-45.0058	0.549942	-0.862648	0.862648	-45.0058	0.549942	0	0.00137118	0.00649206	19.7752	0.178494	P15880	RS2_HUMAN	40S ribosomal protein S2	RPS2	P15880	Homo sapiens	0.317	31324.4	sp	9606	1	2	HumanRefProteome_April2023	8	12
True	NO COVID / SEVERE	NO COVID	SEVERE	P46940	829.677	494.196	-0.747467	0.747467	-40.4352	0.595648	-0.747467	0.747467	-40.4352	0.595648	0	0.00135891	0.0065297	15.6728	0.125083	P46940	IQGA1_HUMAN	Ras GTPase-activating-like protein IQGAP1	IQGAP1	P46940	Homo sapiens	0.539	189252	sp	9606	1	1	HumanRefProteome_April2023	75	95
True	MILD / SEVERE	MILD	SEVERE	Q8WTW3	28.5159	12.9873	-1.13466	1.13466	-54.4558	0.455442	-1.13466	1.13466	-54.4558	0.455442	0	0.00139422	0.00658049	13.467	0.201338	Q8WTW3	COG1_HUMAN	Conserved oligomeric Golgi complex subunit 1	COG1	Q8WTW3	Homo sapiens	0.193	108978	sp	9606	1	1	HumanRefProteome_April2023	16	18
True	MILD / SEVERE	MILD	SEVERE	Q9ULR3	43.679	79.82	0.86981	0.86981	82.7422	1.82742	0.86981	0.86981	82.7422	1.82742	0	0.0013984	0.00658603	16.9982	0.195745	Q9ULR3	PPM1H_HUMAN	Protein phosphatase 1H	PPM1H	Q9ULR3	Homo sapiens	0.237	56448	sp	9606	1	2	HumanRefProteome_April2023	8	11
True	MILD / SEVERE	MILD	SEVERE	Q6ZNJ1	45.3469	9.69454	-2.22576	2.22576	-78.6214	0.213786	-2.22576	2.22576	-78.6214	0.213786	0	0.0014099	0.00662593	9.16574	0.35324	Q6ZNJ1	NBEL2_HUMAN	Neurobeachin-like protein 2	NBEAL2	Q6ZNJ1	Homo sapiens	0.037	302517	sp	9606	1	2	HumanRefProteome_April2023	13	15
True	MILD / SEVERE	MILD	SEVERE	Q03001	13.8154	36.673	1.40845	1.40845	165.451	2.65451	1.40845	1.40845	165.451	2.65451	0	0.00141615	0.00664104	9.60915	0.204658	Q03001	DYST_HUMAN	Dystonin	DST	Q03001	Homo sapiens	0.008	860662	sp	9606	1	4	HumanRefProteome_April2023	7	7
True	NO COVID / SEVERE	NO COVID	SEVERE	P35998	650.542	490.747	-0.406665	0.406665	-24.5635	0.754365	-0.406665	0.406665	-24.5635	0.754365	0	0.00139414	0.00668478	15.793	0.0755459	P35998	PRS7_HUMAN	26S proteasome regulatory subunit 7	PSMC2	P35998	Homo sapiens	0.492	48633.8	sp	9606	1	3	HumanRefProteome_April2023	22	29
True	MILD / SEVERE	MILD	SEVERE	Q96BQ1	568.648	210.93	-1.43077	1.43077	-62.9068	0.370932	-1.43078	1.43078	-62.9068	0.370932	0	0.00144248	0.00673567	10.3583	0.217164	Q96BQ1	FAM3D_HUMAN	Protein FAM3D	FAM3D	Q96BQ1	Homo sapiens	0.272	24963.4	sp	9606	1	1	HumanRefProteome_April2023	6	10
True	MILD / SEVERE	MILD	SEVERE	P61225	43.0991	19.0718	-1.17622	1.17622	-55.749	0.44251	-1.17622	1.17622	-55.749	0.44251	0	0.00144167	0.00673567	12.3294	0.235087	P61225	RAP2B_HUMAN	Ras-related protein Rap-2b	RAP2B	P61225	Homo sapiens	0.197	20504.3	sp	9606	1	1	HumanRefProteome_April2023	3	3
True	MILD / SEVERE	MILD	SEVERE	Q9Y606	66.8894	46.4655	-0.525617	0.525617	-30.5338	0.694662	-0.525617	0.525617	-30.5338	0.694662	0	0.00145199	0.00676565	19.6981	0.112361	Q9Y606	PUS1_HUMAN	Pseudouridylate synthase 1 homolog	PUS1	Q9Y606	Homo sapiens	0.138	47470	sp	9606	1	3	HumanRefProteome_April2023	5	5
True	MILD / SEVERE	MILD	SEVERE	Q9UK55	23.2139	7.95439	-1.54516	1.54516	-65.7343	0.342657	-1.54516	1.54516	-65.7343	0.342657	0	0.00145866	0.00678229	18.5476	0.297973	Q9UK55	ZPI_HUMAN	Protein Z-dependent protease inhibitor	SERPINA10	Q9UK55	Homo sapiens	0.025	50706.9	sp	9606	1	1	HumanRefProteome_April2023	5	5
True	NO COVID / SEVERE	NO COVID	SEVERE	Q9Y6H1	117.249	13.4209	-3.12703	3.12703	-88.5536	0.114464	-3.12703	3.12703	-88.5536	0.114464	0	0.00142096	0.00679304	9.47971	0.449963	Q9Y6H1	CHCH2_HUMAN	Coiled-coil-helix-coiled-coil-helix domain-containing protein 2	CHCHD2	Q9Y6H1	Homo sapiens	0.245	15512.6	sp	9606	1	1	HumanRefProteome_April2023	2	2
True	NO COVID / SEVERE	NO COVID	SEVERE	Q5VYK3	79.1979	39.5408	-1.00212	1.00212	-50.0734	0.499266	-1.00212	1.00212	-50.0734	0.499266	0	0.0014257	0.00679304	17.3899	0.200157	Q5VYK3	ECM29_HUMAN	Proteasome adapter and scaffold protein ECM29	ECPAS	Q5VYK3	Homo sapiens	0.213	204291	sp	9606	1	2	HumanRefProteome_April2023	32	37
True	NO COVID / SEVERE	NO COVID	SEVERE	P35241	4373.07	5693.33	0.380629	0.380629	30.1909	1.30191	0.380629	0.380629	30.1909	1.30191	0	0.00142456	0.00679304	17.1819	0.065697	P35241	RADI_HUMAN	Radixin	RDX	P35241	Homo sapiens	0.379	68563.9	sp	9606	1	1	HumanRefProteome_April2023	26	35
True	NO COVID / SEVERE	NO COVID	SEVERE	Q9BZF1	24.5548	9.36748	-1.39027	1.39027	-61.8507	0.381493	-1.39027	1.39027	-61.8507	0.381493	0	0.00142878	0.00679345	11.3972	0.0962976	Q9BZF1	OSBL8_HUMAN	Oxysterol-binding protein-related protein 8	OSBPL8	Q9BZF1	Homo sapiens	0.098	101196	sp	9606	1	3	HumanRefProteome_April2023	10	12
True	NO COVID / SEVERE	NO COVID	SEVERE	Q7Z4Q2	25.993	14.4077	-0.85128	0.85128	-44.5707	0.554293	-0.85128	0.85128	-44.5707	0.554293	0	0.00144271	0.00684535	16.5608	0.162144	Q7Z4Q2	HEAT3_HUMAN	HEAT repeat-containing protein 3	HEATR3	Q7Z4Q2	Homo sapiens	0.051	74582.7	sp	9606	1	2	HumanRefProteome_April2023	3	3
True	NO COVID / MILD	NO COVID	MILD	Q8IZH2	35.3196	9.38412	-1.91217	1.91217	-73.4308	0.265692	-1.91217	1.91217	-73.4308	0.265692	0	0.000340782	0.00686401	14.4478	0.201571	Q8IZH2	XRN1_HUMAN	5'-3' exoribonuclease 1	XRN1	Q8IZH2	Homo sapiens	0.034	194107	sp	9606	1	1	HumanRefProteome_April2023	6	6
True	NO COVID / SEVERE	NO COVID	SEVERE	Q8IZH2	36.6302	9.38412	-1.96474	1.96474	-74.3815	0.256185	-1.96474	1.96474	-74.3815	0.256185	0	0.00145115	0.00687101	11.0741	0.234541	Q8IZH2	XRN1_HUMAN	5'-3' exoribonuclease 1	XRN1	Q8IZH2	Homo sapiens	0.034	194107	sp	9606	1	1	HumanRefProteome_April2023	6	6
True	MILD / SEVERE	MILD	SEVERE	Q92973	149.209	79.629	-0.905965	0.905965	-46.6324	0.533676	-0.905965	0.905965	-46.6324	0.533676	0	0.0014826	0.006879	18.6631	0.178591	Q92973	TNPO1_HUMAN	Transportin-1	TNPO1	Q92973	Homo sapiens	0.245	102355	sp	9606	1	2	HumanRefProteome_April2023	18	20
True	NO COVID / SEVERE	NO COVID	SEVERE	Q96CV9	66.9491	47.3379	-0.500069	0.500069	-29.2927	0.707073	-0.500069	0.500069	-29.2927	0.707073	0	0.00146252	0.00689197	15.0613	0.0970291	Q96CV9	OPTN_HUMAN	Optineurin	OPTN	Q96CV9	Homo sapiens	0.308	65922	sp	9606	1	3	HumanRefProteome_April2023	17	17
True	NO COVID / SEVERE	NO COVID	SEVERE	Q9Y6N5	489.201	116.904	-2.06511	2.06511	-76.1031	0.238969	-2.0651	2.0651	-76.1031	0.238969	0	0.0014647	0.00689197	11.1449	0.27419	Q9Y6N5	SQOR_HUMAN	Sulfide:quinone oxidoreductase, mitochondrial	SQOR	Q9Y6N5	Homo sapiens	0.56	49960.7	sp	9606	1	1	HumanRefProteome_April2023	24	29
True	NO COVID / SEVERE	NO COVID	SEVERE	Q7Z7L7	22.8375	9.36479	-1.28609	1.28609	-58.9938	0.410062	-1.28609	1.28609	-58.9938	0.410062	0	0.00146012	0.00689197	12.8351	0.203408	Q7Z7L7	ZER1_HUMAN	Protein zer-1 homolog	ZER1	Q7Z7L7	Homo sapiens	0.074	88169.5	sp	9606	1	1	HumanRefProteome_April2023	5	5
True	MILD / SEVERE	MILD	SEVERE	P39748	110.747	63.1117	-0.811288	0.811288	-43.0127	0.569873	-0.811288	0.811288	-43.0127	0.569873	0	0.00149046	0.00690084	16.7716	0.147523	P39748	FEN1_HUMAN	Flap endonuclease 1	FEN1	P39748	Homo sapiens	0.258	42593	sp	9606	1	1	HumanRefProteome_April2023	8	9
True	NO COVID / MILD	NO COVID	MILD	Q14165	69.5756	31.7416	-1.13221	1.13221	-54.3782	0.456218	-1.13221	1.13221	-54.3782	0.456218	0	0.000345209	0.00690861	19.4111	0.123355	Q14165	MLEC_HUMAN	Malectin	MLEC	Q14165	Homo sapiens	0.346	32233.9	sp	9606	1	1	HumanRefProteome_April2023	9	10
True	MILD / SEVERE	MILD	SEVERE	Q9NRD1	96.5957	52.0996	-0.890686	0.890686	-46.0643	0.539357	-0.890686	0.890686	-46.0643	0.539357	0	0.00150346	0.00691635	17.9715	0.164514	Q9NRD1	FBX6_HUMAN	F-box only protein 6	FBXO6	Q9NRD1	Homo sapiens	0.147	33932.6	sp	9606	1	1	HumanRefProteome_April2023	5	5
True	MILD / SEVERE	MILD	SEVERE	P61020	94.8084	159.744	0.752677	0.752677	68.4917	1.68492	0.752677	0.752677	68.4917	1.68492	0	0.00150123	0.00691635	14.3351	0.157441	P61020	RAB5B_HUMAN	Ras-related protein Rab-5B	RAB5B	P61020	Homo sapiens	0.274	23706.8	sp	9606	1	1	HumanRefProteome_April2023	5	5
True	MILD / SEVERE	MILD	SEVERE	P36578	356.062	185.067	-0.944078	0.944078	-48.0238	0.519762	-0.944078	0.944078	-48.0238	0.519762	0	0.00150644	0.00691635	15.213	0.184978	P36578	RL4_HUMAN	60S ribosomal protein L4	RPL4	P36578	Homo sapiens	0.342	47697.3	sp	9606	1	5	HumanRefProteome_April2023	14	16
True	MILD / SEVERE	MILD	SEVERE	P31949	3599.01	7513.6	1.06191	1.06191	108.769	2.08769	1.06191	1.06191	108.769	2.08769	0	0.00150392	0.00691635	15.4617	0.173241	P31949	S10AB_HUMAN	Protein S100-A11	S100A11	P31949	Homo sapiens	0.457	11740.4	sp	9606	1	2	HumanRefProteome_April2023	9	10
True	NO COVID / SEVERE	NO COVID	SEVERE	Q7Z3J2	27.2841	9.8713	-1.46675	1.46675	-63.8204	0.361796	-1.46675	1.46675	-63.8204	0.361796	0	0.00147784	0.0069394	10.1468	0.182518	Q7Z3J2	VP35L_HUMAN	VPS35 endosomal protein-sorting factor-like	VPS35L	Q7Z3J2	Homo sapiens	0.101	109563	sp	9606	1	2	HumanRefProteome_April2023	11	11
True	NO COVID / SEVERE	NO COVID	SEVERE	Q9UPT5	95.6964	61.6576	-0.634186	0.634186	-35.5696	0.644304	-0.634186	0.634186	-35.5696	0.644304	0	0.00149731	0.00697308	14.573	0.116143	Q9UPT5	EXOC7_HUMAN	Exocyst complex component 7	EXOC7	Q9UPT5	Homo sapiens	0.294	83381.9	sp	9606	1	3	HumanRefProteome_April2023	18	18
True	NO COVID / SEVERE	NO COVID	SEVERE	P16930	121.921	80.0469	-0.607025	0.607025	-34.3451	0.656549	-0.607025	0.607025	-34.3451	0.656549	0	0.00149514	0.00697308	12.6589	0.107846	P16930	FAAA_HUMAN	Fumarylacetoacetase	FAH	P16930	Homo sapiens	0.372	46374.3	sp	9606	1	2	HumanRefProteome_April2023	11	12
True	NO COVID / SEVERE	NO COVID	SEVERE	Q16629	332.611	165.261	-1.00909	1.00909	-50.3141	0.496859	-1.00909	1.00909	-50.3141	0.496859	0	0.00149654	0.00697308	15.1599	0.158609	Q16629	SRSF7_HUMAN	Serine/arginine-rich splicing factor 7	SRSF7	Q16629	Homo sapiens	0.214	27366.5	sp	9606	1	1	HumanRefProteome_April2023	4	5
True	NO COVID / SEVERE	NO COVID	SEVERE	Q9Y490	639.857	290.074	-1.14133	1.14133	-54.6659	0.453341	-1.14133	1.14133	-54.6659	0.453341	0	0.00149147	0.00697308	12.1219	0.204454	Q9Y490	TLN1_HUMAN	Talin-1	TLN1	Q9Y490	Homo sapiens	0.394	269767	sp	9606	1	3	HumanRefProteome_April2023	79	98
True	MILD / SEVERE	MILD	SEVERE	Q15813	27.9141	17.98	-0.634603	0.634603	-35.5882	0.644118	-0.634603	0.634603	-35.5882	0.644118	0	0.00152577	0.00699047	16.6959	0.130399	Q15813	TBCE_HUMAN	Tubulin-specific chaperone E	TBCE	Q15813	Homo sapiens	0.156	59346.2	sp	9606	1	1	HumanRefProteome_April2023	7	7
True	MILD / SEVERE	MILD	SEVERE	Q8WZA9	452.863	285.761	-0.664264	0.664264	-36.8989	0.631011	-0.664264	0.664264	-36.8989	0.631011	0	0.00152969	0.00699378	16.5112	0.130237	Q8WZA9	IRGQ_HUMAN	Immunity-related GTPase family Q protein	IRGQ	Q8WZA9	Homo sapiens	0.274	62717.3	sp	9606	1	1	HumanRefProteome_April2023	11	14
True	MILD / SEVERE	MILD	SEVERE	Q13188	19.7976	147.35	2.89585	2.89585	644.281	7.44281	2.89585	2.89585	644.281	7.44281	0	0.00153435	0.00700046	11.1459	0.264478	Q13188	STK3_HUMAN	Serine/threonine-protein kinase 3	STK3	Q13188	Homo sapiens	0.073	56301.1	sp	9606	1	2	HumanRefProteome_April2023	3	3
True	NO COVID / SEVERE	NO COVID	SEVERE	Q9NZ52	43.0665	24.8931	-0.790819	0.790819	-42.1984	0.578016	-0.790819	0.790819	-42.1984	0.578016	0	0.00150665	0.00700222	17.5603	0.121309	Q9NZ52	GGA3_HUMAN	ADP-ribosylation factor-binding protein GGA3	GGA3	Q9NZ52	Homo sapiens	0.033	78315.3	sp	9606	1	1	HumanRefProteome_April2023	2	3
True	MILD / SEVERE	MILD	SEVERE	O43491	22.116	58.4025	1.40094	1.40094	164.074	2.64074	1.40094	1.40094	164.074	2.64074	0	0.00154151	0.0070185	15.2193	0.195905	O43491	E41L2_HUMAN	Band 4.1-like protein 2	EPB41L2	O43491	Homo sapiens	0.052	112588	sp	9606	1	1	HumanRefProteome_April2023	6	7
True	MILD / SEVERE	MILD	SEVERE	Q13155	56.9823	34.4974	-0.724025	0.724025	-39.4594	0.605406	-0.724025	0.724025	-39.4594	0.605406	0	0.00155293	0.00704125	16.4694	0.142958	Q13155	AIMP2_HUMAN	Aminoacyl tRNA synthase complex-interacting multifunctional protein 2	AIMP2	Q13155	Homo sapiens	0.309	35348.8	sp	9606	1	2	HumanRefProteome_April2023	7	8
True	MILD / SEVERE	MILD	SEVERE	P20062	45.9359	7.58349	-2.59869	2.59869	-83.4911	0.165089	-2.59869	2.59869	-83.4911	0.165089	0	0.00155074	0.00704125	9.21393	0.389344	P20062	TCO2_HUMAN	Transcobalamin-2	TCN2	P20062	Homo sapiens	0.059	47535	sp	9606	1	3	HumanRefProteome_April2023	5	5
True	NO COVID / SEVERE	NO COVID	SEVERE	Q9HCE6	18.7811	7.06502	-1.41051	1.41051	-62.3822	0.376178	-1.41051	1.41051	-62.3822	0.376178	0	0.00152317	0.0070645	11.503	0.252836	Q9HCE6	ARGAL_HUMAN	Rho guanine nucleotide exchange factor 10-like protein	ARHGEF10L	Q9HCE6	Homo sapiens	0.059	140379	sp	9606	1	4	HumanRefProteome_April2023	7	7
True	MILD / SEVERE	MILD	SEVERE	Q14919	10.5063	76.9208	2.87211	2.87211	632.138	7.32138	2.87211	2.87211	632.138	7.32138	0	0.0015727	0.00708683	11.3347	0.316127	Q14919	NC2A_HUMAN	Dr1-associated corepressor	DRAP1	Q14919	Homo sapiens	0.161	22349.8	sp	9606	1	3	HumanRefProteome_April2023	2	2
True	MILD / SEVERE	MILD	SEVERE	O14744	126.627	47.3159	-1.42019	1.42019	-62.6337	0.373663	-1.42019	1.42019	-62.6337	0.373663	0	0.00157739	0.00708683	13.2762	0.220297	O14744	ANM5_HUMAN	Protein arginine N-methyltransferase 5	PRMT5	O14744	Homo sapiens	0.237	72683.9	sp	9606	1	4	HumanRefProteome_April2023	13	17
True	MILD / SEVERE	MILD	SEVERE	P62195	252.361	362.16	0.521138	0.521138	43.5087	1.43509	0.521138	0.521138	43.5087	1.43509	0	0.00157305	0.00708683	19.4794	0.104864	P62195	PRS8_HUMAN	26S proteasome regulatory subunit 8	PSMC5	P62195	Homo sapiens	0.478	45626	sp	9606	1	1	HumanRefProteome_April2023	17	23
True	MILD / SEVERE	MILD	SEVERE	Q96A49	80.184	151.191	0.914987	0.914987	88.5552	1.88555	0.914987	0.914987	88.5552	1.88555	0	0.00157917	0.00708683	19.8155	0.148664	Q96A49	SYAP1_HUMAN	Synapse-associated protein 1	SYAP1	Q96A49	Homo sapiens	0.418	39933.4	sp	9606	1	1	HumanRefProteome_April2023	12	13
True	MILD / SEVERE	MILD	SEVERE	Q9BZL1	42.682	106.802	1.32324	1.32324	150.228	2.50228	1.32324	1.32324	150.227	2.50227	0	0.0015782	0.00708683	17.0109	0.188418	Q9BZL1	UBL5_HUMAN	Ubiquitin-like protein 5	UBL5	Q9BZL1	Homo sapiens	0.288	8546.92	sp	9606	1	1	HumanRefProteome_April2023	1	1
True	MILD / SEVERE	MILD	SEVERE	Q5SRE7	216.199	98.444	-1.13498	1.13498	-54.466	0.45534	-1.13498	1.13498	-54.466	0.45534	0	0.00159277	0.00713328	14.1586	0.181583	Q5SRE7	PHYD1_HUMAN	Phytanoyl-CoA dioxygenase domain-containing protein 1	PHYHD1	Q5SRE7	Homo sapiens	0.454	32410.8	sp	9606	1	2	HumanRefProteome_April2023	9	11
True	NO COVID / MILD	NO COVID	MILD	O60437	408.036	190.62	-1.098	1.098	-53.2836	0.467164	-1.098	1.098	-53.2836	0.467164	0	0.000363426	0.00722685	18.6026	0.14025	O60437	PEPL_HUMAN	Periplakin	PPL	O60437	Homo sapiens	0.517	204747	sp	9606	1	4	HumanRefProteome_April2023	98	123
True	NO COVID / MILD	NO COVID	MILD	P05388	868.061	513.216	-0.758228	0.758228	-40.8778	0.591222	-0.758229	0.758229	-40.8778	0.591222	0	0.000365951	0.00723101	18.6561	0.111836	P05388	RLA0_HUMAN	60S acidic ribosomal protein P0	RPLP0	P05388	Homo sapiens	0.379	34273.5	sp	9606	1	1	HumanRefProteome_April2023	11	13
True	NO COVID / SEVERE	NO COVID	SEVERE	P33527	61.1034	23.6363	-1.37025	1.37025	-61.3175	0.386825	-1.37025	1.37025	-61.3175	0.386825	0	0.0015626	0.0072326	14.197	0.326834	P33527	MRP1_HUMAN	Multidrug resistance-associated protein 1	ABCC1	P33527	Homo sapiens	0.056	171591	sp	9606	1	3	HumanRefProteome_April2023	8	8
True	MILD / SEVERE	MILD	SEVERE	Q15437	88.7656	48.5395	-0.870841	0.870841	-45.3172	0.546828	-0.870841	0.870841	-45.3172	0.546828	0	0.00163079	0.00728862	19.9786	0.166784	Q15437	SC23B_HUMAN	Protein transport protein Sec23B	SEC23B	Q15437	Homo sapiens	0.316	86479.2	sp	9606	1	2	HumanRefProteome_April2023	19	21
True	MILD / SEVERE	MILD	SEVERE	O76027	50.2588	9.12525	-2.46144	2.46144	-81.8435	0.181565	-2.46144	2.46144	-81.8435	0.181565	0	0.00164374	0.00731663	9.34002	0.419805	O76027	ANXA9_HUMAN	Annexin A9	ANXA9	O76027	Homo sapiens	0.188	38363.6	sp	9606	1	3	HumanRefProteome_April2023	6	6
True	MILD / SEVERE	MILD	SEVERE	Q9Y2V7	61.4054	38.3023	-0.680933	0.680933	-37.6238	0.623762	-0.680933	0.680933	-37.6238	0.623762	0	0.00164161	0.00731663	19.8312	0.123398	Q9Y2V7	COG6_HUMAN	Conserved oligomeric Golgi complex subunit 6	COG6	Q9Y2V7	Homo sapiens	0.189	73279	sp	9606	1	2	HumanRefProteome_April2023	12	13
True	MILD / SEVERE	MILD	SEVERE	O95295	25.4389	55.2925	1.12005	1.12005	117.354	2.17354	1.12005	1.12005	117.354	2.17354	0	0.00165473	0.00735064	17.6355	0.211685	O95295	SNAPN_HUMAN	SNARE-associated protein Snapin	SNAPIN	O95295	Homo sapiens	0.368	14874	sp	9606	1	1	HumanRefProteome_April2023	3	3
True	NO COVID / SEVERE	NO COVID	SEVERE	Q92878	110.54	32.0175	-1.78764	1.78764	-71.0355	0.289645	-1.78764	1.78764	-71.0355	0.289645	0	0.00159275	0.00735716	9.92151	0.270467	Q92878	RAD50_HUMAN	DNA repair protein RAD50	RAD50	Q92878	Homo sapiens	0.168	153892	sp	9606	1	1	HumanRefProteome_April2023	21	24
True	MILD / SEVERE	MILD	SEVERE	Q7L7V1	26.1363	12.3522	-1.08129	1.08129	-52.7393	0.472607	-1.08129	1.08129	-52.7393	0.472607	0	0.00166007	0.00735941	12.9907	0.201595	Q7L7V1	DHX32_HUMAN	Putative pre-mRNA-splicing factor ATP-dependent RNA helicase DHX32	DHX32	Q7L7V1	Homo sapiens	0.077	84418.6	sp	9606	1	1	HumanRefProteome_April2023	7	7
True	NO COVID / SEVERE	NO COVID	SEVERE	O15327	77.1759	35.9547	-1.10197	1.10197	-53.4121	0.465879	-1.10197	1.10197	-53.4121	0.465879	0	0.00159746	0.00736388	13.7854	0.198356	O15327	INP4B_HUMAN	Inositol polyphosphate 4-phosphatase type II	INPP4B	O15327	Homo sapiens	0.298	104738	sp	9606	1	4	HumanRefProteome_April2023	21	22
True	NO COVID / SEVERE	NO COVID	SEVERE	Q96K76	68.0584	40.0989	-0.763213	0.763213	-41.0817	0.589183	-0.763213	0.763213	-41.0817	0.589183	0	0.00160561	0.00738645	15.0667	0.145787	Q96K76	UBP47_HUMAN	Ubiquitin carboxyl-terminal hydrolase 47	USP47	Q96K76	Homo sapiens	0.176	157311	sp	9606	1	3	HumanRefProteome_April2023	19	20
True	MILD / SEVERE	MILD	SEVERE	Q9UKK9	593.943	330.587	-0.845294	0.845294	-44.3403	0.556597	-0.845294	0.845294	-44.3403	0.556597	0	0.0016778	0.00740805	19.7414	0.142562	Q9UKK9	NUDT5_HUMAN	ADP-sugar pyrophosphatase	NUDT5	Q9UKK9	Homo sapiens	0.461	24327.6	sp	9606	1	1	HumanRefProteome_April2023	12	15
True	MILD / SEVERE	MILD	SEVERE	Q9NRL3	85.8704	37.2922	-1.20329	1.20329	-56.5716	0.434284	-1.20329	1.20329	-56.5716	0.434284	0	0.00167774	0.00740805	10.4084	0.215504	Q9NRL3	STRN4_HUMAN	Striatin-4	STRN4	Q9NRL3	Homo sapiens	0.151	80596.1	sp	9606	1	2	HumanRefProteome_April2023	7	7
True	MILD / SEVERE	MILD	SEVERE	Q9HAU0	81.2878	39.263	-1.04987	1.04987	-51.6987	0.483013	-1.04987	1.04987	-51.6987	0.483013	0	0.00169558	0.00744375	17.8821	0.180083	Q9HAU0	PKHA5_HUMAN	Pleckstrin homology domain-containing family A member 5	PLEKHA5	Q9HAU0	Homo sapiens	0.148	127464	sp	9606	1	1	HumanRefProteome_April2023	11	11
True	MILD / SEVERE	MILD	SEVERE	Q709C8	266.56	118.099	-1.17446	1.17446	-55.695	0.44305	-1.17446	1.17446	-55.695	0.44305	0	0.00169367	0.00744375	12.8811	0.159825	Q709C8	VP13C_HUMAN	Intermembrane lipid transfer protein VPS13C	VPS13C	Q709C8	Homo sapiens	0.171	422390	sp	9606	1	1	HumanRefProteome_April2023	53	56
True	MILD / SEVERE	MILD	SEVERE	O14980	172.182	88.8252	-0.954896	0.954896	-48.4121	0.515879	-0.954896	0.954896	-48.4121	0.515879	0	0.00169609	0.00744375	17.9609	0.180119	O14980	XPO1_HUMAN	Exportin-1	XPO1	O14980	Homo sapiens	0.352	123386	sp	9606	1	1	HumanRefProteome_April2023	33	39
True	MILD / SEVERE	MILD	SEVERE	Q13620	111.786	66.1463	-0.757	0.757	-40.8274	0.591726	-0.757	0.757	-40.8274	0.591726	0	0.00170021	0.00744692	17.8935	0.173908	Q13620	CUL4B_HUMAN	Cullin-4B	CUL4B	Q13620	Homo sapiens	0.14	103982	sp	9606	1	4	HumanRefProteome_April2023	15	17
True	MILD / SEVERE	MILD	SEVERE	P19338	2382.86	4152.3	0.801212	0.801212	74.2565	1.74257	0.801213	0.801213	74.2565	1.74257	0	0.00171002	0.00747495	19.8962	0.15839	P19338	NUCL_HUMAN	Nucleolin	NCL	P19338	Homo sapiens	0.341	76614.4	sp	9606	1	3	HumanRefProteome_April2023	26	38
True	NO COVID / SEVERE	NO COVID	SEVERE	P63096	100.803	43.4708	-1.21341	1.21341	-56.8753	0.431247	-1.21341	1.21341	-56.8753	0.431247	0	0.00163306	0.00749754	10.0264	0.216145	P63096	GNAI1_HUMAN	Guanine nucleotide-binding protein G(i) subunit alpha-1	GNAI1	P63096	Homo sapiens	0.119	40361.1	sp	9606	1	2	HumanRefProteome_April2023	4	4
True	NO COVID / MILD	NO COVID	MILD	Q9UKZ1	24.1288	11.7671	-1.03599	1.03599	-51.232	0.48768	-1.03599	1.03599	-51.232	0.48768	0	0.000384015	0.00750201	19.9774	0.12557	Q9UKZ1	CNO11_HUMAN	CCR4-NOT transcription complex subunit 11	CNOT11	Q9UKZ1	Homo sapiens	0.043	55215.4	sp	9606	1	1	HumanRefProteome_April2023	1	1
True	NO COVID / MILD	NO COVID	MILD	Q8IWE2	401.721	139.001	-1.5311	1.5311	-65.3986	0.346014	-1.5311	1.5311	-65.3986	0.346014	0	0.000386138	0.00750201	12.0053	0.120597	Q8IWE2	NXP20_HUMAN	Protein NOXP20	FAM114A1	Q8IWE2	Homo sapiens	0.33	60741.7	sp	9606	1	2	HumanRefProteome_April2023	16	19
True	NO COVID / MILD	NO COVID	MILD	Q15382	125.736	52.2798	-1.26608	1.26608	-58.4211	0.415789	-1.26608	1.26608	-58.4211	0.415789	0	0.000386875	0.00750201	15.3317	0.182584	Q15382	RHEB_HUMAN	GTP-binding protein Rheb	RHEB	Q15382	Homo sapiens	0.239	20497.5	sp	9606	1	1	HumanRefProteome_April2023	5	5
True	NO COVID / MILD	NO COVID	MILD	P12956	724.904	435.703	-0.734445	0.734445	-39.8951	0.601049	-0.734445	0.734445	-39.8951	0.601049	0	0.000390962	0.00753446	17.3083	0.104014	P12956	XRCC6_HUMAN	X-ray repair cross-complementing protein 6	XRCC6	P12956	Homo sapiens	0.509	69843.1	sp	9606	1	2	HumanRefProteome_April2023	35	45
True	MILD / SEVERE	MILD	SEVERE	Q96F07	19.372	9.30331	-1.05816	1.05816	-51.9756	0.480244	-1.05816	1.05816	-51.9755	0.480245	0	0.00172825	0.00753958	16.9403	0.203079	Q96F07	CYFP2_HUMAN	Cytoplasmic FMR1-interacting protein 2	CYFIP2	Q96F07	Homo sapiens	0.08	148398	sp	9606	1	2	HumanRefProteome_April2023	10	10
True	MILD / SEVERE	MILD	SEVERE	Q14008	95.1751	28.5247	-1.73837	1.73837	-70.0292	0.299708	-1.73837	1.73837	-70.0292	0.299708	0	0.00173793	0.00756674	10.3561	0.272638	Q14008	CKAP5_HUMAN	Cytoskeleton-associated protein 5	CKAP5	Q14008	Homo sapiens	0.191	225495	sp	9606	1	3	HumanRefProteome_April2023	32	35
True	NO COVID / MILD	NO COVID	MILD	Q16629	312.9	165.261	-0.92096	0.92096	-47.1843	0.528157	-0.92096	0.92096	-47.1843	0.528157	0	0.000395142	0.0075683	19.9915	0.127373	Q16629	SRSF7_HUMAN	Serine/arginine-rich splicing factor 7	SRSF7	Q16629	Homo sapiens	0.214	27366.5	sp	9606	1	1	HumanRefProteome_April2023	4	5
True	MILD / SEVERE	MILD	SEVERE	Q5D862	75.3919	26.4795	-1.50953	1.50953	-64.8775	0.351225	-1.50953	1.50953	-64.8775	0.351225	0	0.00174694	0.00757621	14.4357	0.289972	Q5D862	FILA2_HUMAN	Filaggrin-2	FLG2	Q5D862	Homo sapiens	0.013	248073	sp	9606	1	1	HumanRefProteome_April2023	4	5
True	MILD / SEVERE	MILD	SEVERE	Q96JH7	62.176	29.3978	-1.08065	1.08065	-52.7185	0.472815	-1.08065	1.08065	-52.7185	0.472815	0	0.00174702	0.00757621	12.7811	0.192074	Q96JH7	VCIP1_HUMAN	Deubiquitinating protein VCPIP1	VCPIP1	Q96JH7	Homo sapiens	0.124	134321	sp	9606	1	2	HumanRefProteome_April2023	12	12
True	MILD / SEVERE	MILD	SEVERE	Q13404	720.995	1860.25	1.36744	1.36744	158.012	2.58012	1.36744	1.36744	158.012	2.58012	0	0.00176345	0.00763232	12.4639	0.196178	Q13404	UB2V1_HUMAN	Ubiquitin-conjugating enzyme E2 variant 1	UBE2V1	Q13404	Homo sapiens	0.17	16495	sp	9606	1	2	HumanRefProteome_April2023	2	3
True	MILD / SEVERE	MILD	SEVERE	Q63HM1	24.0078	13.7963	-0.799217	0.799217	-42.5339	0.574661	-0.799216	0.799216	-42.5339	0.574661	0	0.00176855	0.00763931	17.8181	0.142407	Q63HM1	KFA_HUMAN	Kynurenine formamidase	AFMID	Q63HM1	Homo sapiens	0.033	33991.7	sp	9606	1	2	HumanRefProteome_April2023	1	1
True	NO COVID / MILD	NO COVID	MILD	P52306	67.8204	105.231	0.633768	0.633768	55.1612	1.55161	0.633768	0.633768	55.1612	1.55161	0	0.000401321	0.00763977	17.4252	0.116068	P52306	GDS1_HUMAN	Rap1 GTPase-GDP dissociation stimulator 1	RAP1GDS1	P52306	Homo sapiens	0.247	66316.8	sp	9606	1	3	HumanRefProteome_April2023	13	14
True	MILD / SEVERE	MILD	SEVERE	Q6P656	195.124	58.6709	-1.73368	1.73368	-69.9315	0.300685	-1.73368	1.73368	-69.9315	0.300685	0	0.00178319	0.00765722	19.3255	0.283793	Q6P656	CF161_HUMAN	Cilia- and flagella-associated protein 161	CFAP161	Q6P656	Homo sapiens	0.14	34294	sp	9606	1	1	HumanRefProteome_April2023	3	3
True	MILD / SEVERE	MILD	SEVERE	P50395	2483.53	1656.64	-0.58413	0.58413	-33.2949	0.667051	-0.58413	0.58413	-33.2949	0.667051	0	0.00178258	0.00765722	19.924	0.108622	P50395	GDIB_HUMAN	Rab GDP dissociation inhibitor beta	GDI2	P50395	Homo sapiens	0.6	50663.2	sp	9606	1	2	HumanRefProteome_April2023	32	43
True	MILD / SEVERE	MILD	SEVERE	P28331	87.7267	163.691	0.899889	0.899889	86.5922	1.86592	0.899889	0.899889	86.5922	1.86592	0	0.00177895	0.00765722	19.7696	0.202845	P28331	NDUS1_HUMAN	NADH-ubiquinone oxidoreductase 75 kDa subunit, mitochondrial	NDUFS1	P28331	Homo sapiens	0.344	79467.5	sp	9606	1	3	HumanRefProteome_April2023	21	26
True	NO COVID / MILD	NO COVID	MILD	Q8N6R0	31.9787	13.041	-1.29405	1.29405	-59.2196	0.407804	-1.29405	1.29405	-59.2196	0.407804	0	0.00040537	0.00767009	14.1971	0.142366	Q8N6R0	EFNMT_HUMAN	eEF1A lysine and N-terminal methyltransferase	METTL13	Q8N6R0	Homo sapiens	0.113	78767.9	sp	9606	1	1	HumanRefProteome_April2023	7	7
True	NO COVID / SEVERE	NO COVID	SEVERE	Q12955	254.053	134.074	-0.922094	0.922094	-47.2257	0.527743	-0.922094	0.922094	-47.2258	0.527742	0	0.00167815	0.00768897	14.2332	0.175488	Q12955	ANK3_HUMAN	Ankyrin-3	ANK3	Q12955	Homo sapiens	0.122	480410	sp	9606	1	3	HumanRefProteome_April2023	39	48
True	NO COVID / SEVERE	NO COVID	SEVERE	O75534	242.677	170.549	-0.508849	0.508849	-29.7217	0.702783	-0.508849	0.508849	-29.7217	0.702783	0	0.00168257	0.00769371	17.6627	0.10503	O75534	CSDE1_HUMAN	Cold shock domain-containing protein E1	CSDE1	O75534	Homo sapiens	0.302	88884.7	sp	9606	1	2	HumanRefProteome_April2023	23	25
True	NO COVID / SEVERE	NO COVID	SEVERE	Q9BRG1	119.468	326.496	1.45044	1.45044	173.291	2.73291	1.45044	1.45044	173.291	2.73291	0	0.00168656	0.00769644	11.7925	0.208059	Q9BRG1	VPS25_HUMAN	Vacuolar protein-sorting-associated protein 25	VPS25	Q9BRG1	Homo sapiens	0.369	20747.7	sp	9606	1	1	HumanRefProteome_April2023	7	7
True	MILD / SEVERE	MILD	SEVERE	Q96MX6	40.8648	8.35572	-2.29002	2.29002	-79.5528	0.204472	-2.29002	2.29002	-79.5528	0.204472	0	0.00180097	0.00770336	9.80486	0.405023	Q96MX6	DAA10_HUMAN	Dynein axonemal assembly factor 10	DNAAF10	Q96MX6	Homo sapiens	0.09	39740.4	sp	9606	1	1	HumanRefProteome_April2023	3	4
True	MILD / SEVERE	MILD	SEVERE	P56192	209.441	97.5459	-1.10239	1.10239	-53.4257	0.465743	-1.10239	1.10239	-53.4257	0.465743	0	0.00179857	0.00770336	15.2082	0.212835	P56192	SYMC_HUMAN	Methionine--tRNA ligase, cytoplasmic	MARS1	P56192	Homo sapiens	0.269	101116	sp	9606	1	2	HumanRefProteome_April2023	19	24
True	NO COVID / SEVERE	NO COVID	SEVERE	O95248	24.7982	6.08443	-2.02704	2.02704	-75.4643	0.245357	-2.02704	2.02704	-75.4643	0.245357	0	0.00169331	0.00771169	9.27473	0.258697	O95248	MTMR5_HUMAN	Myotubularin-related protein 5	SBF1	O95248	Homo sapiens	0.03	208443	sp	9606	1	4	HumanRefProteome_April2023	4	4
True	NO COVID / SEVERE	NO COVID	SEVERE	Q5VWZ2	80.7314	55.3313	-0.545032	0.545032	-31.4624	0.685376	-0.545033	0.545033	-31.4624	0.685376	0	0.00169675	0.0077119	17.624	0.0981479	Q5VWZ2	LYPL1_HUMAN	Lysophospholipase-like protein 1	LYPLAL1	Q5VWZ2	Homo sapiens	0.384	26316.4	sp	9606	1	3	HumanRefProteome_April2023	7	9
True	MILD / SEVERE	MILD	SEVERE	Q7LBC6	22.4893	15.1381	-0.571058	0.571058	-32.6877	0.673123	-0.571058	0.571058	-32.6877	0.673123	0	0.0018114	0.00771443	19.9254	0.123808	Q7LBC6	KDM3B_HUMAN	Lysine-specific demethylase 3B	KDM3B	Q7LBC6	Homo sapiens	0.072	191581	sp	9606	1	2	HumanRefProteome_April2023	8	9
True	MILD / SEVERE	MILD	SEVERE	O43252	217.602	103.43	-1.07304	1.07304	-52.4684	0.475316	-1.07304	1.07304	-52.4684	0.475316	0	0.00181412	0.00771443	16.3155	0.177809	O43252	PAPS1_HUMAN	Bifunctional 3'-phosphoadenosine 5'-phosphosulfate synthase 1	PAPSS1	O43252	Homo sapiens	0.361	70833.1	sp	9606	1	2	HumanRefProteome_April2023	19	25
True	MILD / SEVERE	MILD	SEVERE	P09661	89.4144	199.381	1.15695	1.15695	122.986	2.22986	1.15695	1.15695	122.986	2.22986	0	0.00181046	0.00771443	14.8366	0.189974	P09661	RU2A_HUMAN	U2 small nuclear ribonucleoprotein A'	SNRPA1	P09661	Homo sapiens	0.282	28415.6	sp	9606	1	2	HumanRefProteome_April2023	8	8
True	MILD / SEVERE	MILD	SEVERE	Q9UH99	42.1956	25.1375	-0.747254	0.747254	-40.4263	0.595737	-0.747253	0.747253	-40.4263	0.595737	0	0.00181912	0.00772069	19.7889	0.150237	Q9UH99	SUN2_HUMAN	SUN domain-containing protein 2	SUN2	Q9UH99	Homo sapiens	0.099	80310.9	sp	9606	1	3	HumanRefProteome_April2023	6	7
True	MILD / SEVERE	MILD	SEVERE	Q9Y312	35.0219	19.9566	-0.811386	0.811386	-43.0166	0.569834	-0.811386	0.811386	-43.0166	0.569834	0	0.00184701	0.00774893	13.6014	0.145881	Q9Y312	AAR2_HUMAN	Protein AAR2 homolog	AAR2	Q9Y312	Homo sapiens	0.13	43472.2	sp	9606	1	2	HumanRefProteome_April2023	3	3
True	MILD / SEVERE	MILD	SEVERE	P54707	44.4431	13.4147	-1.72815	1.72815	-69.816	0.30184	-1.72815	1.72815	-69.816	0.30184	0	0.00183591	0.00774893	12.8763	0.381194	P54707	AT12A_HUMAN	Potassium-transporting ATPase alpha chain 2	ATP12A	P54707	Homo sapiens	0.069	115511	sp	9606	1	3	HumanRefProteome_April2023	7	7
True	MILD / SEVERE	MILD	SEVERE	Q06210	572.488	293.301	-0.964861	0.964861	-48.7672	0.512328	-0.964861	0.964861	-48.7672	0.512328	0	0.00184649	0.00774893	18.7992	0.181999	Q06210	GFPT1_HUMAN	Glutamine--fructose-6-phosphate aminotransferase [isomerizing] 1	GFPT1	Q06210	Homo sapiens	0.474	78806.4	sp	9606	1	3	HumanRefProteome_April2023	28	41
True	MILD / SEVERE	MILD	SEVERE	P01871	2445.83	839.361	-1.54296	1.54296	-65.682	0.34318	-1.54296	1.54296	-65.682	0.34318	0	0.00184665	0.00774893	18.2702	0.286085	P01871	IGHM_HUMAN	Immunoglobulin heavy constant mu	IGHM	P01871	Homo sapiens	0.298	49439.7	sp	9606	1	4	HumanRefProteome_April2023	14	22
True	MILD / SEVERE	MILD	SEVERE	Q13496	8.18348	38.0671	2.21776	2.21776	365.17	4.6517	2.21776	2.21776	365.17	4.6517	0	0.00183498	0.00774893	11.2094	0.357099	Q13496	MTM1_HUMAN	Myotubularin	MTM1	Q13496	Homo sapiens	0.186	69931.7	sp	9606	1	2	HumanRefProteome_April2023	8	8
True	MILD / SEVERE	MILD	SEVERE	Q96RS6	38.9561	19.4068	-1.00529	1.00529	-50.1828	0.498172	-1.00529	1.00529	-50.1828	0.498172	0	0.00184331	0.00774893	11.6924	0.185404	Q96RS6	NUDC1_HUMAN	NudC domain-containing protein 1	NUDCD1	Q96RS6	Homo sapiens	0.214	66755.8	sp	9606	1	2	HumanRefProteome_April2023	9	10
True	NO COVID / MILD	NO COVID	MILD	Q9NRY4	19.2877	4.7938	-2.00844	2.00844	-75.1458	0.248542	-2.00844	2.00844	-75.1458	0.248542	0	0.000412514	0.00775824	12.0501	0.136343	Q9NRY4	RHG35_HUMAN	Rho GTPase-activating protein 35	ARHGAP35	Q9NRY4	Homo sapiens	0.095	170514	sp	9606	1	3	HumanRefProteome_April2023	10	10
True	NO COVID / SEVERE	NO COVID	SEVERE	Q27J81	28.5668	9.54227	-1.58193	1.58193	-66.5966	0.334034	-1.58193	1.58193	-66.5966	0.334034	0	0.00171102	0.00776117	11.5722	0.299738	Q27J81	INF2_HUMAN	Inverted formin-2	INF2	Q27J81	Homo sapiens	0.019	135624	sp	9606	1	2	HumanRefProteome_April2023	4	4
True	MILD / SEVERE	MILD	SEVERE	Q8WWQ0	15.1727	178.827	3.55901	3.55901	1078.61	11.7861	3.55901	3.55901	1078.61	11.7861	0	0.00187417	0.00784788	11.3855	0.389519	Q8WWQ0	PHIP_HUMAN	PH-interacting protein	PHIP	Q8WWQ0	Homo sapiens	0.021	206689	sp	9606	1	2	HumanRefProteome_April2023	3	3
True	MILD / SEVERE	MILD	SEVERE	Q15436	107.136	61.4596	-0.801736	0.801736	-42.6341	0.573659	-0.801735	0.801735	-42.6341	0.573659	0	0.00188224	0.0078666	19.954	0.18554	Q15436	SC23A_HUMAN	Protein transport protein Sec23A	SEC23A	Q15436	Homo sapiens	0.118	86160.8	sp	9606	1	2	HumanRefProteome_April2023	8	8
True	MILD / SEVERE	MILD	SEVERE	Q8NDH3	183.265	96.6671	-0.922838	0.922838	-47.253	0.52747	-0.922838	0.922838	-47.253	0.52747	0	0.00188788	0.00787514	19.3479	0.180994	Q8NDH3	PEPL1_HUMAN	Probable aminopeptidase NPEPL1	NPEPL1	Q8NDH3	Homo sapiens	0.212	55860.9	sp	9606	1	3	HumanRefProteome_April2023	8	11
True	NO COVID / MILD	NO COVID	MILD	P49257	146.816	67.0599	-1.13049	1.13049	-54.3239	0.456761	-1.13049	1.13049	-54.3239	0.456761	0	0.000421733	0.00788414	19.3728	0.162388	P49257	LMAN1_HUMAN	Protein ERGIC-53	LMAN1	P49257	Homo sapiens	0.251	57548.9	sp	9606	1	2	HumanRefProteome_April2023	11	13
True	MILD / SEVERE	MILD	SEVERE	P19387	31.5529	47.2471	0.582456	0.582456	49.7396	1.4974	0.582456	0.582456	49.7396	1.4974	0	0.00189398	0.0078856	17.0376	0.101151	P19387	RPB3_HUMAN	DNA-directed RNA polymerase II subunit RPB3	POLR2C	P19387	Homo sapiens	0.36	31441.2	sp	9606	1	2	HumanRefProteome_April2023	6	6
True	MILD / SEVERE	MILD	SEVERE	P07711	122.651	66.8912	-0.874669	0.874669	-45.4621	0.545379	-0.874669	0.874669	-45.4621	0.545379	0	0.00190704	0.00792489	14.2124	0.159685	P07711	CATL1_HUMAN	Procathepsin L	CTSL	P07711	Homo sapiens	0.147	37564.1	sp	9606	1	2	HumanRefProteome_April2023	4	5
True	MILD / SEVERE	MILD	SEVERE	Q9P0J1	39.9287	71.6763	0.844071	0.844071	79.5108	1.79511	0.84407	0.84407	79.5108	1.79511	0	0.00191544	0.00794471	18.1207	0.157286	Q9P0J1	PDP1_HUMAN	[Pyruvate dehydrogenase [acetyl-transferring]]-phosphatase 1, mitochondrial	PDP1	Q9P0J1	Homo sapiens	0.084	61054.1	sp	9606	1	3	HumanRefProteome_April2023	5	5
True	NO COVID / SEVERE	NO COVID	SEVERE	P20929	101.91	49.1352	-1.05247	1.05247	-51.7856	0.482144	-1.05247	1.05247	-51.7856	0.482144	0	0.00175536	0.00794642	13.2393	0.19556	P20929	NEBU_HUMAN	Nebulin	NEB	P20929	Homo sapiens	0.005	772914	sp	9606	1	5	HumanRefProteome_April2023	4	4
True	NO COVID / SEVERE	NO COVID	SEVERE	Q9UKV3	88.9393	27.955	-1.66972	1.66972	-68.5685	0.314315	-1.66972	1.66972	-68.5685	0.314315	0	0.00176993	0.00796778	10.7148	0.221729	Q9UKV3	ACINU_HUMAN	Apoptotic chromatin condensation inducer in the nucleus	ACIN1	Q9UKV3	Homo sapiens	0.113	151862	sp	9606	1	2	HumanRefProteome_April2023	14	15
True	NO COVID / SEVERE	NO COVID	SEVERE	O43823	181.665	41.3711	-2.13458	2.13458	-77.2267	0.227733	-2.13458	2.13458	-77.2267	0.227733	0	0.00176603	0.00796778	10.6638	0.330972	O43823	AKAP8_HUMAN	A-kinase anchor protein 8	AKAP8	O43823	Homo sapiens	0.077	76108.3	sp	9606	1	1	HumanRefProteome_April2023	3	3
True	NO COVID / SEVERE	NO COVID	SEVERE	Q9H2U1	25.9379	11.7069	-1.1477	1.1477	-54.8655	0.451345	-1.1477	1.1477	-54.8655	0.451345	0	0.00177062	0.00796778	17.3696	0.256449	Q9H2U1	DHX36_HUMAN	ATP-dependent DNA/RNA helicase DHX36	DHX36	Q9H2U1	Homo sapiens	0.198	114760	sp	9606	1	2	HumanRefProteome_April2023	13	13
True	MILD / SEVERE	MILD	SEVERE	Q6VY07	38.533	23.7437	-0.698549	0.698549	-38.3808	0.616192	-0.698549	0.698549	-38.3808	0.616192	0	0.00193263	0.00800085	18.2686	0.160719	Q6VY07	PACS1_HUMAN	Phosphofurin acidic cluster sorting protein 1	PACS1	Q6VY07	Homo sapiens	0.107	104898	sp	9606	1	2	HumanRefProteome_April2023	10	12
True	NO COVID / SEVERE	NO COVID	SEVERE	Q9UL25	18.9561	10.8081	-0.810549	0.810549	-42.9835	0.570165	-0.810549	0.810549	-42.9835	0.570165	0	0.00178895	0.00803432	17.1051	0.119247	Q9UL25	RAB21_HUMAN	Ras-related protein Rab-21	RAB21	Q9UL25	Homo sapiens	0.324	24347.6	sp	9606	1	3	HumanRefProteome_April2023	6	7
True	NO COVID / SEVERE	NO COVID	SEVERE	P61088	1209.56	2451.52	1.0192	1.0192	102.679	2.02679	1.0192	1.0192	102.679	2.02679	0	0.00180276	0.00808034	13.9532	0.15084	P61088	UBE2N_HUMAN	Ubiquitin-conjugating enzyme E2 N	UBE2N	P61088	Homo sapiens	0.717	17137.8	sp	9606	1	1	HumanRefProteome_April2023	9	14
True	NO COVID / SEVERE	NO COVID	SEVERE	Q9BXK5	66.0469	33.1825	-0.993066	0.993066	-49.7591	0.502409	-0.993066	0.993066	-49.7591	0.502409	0	0.0018127	0.00809828	16.5573	0.180593	Q9BXK5	B2L13_HUMAN	Bcl-2-like protein 13	BCL2L13	Q9BXK5	Homo sapiens	0.301	52723.2	sp	9606	1	1	HumanRefProteome_April2023	11	12
True	NO COVID / SEVERE	NO COVID	SEVERE	Q9BY44	156.373	106.868	-0.549154	0.549154	-31.6579	0.683421	-0.549154	0.549154	-31.6579	0.683421	0	0.0018139	0.00809828	15.5337	0.118952	Q9BY44	EIF2A_HUMAN	Eukaryotic translation initiation factor 2A	EIF2A	Q9BY44	Homo sapiens	0.354	64990.1	sp	9606	1	3	HumanRefProteome_April2023	16	19
True	MILD / SEVERE	MILD	SEVERE	Q96PC5	145.899	67.8683	-1.10415	1.10415	-53.4825	0.465175	-1.10415	1.10415	-53.4825	0.465175	0	0.00196698	0.0081277	11.4235	0.140069	Q96PC5	MIA2_HUMAN	Melanoma inhibitory activity protein 2	MIA2	Q96PC5	Homo sapiens	0.084	159836	sp	9606	1	4	HumanRefProteome_April2023	10	10
True	NO COVID / SEVERE	NO COVID	SEVERE	Q7Z460	30.4613	15.2759	-0.995717	0.995717	-49.8513	0.501487	-0.995717	0.995717	-49.8513	0.501487	0	0.00183325	0.00815257	13.7195	0.175558	Q7Z460	CLAP1_HUMAN	CLIP-associating protein 1	CLASP1	Q7Z460	Homo sapiens	0.032	169451	sp	9606	1	1	HumanRefProteome_April2023	7	7
True	NO COVID / SEVERE	NO COVID	SEVERE	Q5JTV8	113.543	37.9767	-1.58005	1.58005	-66.553	0.33447	-1.58005	1.58005	-66.553	0.33447	0	0.00183213	0.00815257	14.902	0.241446	Q5JTV8	TOIP1_HUMAN	Torsin-1A-interacting protein 1	TOR1AIP1	Q5JTV8	Homo sapiens	0.316	66248.4	sp	9606	1	2	HumanRefProteome_April2023	14	15
True	NO COVID / SEVERE	NO COVID	SEVERE	Q86UW9	13.1553	6.38463	-1.04297	1.04297	-51.4671	0.485329	-1.04297	1.04297	-51.4671	0.485329	0	0.00184173	0.00817423	11.0462	0.167458	Q86UW9	DTX2_HUMAN	Probable E3 ubiquitin-protein ligase DTX2	DTX2	Q86UW9	Homo sapiens	0.084	67246.2	sp	9606	1	3	HumanRefProteome_April2023	3	3
True	MILD / SEVERE	MILD	SEVERE	Q96SI9	36.8963	14.6584	-1.33175	1.33175	-60.2713	0.397287	-1.33175	1.33175	-60.2713	0.397287	0	0.00198359	0.00818091	11.6303	0.28846	Q96SI9	STRBP_HUMAN	Spermatid perinuclear RNA-binding protein	STRBP	Q96SI9	Homo sapiens	0.113	73652.5	sp	9606	1	1	HumanRefProteome_April2023	8	9
True	MILD / SEVERE	MILD	SEVERE	Q9NV70	70.9412	38.9291	-0.865775	0.865775	-45.1248	0.548752	-0.865775	0.865775	-45.1248	0.548752	0	0.00198882	0.00818707	18.4974	0.177126	Q9NV70	EXOC1_HUMAN	Exocyst complex component 1	EXOC1	Q9NV70	Homo sapiens	0.154	101982	sp	9606	1	4	HumanRefProteome_April2023	10	11
True	NO COVID / SEVERE	NO COVID	SEVERE	P49915	193.973	142.647	-0.443405	0.443405	-26.4603	0.735397	-0.443405	0.443405	-26.4603	0.735397	0	0.00185221	0.00820472	16.8188	0.0995666	P49915	GUAA_HUMAN	GMP synthase [glutamine-hydrolyzing]	GMPS	P49915	Homo sapiens	0.304	76715.4	sp	9606	1	1	HumanRefProteome_April2023	15	18
True	MILD / SEVERE	MILD	SEVERE	Q96HN2	227.777	127.416	-0.838073	0.838073	-44.061	0.55939	-0.838073	0.838073	-44.061	0.55939	0	0.00199705	0.00820552	18.774	0.175295	Q96HN2	SAHH3_HUMAN	Adenosylhomocysteinase 3	AHCYL2	Q96HN2	Homo sapiens	0.198	66721.1	sp	9606	1	1	HumanRefProteome_April2023	12	17
True	NO COVID / SEVERE	NO COVID	SEVERE	Q9UPU5	31.9816	12.4843	-1.35712	1.35712	-60.9639	0.390361	-1.35712	1.35712	-60.9639	0.390361	0	0.00185971	0.00822187	12.1957	0.261212	Q9UPU5	UBP24_HUMAN	Ubiquitin carboxyl-terminal hydrolase 24	USP24	Q9UPU5	Homo sapiens	0.089	294365	sp	9606	1	3	HumanRefProteome_April2023	20	22
True	NO COVID / MILD	NO COVID	MILD	P45983	176.601	43.4535	-2.02295	2.02295	-75.3946	0.246054	-2.02295	2.02295	-75.3946	0.246054	0	0.00044462	0.00826252	15.2251	0.221226	P45983	MK08_HUMAN	Mitogen-activated protein kinase 8	MAPK8	P45983	Homo sapiens	0.08	48295.6	sp	9606	1	2	HumanRefProteome_April2023	3	4
True	NO COVID / MILD	NO COVID	MILD	P61011	96.0542	47.6103	-1.01257	1.01257	-50.4339	0.495661	-1.01257	1.01257	-50.4339	0.495661	0	0.000448081	0.00827758	19.5018	0.167107	P61011	SRP54_HUMAN	Signal recognition particle subunit SRP54	SRP54	P61011	Homo sapiens	0.208	55704.7	sp	9606	1	1	HumanRefProteome_April2023	11	13
True	MILD / SEVERE	MILD	SEVERE	Q01085	90.8867	62.1488	-0.548343	0.548343	-31.6195	0.683805	-0.548343	0.548343	-31.6195	0.683805	0	0.00202441	0.00830236	19.2046	0.113842	Q01085	TIAR_HUMAN	Nucleolysin TIAR	TIAL1	Q01085	Homo sapiens	0.213	41590.7	sp	9606	1	1	HumanRefProteome_April2023	6	6
True	NO COVID / SEVERE	NO COVID	SEVERE	O00410	333.755	190.095	-0.812069	0.812069	-43.0436	0.569564	-0.812069	0.812069	-43.0436	0.569564	0	0.00188361	0.00831135	15.6917	0.197423	O00410	IPO5_HUMAN	Importin-5	IPO5	O00410	Homo sapiens	0.318	123630	sp	9606	1	4	HumanRefProteome_April2023	27	30
True	NO COVID / SEVERE	NO COVID	SEVERE	Q6ZUM4	37.4048	15.2332	-1.296	1.296	-59.2747	0.407253	-1.296	1.296	-59.2747	0.407253	0	0.00189353	0.00833887	12.1132	0.227788	Q6ZUM4	RHG27_HUMAN	Rho GTPase-activating protein 27	ARHGAP27	Q6ZUM4	Homo sapiens	0.098	98396	sp	9606	1	3	HumanRefProteome_April2023	6	6
True	NO COVID / SEVERE	NO COVID	SEVERE	Q13155	56.9823	34.6044	-0.719558	0.719558	-39.2716	0.607284	-0.719557	0.719557	-39.2716	0.607284	0	0.0019214	0.00839487	16.4993	0.146168	Q13155	AIMP2_HUMAN	Aminoacyl tRNA synthase complex-interacting multifunctional protein 2	AIMP2	Q13155	Homo sapiens	0.309	35348.8	sp	9606	1	2	HumanRefProteome_April2023	7	8
True	NO COVID / SEVERE	NO COVID	SEVERE	Q69YN2	46.6037	30.5115	-0.61109	0.61109	-34.5298	0.654702	-0.61109	0.61109	-34.5298	0.654702	0	0.00191478	0.00839487	17.5552	0.109404	Q69YN2	C19L1_HUMAN	CWF19-like protein 1	CWF19L1	Q69YN2	Homo sapiens	0.164	60619.1	sp	9606	1	2	HumanRefProteome_April2023	7	7
True	NO COVID / SEVERE	NO COVID	SEVERE	Q08426	65.5874	12.2989	-2.41489	2.41489	-81.2481	0.187519	-2.41489	2.41489	-81.2481	0.187519	0	0.00192475	0.00839487	9.65314	0.369219	Q08426	ECHP_HUMAN	Peroxisomal bifunctional enzyme	EHHADH	Q08426	Homo sapiens	0.183	79494.9	sp	9606	1	3	HumanRefProteome_April2023	11	12
True	NO COVID / SEVERE	NO COVID	SEVERE	P09914	64.5822	27.5733	-1.22786	1.22786	-57.3051	0.426949	-1.22787	1.22787	-57.3051	0.426949	0	0.00191789	0.00839487	15.5752	0.161753	P09914	IFIT1_HUMAN	Interferon-induced protein with tetratricopeptide repeats 1	IFIT1	P09914	Homo sapiens	0.259	55360.3	sp	9606	1	2	HumanRefProteome_April2023	10	10
True	NO COVID / SEVERE	NO COVID	SEVERE	Q92614	75.1857	29.2222	-1.36339	1.36339	-61.1333	0.388667	-1.36339	1.36339	-61.1333	0.388667	0	0.00191245	0.00839487	14.9018	0.28837	Q92614	MY18A_HUMAN	Unconventional myosin-XVIIIa	MYO18A	Q92614	Homo sapiens	0.135	233115	sp	9606	1	3	HumanRefProteome_April2023	28	28
True	MILD / SEVERE	MILD	SEVERE	Q9HD26	62.4061	27.0343	-1.2069	1.2069	-56.6801	0.433199	-1.2069	1.2069	-56.6801	0.433199	0	0.00205504	0.00839651	12.2435	0.213419	Q9HD26	GOPC_HUMAN	Golgi-associated PDZ and coiled-coil motif-containing protein	GOPC	Q9HD26	Homo sapiens	0.082	50520	sp	9606	1	1	HumanRefProteome_April2023	3	3
True	MILD / SEVERE	MILD	SEVERE	P68431;P84243;Q71DI3	500.624	1791.18	1.83911	1.83911	257.789	3.57789	1.83911	1.83911	257.789	3.57789	0	0.00205432	0.00839651	13.1366	0.293276	P68431;P84243;Q71DI3	H31_HUMAN;H33_HUMAN;H32_HUMAN	Histone H3.1;Histone H3.3;Histone H3.2	H3C1;H3-3A;H3C15	P68431;P84243;Q71DI3	Homo sapiens	11%;11%;11%	15404.08;15327.91;15388.02	sp	9606	1	2;2;3	HumanRefProteome_April2023	4	6
True	NO COVID / SEVERE	NO COVID	SEVERE	O75131	338.357	161.449	-1.06747	1.06747	-52.2845	0.477155	-1.06747	1.06747	-52.2845	0.477155	0	0.00193265	0.00841314	13.9912	0.205941	O75131	CPNE3_HUMAN	Copine-3	CPNE3	O75131	Homo sapiens	0.194	60130.6	sp	9606	1	1	HumanRefProteome_April2023	11	13
True	NO COVID / SEVERE	NO COVID	SEVERE	Q2TAL8	19.3521	11.7143	-0.724222	0.724222	-39.4677	0.605323	-0.724222	0.724222	-39.4677	0.605323	0	0.0019433	0.0084329	11.0491	0.121058	Q2TAL8	QRIC1_HUMAN	Transcriptional regulator QRICH1	QRICH1	Q2TAL8	Homo sapiens	0.099	86435.6	sp	9606	1	1	HumanRefProteome_April2023	6	6
True	NO COVID / SEVERE	NO COVID	SEVERE	Q00765	96.8403	44.2646	-1.12945	1.12945	-54.2911	0.457089	-1.12945	1.12945	-54.2911	0.457089	0	0.00194462	0.0084329	12.526	0.115251	Q00765	REEP5_HUMAN	Receptor expression-enhancing protein 5	REEP5	Q00765	Homo sapiens	0.095	21493.1	sp	9606	1	3	HumanRefProteome_April2023	3	3
True	NO COVID / SEVERE	NO COVID	SEVERE	P04843	307.6	78.0933	-1.97779	1.97779	-74.6121	0.253879	-1.97779	1.97779	-74.6121	0.253879	0	0.00194873	0.00843459	12.922	0.28619	P04843	RPN1_HUMAN	Dolichyl-diphosphooligosaccharide--protein glycosyltransferase subunit 1	RPN1	P04843	Homo sapiens	0.544	68569.4	sp	9606	1	1	HumanRefProteome_April2023	30	38
True	MILD / SEVERE	MILD	SEVERE	P48729	76.261	35.9911	-1.0833	1.0833	-52.8053	0.471947	-1.0833	1.0833	-52.8053	0.471947	0	0.00207678	0.00846955	14.0064	0.221199	P48729	KC1A_HUMAN	Casein kinase I isoform alpha	CSNK1A1	P48729	Homo sapiens	0.312	38914.8	sp	9606	1	2	HumanRefProteome_April2023	10	11
True	NO COVID / MILD	NO COVID	MILD	P62314	88.4899	42.9068	-1.04431	1.04431	-51.5122	0.484878	-1.04431	1.04431	-51.5122	0.484878	0	0.000461734	0.00847961	19.8987	0.143474	P62314	SMD1_HUMAN	Small nuclear ribonucleoprotein Sm D1	SNRPD1	P62314	Homo sapiens	0.378	13281.6	sp	9606	1	1	HumanRefProteome_April2023	3	3
True	MILD / SEVERE	MILD	SEVERE	Q9NPF4	142.287	95.7888	-0.570879	0.570879	-32.6794	0.673206	-0.570879	0.570879	-32.6794	0.673206	0	0.00208671	0.00849425	19.9274	0.112912	Q9NPF4	OSGEP_HUMAN	tRNA N6-adenosine threonylcarbamoyltransferase	OSGEP	Q9NPF4	Homo sapiens	0.275	36426.8	sp	9606	1	1	HumanRefProteome_April2023	7	7
True	MILD / SEVERE	MILD	SEVERE	O00148	746.743	532.896	-0.486758	0.486758	-28.6373	0.713627	-0.486758	0.486758	-28.6373	0.713627	0	0.0020907	0.00849467	19.8063	0.105845	O00148	DX39A_HUMAN	ATP-dependent RNA helicase DDX39A	DDX39A	O00148	Homo sapiens	0.33	49129.5	sp	9606	1	2	HumanRefProteome_April2023	12	17
True	NO COVID / MILD	NO COVID	MILD	Q5W0V3	49.6951	14.5606	-1.77103	1.77103	-70.7001	0.292999	-1.77103	1.77103	-70.7002	0.292998	0	0.000466372	0.0085147	12.8047	0.15398	Q5W0V3	FHI2A_HUMAN	FHF complex subunit HOOK interacting protein 2A	FHIP2A	Q5W0V3	Homo sapiens	0.075	86558.3	sp	9606	1	1	HumanRefProteome_April2023	7	7
True	NO COVID / SEVERE	NO COVID	SEVERE	P27695	830.015	617.482	-0.426739	0.426739	-25.6059	0.743941	-0.426739	0.426739	-25.6059	0.743941	0	0.00197318	0.00852414	17.9773	0.0802059	P27695	APEX1_HUMAN	DNA-(apurinic or apyrimidinic site) endonuclease	APEX1	P27695	Homo sapiens	0.491	35554.5	sp	9606	1	2	HumanRefProteome_April2023	11	13
True	NO COVID / SEVERE	NO COVID	SEVERE	P62829	147.05	69.701	-1.07706	1.07706	-52.6005	0.473995	-1.07706	1.07706	-52.6005	0.473995	0	0.00197769	0.00852739	15.109	0.184747	P62829	RL23_HUMAN	60S ribosomal protein L23	RPL23	P62829	Homo sapiens	0.314	14865.4	sp	9606	1	1	HumanRefProteome_April2023	4	6
True	NO COVID / SEVERE	NO COVID	SEVERE	O76027	50.2588	10.5302	-2.25485	2.25485	-79.0481	0.209519	-2.25485	2.25485	-79.0481	0.209519	0	0.00198275	0.00853296	10.0943	0.428402	O76027	ANXA9_HUMAN	Annexin A9	ANXA9	O76027	Homo sapiens	0.188	38363.6	sp	9606	1	3	HumanRefProteome_April2023	6	6
True	MILD / SEVERE	MILD	SEVERE	Q14839	40.5001	65.4972	0.69351	0.69351	61.7213	1.61721	0.69351	0.69351	61.7213	1.61721	0	0.00210557	0.00853926	19.7701	0.155159	Q14839	CHD4_HUMAN	Chromodomain-helicase-DNA-binding protein 4	CHD4	Q14839	Homo sapiens	0.07	218005	sp	9606	1	2	HumanRefProteome_April2023	16	18
True	NO COVID / SEVERE	NO COVID	SEVERE	O75563	66.0443	14.8246	-2.15544	2.15544	-77.5535	0.224465	-2.15544	2.15544	-77.5535	0.224465	0	0.00199445	0.00856709	16.163	0.157407	O75563	SKAP2_HUMAN	Src kinase-associated phosphoprotein 2	SKAP2	O75563	Homo sapiens	0.058	41216.8	sp	9606	1	1	HumanRefProteome_April2023	6	6
True	NO COVID / SEVERE	NO COVID	SEVERE	P30041	3521.52	5713.75	0.69824	0.69824	62.2525	1.62252	0.69824	0.69824	62.2525	1.62252	0	0.00200416	0.0085925	17.9423	0.120801	P30041	PRDX6_HUMAN	Peroxiredoxin-6	PRDX6	P30041	Homo sapiens	0.665	25035	sp	9606	1	3	HumanRefProteome_April2023	19	31
True	MILD / SEVERE	MILD	SEVERE	Q9UBB5	13.206	47.3905	1.8434	1.8434	258.855	3.58855	1.8434	1.8434	258.855	3.58855	0	0.00214417	0.0086552	16.1231	0.204108	Q9UBB5	MBD2_HUMAN	Methyl-CpG-binding domain protein 2	MBD2	Q9UBB5	Homo sapiens	0.034	43254.5	sp	9606	1	1	HumanRefProteome_April2023	1	1
True	MILD / SEVERE	MILD	SEVERE	Q9HBL8	32.7897	57.529	0.811049	0.811049	75.4487	1.75449	0.811049	0.811049	75.4487	1.75449	0	0.00214601	0.0086552	17.7275	0.154108	Q9HBL8	NMRL1_HUMAN	NmrA-like family domain-containing protein 1	NMRAL1	Q9HBL8	Homo sapiens	0.274	33344.4	sp	9606	1	1	HumanRefProteome_April2023	7	10
True	MILD / SEVERE	MILD	SEVERE	Q8IXI1	15.1968	41.4578	1.44787	1.44787	172.806	2.72806	1.44787	1.44787	172.806	2.72806	0	0.00213998	0.0086552	13.0654	0.238005	Q8IXI1	MIRO2_HUMAN	Mitochondrial Rho GTPase 2	RHOT2	Q8IXI1	Homo sapiens	0.146	68117.8	sp	9606	1	2	HumanRefProteome_April2023	8	10
True	NO COVID / SEVERE	NO COVID	SEVERE	Q14203	269.496	178.253	-0.596334	0.596334	-33.8568	0.661432	-0.596334	0.596334	-33.8568	0.661432	0	0.00202984	0.00868618	17.1855	0.130518	Q14203	DCTN1_HUMAN	Dynactin subunit 1	DCTN1	Q14203	Homo sapiens	0.329	141695	sp	9606	1	3	HumanRefProteome_April2023	34	41
True	NO COVID / SEVERE	NO COVID	SEVERE	Q9Y2X3	52.2916	28.5465	-0.873265	0.873265	-45.409	0.54591	-0.873265	0.873265	-45.409	0.54591	0	0.00203737	0.00870199	14.9404	0.12547	Q9Y2X3	NOP58_HUMAN	Nucleolar protein 58	NOP58	Q9Y2X3	Homo sapiens	0.214	59578.2	sp	9606	1	1	HumanRefProteome_April2023	9	9
True	NO COVID / MILD	NO COVID	MILD	Q8WVM7	17.6054	6.87742	-1.35608	1.35608	-60.9358	0.390642	-1.35608	1.35608	-60.9358	0.390642	0	0.000479552	0.00870443	4.6911	0.0858834	Q8WVM7	STAG1_HUMAN	Cohesin subunit SA-1	STAG1	Q8WVM7	Homo sapiens	0.022	144427	sp	9606	1	3	HumanRefProteome_April2023	3	3
True	MILD / SEVERE	MILD	SEVERE	O95760	12.5	31.906	1.3519	1.3519	155.249	2.55249	1.3519	1.3519	155.249	2.55249	0	0.00216829	0.00872895	19.2934	0.209077	O95760	IL33_HUMAN	Interleukin-33	IL33	O95760	Homo sapiens	0.081	30759.4	sp	9606	1	1	HumanRefProteome_April2023	1	1
True	MILD / SEVERE	MILD	SEVERE	Q8TAG9	74.0251	22.0377	-1.74804	1.74804	-70.2295	0.297705	-1.74804	1.74804	-70.2295	0.297705	0	0.00217525	0.00874091	10.2597	0.280496	Q8TAG9	EXOC6_HUMAN	Exocyst complex component 6	EXOC6	Q8TAG9	Homo sapiens	0.086	93722.3	sp	9606	1	3	HumanRefProteome_April2023	6	6
True	MILD / SEVERE	MILD	SEVERE	O75886	78.5369	110.755	0.495929	0.495929	41.0229	1.41023	0.495929	0.495929	41.0229	1.41023	0	0.00219233	0.00879341	20	0.102756	O75886	STAM2_HUMAN	Signal transdSEVEREng adapter molecule 2	STAM2	O75886	Homo sapiens	0.143	58164.2	sp	9606	1	1	HumanRefProteome_April2023	7	7
True	NO COVID / MILD	NO COVID	MILD	Q5T1M5	53.5397	15.1702	-1.81937	1.81937	-71.6655	0.283345	-1.81937	1.81937	-71.6655	0.283345	0	0.000487993	0.00880644	11.7226	0.146331	Q5T1M5	FKB15_HUMAN	FK506-binding protein 15	FKBP15	Q5T1M5	Homo sapiens	0.148	133630	sp	9606	1	2	HumanRefProteome_April2023	13	15
True	NO COVID / SEVERE	NO COVID	SEVERE	O75165	39.5888	13.9914	-1.50056	1.50056	-64.6583	0.353417	-1.50056	1.50056	-64.6583	0.353417	0	0.00206893	0.00882018	12.1898	0.292858	O75165	DJC13_HUMAN	DnaJ homolog subfamily C member 13	DNAJC13	O75165	Homo sapiens	0.133	254415	sp	9606	1	5	HumanRefProteome_April2023	27	27
True	MILD / SEVERE	MILD	SEVERE	Q13426	62.454	28.4535	-1.13419	1.13419	-54.4409	0.455591	-1.13419	1.13419	-54.4409	0.455591	0	0.00220631	0.00883332	12.7328	0.226364	Q13426	XRCC4_HUMAN	DNA repair protein XRCC4	XRCC4	Q13426	Homo sapiens	0.226	38286.7	sp	9606	1	2	HumanRefProteome_April2023	7	7
True	MILD / SEVERE	MILD	SEVERE	Q9ULH7	27.8439	53.8413	0.951353	0.951353	93.3685	1.93369	0.951353	0.951353	93.3685	1.93369	0	0.00221326	0.00884498	18.716	0.183447	Q9ULH7	MRTFB_HUMAN	Myocardin-related transcription factor B	MRTFB	Q9ULH7	Homo sapiens	0.152	118127	sp	9606	1	3	HumanRefProteome_April2023	10	10
True	NO COVID / SEVERE	NO COVID	SEVERE	Q9NYB9	109.847	248.298	1.17658	1.17658	126.04	2.2604	1.17658	1.17658	126.04	2.2604	0	0.00208823	0.00885497	10.8937	0.203699	Q9NYB9	ABI2_HUMAN	Abl interactor 2	ABI2	Q9NYB9	Homo sapiens	0.142	55663.2	sp	9606	1	1	HumanRefProteome_April2023	6	7
True	NO COVID / SEVERE	NO COVID	SEVERE	P54646	27.8629	10.2581	-1.44158	1.44158	-63.1837	0.368163	-1.44158	1.44158	-63.1837	0.368163	0	0.00208881	0.00885497	10.2255	0.225961	P54646	AAPK2_HUMAN	5'-AMP-activated protein kinase catalytic subunit alpha-2	PRKAA2	P54646	Homo sapiens	0.053	62319.6	sp	9606	1	2	HumanRefProteome_April2023	2	2
True	NO COVID / SEVERE	NO COVID	SEVERE	Q8WXH0	44.212	12.1684	-1.8613	1.8613	-72.4773	0.275227	-1.8613	1.8613	-72.4773	0.275227	0	0.0020886	0.00885497	11.155	0.265991	Q8WXH0	SYNE2_HUMAN	Nesprin-2	SYNE2	Q8WXH0	Homo sapiens	0.105	796442	sp	9606	1	3	HumanRefProteome_April2023	74	82
True	NO COVID / SEVERE	NO COVID	SEVERE	Q12765	195.572	80.266	-1.28484	1.28484	-58.9583	0.410417	-1.28484	1.28484	-58.9583	0.410417	0	0.00209533	0.00886608	11.4488	0.230017	Q12765	SCRN1_HUMAN	Secernin-1	SCRN1	Q12765	Homo sapiens	0.251	46382.1	sp	9606	1	2	HumanRefProteome_April2023	10	14
True	NO COVID / SEVERE	NO COVID	SEVERE	Q13247	95.3176	292.104	1.61567	1.61567	206.453	3.06453	1.61567	1.61567	206.453	3.06453	0	0.00210217	0.00887842	9.92249	0.172175	Q13247	SRSF6_HUMAN	Serine/arginine-rich splicing factor 6	SRSF6	Q13247	Homo sapiens	0.23	39586.8	sp	9606	1	2	HumanRefProteome_April2023	9	11
True	NO COVID / SEVERE	NO COVID	SEVERE	P09110	102.196	51.3308	-0.993445	0.993445	-49.7723	0.502277	-0.993445	0.993445	-49.7723	0.502277	0	0.0021063	0.00887933	16.8108	0.159628	P09110	THIK_HUMAN	3-ketoacyl-CoA thiolase, peroxisomal	ACAA1	P09110	Homo sapiens	0.233	44292	sp	9606	1	2	HumanRefProteome_April2023	7	7
True	MILD / SEVERE	MILD	SEVERE	Q12913	29.6111	7.00209	-2.08028	2.08028	-76.3532	0.236468	-2.08028	2.08028	-76.3532	0.236468	0	0.00223744	0.0089253	10.0149	0.342193	Q12913	PTPRJ_HUMAN	Receptor-type tyrosine-protein phosphatase eta	PTPRJ	Q12913	Homo sapiens	0.015	145941	sp	9606	1	3	HumanRefProteome_April2023	10	10
True	NO COVID / SEVERE	NO COVID	SEVERE	Q9NR09	20.4947	8.6573	-1.24326	1.24326	-57.7583	0.422417	-1.24326	1.24326	-57.7583	0.422417	0	0.0021222	0.00892742	15.1621	0.17562	Q9NR09	BIRC6_HUMAN	Baculoviral IAP repeat-containing protein 6	BIRC6	Q9NR09	Homo sapiens	0.035	530269	sp	9606	1	3	HumanRefProteome_April2023	12	12
True	NO COVID / SEVERE	NO COVID	SEVERE	Q9P206	10.8296	18.709	0.78876	0.78876	72.7589	1.72759	0.78876	0.78876	72.7589	1.72759	0	0.00212951	0.00892742	11.882	0.132126	Q9P206	K1522_HUMAN	Uncharacterized protein KIAA1522	KIAA1522	Q9P206	Homo sapiens	0.103	107095	sp	9606	1	2	HumanRefProteome_April2023	8	9
True	NO COVID / SEVERE	NO COVID	SEVERE	P50851	316.937	158.24	-1.00209	1.00209	-50.0723	0.499277	-1.00209	1.00209	-50.0723	0.499277	0	0.00212602	0.00892742	16.3396	0.222063	P50851	LRBA_HUMAN	Lipopolysaccharide-responsive and beige-like anchor protein	LRBA	P50851	Homo sapiens	0.192	319108	sp	9606	1	4	HumanRefProteome_April2023	48	52
True	NO COVID / SEVERE	NO COVID	SEVERE	Q9NVR5	30.0062	15.835	-0.922143	0.922143	-47.2275	0.527725	-0.922143	0.922143	-47.2275	0.527725	0	0.00213569	0.00893678	14.392	0.182578	Q9NVR5	KTU_HUMAN	Protein kintoun	DNAAF2	Q9NVR5	Homo sapiens	0.179	91114.4	sp	9606	1	2	HumanRefProteome_April2023	10	11
True	MILD / SEVERE	MILD	SEVERE	Q9NSK0	118.456	66.8947	-0.824393	0.824393	-43.528	0.56472	-0.824393	0.824393	-43.528	0.56472	0	0.00224549	0.00894111	17.451	0.14722	Q9NSK0	KLC4_HUMAN	Kinesin light chain 4	KLC4	Q9NSK0	Homo sapiens	0.309	68639.5	sp	9606	1	3	HumanRefProteome_April2023	14	15
True	MILD / SEVERE	MILD	SEVERE	P41252	323.269	163.265	-0.985516	0.985516	-49.4955	0.505045	-0.985516	0.985516	-49.4955	0.505045	0	0.0022603	0.00898209	17.6587	0.225707	P41252	SYIC_HUMAN	IsoleSEVEREne--tRNA ligase, cytoplasmic	IARS1	P41252	Homo sapiens	0.293	144498	sp	9606	1	2	HumanRefProteome_April2023	30	34
True	MILD / SEVERE	MILD	SEVERE	Q8TF74	57.3625	103.001	0.844475	0.844475	79.5611	1.79561	0.844475	0.844475	79.5611	1.79561	0	0.00226398	0.00898209	19.3876	0.189446	Q8TF74	WIPF2_HUMAN	WAS/WASL-interacting protein family member 2	WIPF2	Q8TF74	Homo sapiens	0.164	46288.6	sp	9606	1	1	HumanRefProteome_April2023	6	7
True	MILD / SEVERE	MILD	SEVERE	Q8TBC4	180.508	113.314	-0.671733	0.671733	-37.2248	0.627752	-0.671733	0.671733	-37.2248	0.627752	0	0.00227018	0.0089904	19.1003	0.138328	Q8TBC4	UBA3_HUMAN	NEDD8-activating enzyme E1 catalytic subunit	UBA3	Q8TBC4	Homo sapiens	0.242	51852.4	sp	9606	1	2	HumanRefProteome_April2023	8	9
True	NO COVID / MILD	NO COVID	MILD	O75116	86.0604	20.514	-2.06874	2.06874	-76.1633	0.238367	-2.06874	2.06874	-76.1633	0.238367	0	0.000501366	0.00899578	12.6967	0.166002	O75116	ROCK2_HUMAN	Rho-associated protein kinase 2	ROCK2	O75116	Homo sapiens	0.115	160900	sp	9606	1	4	HumanRefProteome_April2023	13	15
True	NO COVID / SEVERE	NO COVID	SEVERE	Q96HN2	227.777	130.114	-0.807847	0.807847	-42.8766	0.571234	-0.807847	0.807847	-42.8766	0.571234	0	0.00215752	0.00901153	17.0684	0.169563	Q96HN2	SAHH3_HUMAN	Adenosylhomocysteinase 3	AHCYL2	Q96HN2	Homo sapiens	0.198	66721.1	sp	9606	1	1	HumanRefProteome_April2023	12	17
True	MILD / SEVERE	MILD	SEVERE	Q9BZQ8	480.544	239.257	-1.00611	1.00611	-50.2112	0.497888	-1.00611	1.00611	-50.2112	0.497888	0	0.00228778	0.00903331	15.2822	0.194382	Q9BZQ8	NIBA1_HUMAN	Protein Niban 1	NIBAN1	Q9BZQ8	Homo sapiens	0.31	103135	sp	9606	1	1	HumanRefProteome_April2023	24	26
True	MILD / SEVERE	MILD	SEVERE	Q8IVG5	20.8356	1000.53	5.58557	5.58557	4702.04	48.0204	5.58557	5.58557	4702.04	48.0204	0	0.00228926	0.00903331	9.00722	0.456336	Q8IVG5	SAM9L_HUMAN	Sterile alpha motif domain-containing protein 9-like	SAMD9L	Q8IVG5	Homo sapiens	0.068	184533	sp	9606	1	2	HumanRefProteome_April2023	9	9
True	NO COVID / MILD	NO COVID	MILD	Q9NZJ6	83.1435	27.5183	-1.59521	1.59521	-66.9027	0.330973	-1.59521	1.59521	-66.9027	0.330973	0	0.000508024	0.00903993	9.99494	0.300049	Q9NZJ6	COQ3_HUMAN	Ubiquinone biosynthesis O-methyltransferase, mitochondrial	COQ3	Q9NZJ6	Homo sapiens	0.043	41054.1	sp	9606	1	3	HumanRefProteome_April2023	1	1
True	NO COVID / MILD	NO COVID	MILD	Q14195	133.016	50.3401	-1.40182	1.40182	-62.155	0.37845	-1.40182	1.40182	-62.155	0.37845	0	0.000509618	0.00903993	15.1725	0.232312	Q14195	DPYL3_HUMAN	Dihydropyrimidinase-related protein 3	DPYSL3	Q14195	Homo sapiens	0.349	61963.3	sp	9606	1	1	HumanRefProteome_April2023	12	12
True	MILD / SEVERE	MILD	SEVERE	Q8N983	42.3375	159.246	1.91124	1.91124	276.133	3.76133	1.91124	1.91124	276.133	3.76133	0	0.00229934	0.00904168	13.0816	0.255822	Q8N983	RM43_HUMAN	39S ribosomal protein L43, mitochondrial	MRPL43	Q8N983	Homo sapiens	0.102	23430.8	sp	9606	1	1	HumanRefProteome_April2023	3	3
True	MILD / SEVERE	MILD	SEVERE	P46459	493.716	348.65	-0.501904	0.501904	-29.3826	0.706174	-0.501904	0.501904	-29.3826	0.706174	0	0.00230377	0.00904168	18.8685	0.101609	P46459	NSF_HUMAN	Vesicle-fusing ATPase	NSF	P46459	Homo sapiens	0.508	82594.3	sp	9606	1	3	HumanRefProteome_April2023	35	42
True	MILD / SEVERE	MILD	SEVERE	A6NCW0;A8MUK1;C9J2P7;C9JJH3;C9JLJ4;C9JPN9;C9JVI0;D6R901;D6R9N7;D6RA61;D6RBQ6;D6RCP7;D6RJB6;Q0WX57;Q7RTZ2	3638.96	8694.3	1.25654	1.25654	138.922	2.38922	1.25654	1.25654	138.922	2.38922	0	0.0023022	0.00904168	12.5495	0.21505	A6NCW0;A8MUK1;C9J2P7;C9JJH3;C9JLJ4;C9JPN9;C9JVI0;D6R901;D6R9N7;D6RA61;D6RBQ6;D6RCP7;D6RJB6;Q0WX57;Q7RTZ2	U17L3_HUMAN;U17L5_HUMAN;U17LF_HUMAN;U17LA_HUMAN;U17LD_HUMAN;UL17C_HUMAN;U17LB_HUMAN;U17LL_HUMAN;U17LI_HUMAN;U17LM_HUMAN;U17LH_HUMAN;U17LJ_HUMAN;U17LK_HUMAN;U17LO_HUMAN;U17L1_HUMAN	Ubiquitin carboxyl-terminal hydrolase 17-like protein 3;Ubiquitin carboxyl-terminal hydrolase 17-like protein 5;Ubiquitin carboxyl-terminal hydrolase 17-like protein 15;Ubiquitin carboxyl-terminal hydrolase 17-like protein 10;Ubiquitin carboxyl-terminal hydrolase 17-like protein 13;Ubiquitin carboxyl-terminal hydrolase 17-like protein 12;Ubiquitin carboxyl-terminal hydrolase 17-like protein 11;Ub…	USP17L3;USP17L5;USP17L15;USP17L10;USP17L13;USP17L12;USP17L11;USP17L21;USP17L18;USP17L22;USP17L17;USP17L19;USP17L20;USP17L24;USP17L1	A6NCW0;A8MUK1;C9J2P7;C9JJH3;C9JLJ4;C9JPN9;C9JVI0;D6R901;D6R9N7;D6RA61;D6RBQ6;D6RCP7;D6RJB6;Q0WX57;Q7RTZ2	Homo sapiens	1.3%;1.3%;1.3%;1.3%;1.3%;1.3%;1.3%;1.3%;1.3%;1.3%;1.3%;1.3%;1.3%;1.3%;1.3%	59535.56;59682.68;62501.77;59885.96;59693.74;59686.85;59629.61;59658.75;59656.68;59670.7;59626.61;59657.71;59625.62;59710.73;59589.76	sp	9606	3;3;3;3;3;3;3;3;3;3;3;3;3;1;3	1;2;2;1;1;1;1;1;1;1;1;1;1;2;1	HumanRefProteome_April2023	1	2
True	NO COVID / SEVERE	NO COVID	SEVERE	P50990	1936.11	1354.22	-0.515701	0.515701	-30.0547	0.699453	-0.515701	0.515701	-30.0547	0.699453	0	0.00216993	0.00904671	17.9013	0.104191	P50990	TCPQ_HUMAN	T-complex protein 1 subunit theta	CCT8	P50990	Homo sapiens	0.558	59620.6	sp	9606	1	4	HumanRefProteome_April2023	34	46
True	NO COVID / SEVERE	NO COVID	SEVERE	Q96S59	17.3334	7.98051	-1.119	1.119	-53.9588	0.460412	-1.119	1.119	-53.9587	0.460413	0	0.00217731	0.00906079	13.6117	0.238779	Q96S59	RANB9_HUMAN	Ran-binding protein 9	RANBP9	Q96S59	Homo sapiens	0.053	77847.3	sp	9606	1	1	HumanRefProteome_April2023	3	3
True	NO COVID / SEVERE	NO COVID	SEVERE	O14617	121.015	48.1548	-1.32944	1.32944	-60.2076	0.397924	-1.32944	1.32944	-60.2076	0.397924	0	0.00219856	0.00913248	14.2844	0.256925	O14617	AP3D1_HUMAN	AP-3 complex subunit delta-1	AP3D1	O14617	Homo sapiens	0.199	130158	sp	9606	1	1	HumanRefProteome_April2023	19	20
True	NO COVID / SEVERE	NO COVID	SEVERE	P51648	134.614	39.3477	-1.77448	1.77448	-70.77	0.2923	-1.77448	1.77448	-70.77	0.2923	0	0.00221225	0.00915579	11.7032	0.272487	P51648	AL3A2_HUMAN	Aldehyde dehydrogenase family 3 member A2	ALDH3A2	P51648	Homo sapiens	0.126	54847.8	sp	9606	1	1	HumanRefProteome_April2023	6	7
True	NO COVID / SEVERE	NO COVID	SEVERE	Q63HN8	117.297	42.9452	-1.44959	1.44959	-63.3875	0.366125	-1.44959	1.44959	-63.3875	0.366125	0	0.00221206	0.00915579	14.1562	0.279093	Q63HN8	RN213_HUMAN	E3 ubiquitin-protein ligase RNF213	RNF213	Q63HN8	Homo sapiens	0.123	591407	sp	9606	1	3	HumanRefProteome_April2023	54	60
True	NO COVID / MILD	NO COVID	MILD	Q9UIA9	161.422	51.4191	-1.65046	1.65046	-68.1461	0.318539	-1.65046	1.65046	-68.1461	0.318539	0	0.000519326	0.00916009	13.606	0.178189	Q9UIA9	XPO7_HUMAN	Exportin-7	XPO7	Q9UIA9	Homo sapiens	0.174	123907	sp	9606	1	3	HumanRefProteome_April2023	18	20
True	MILD / SEVERE	MILD	SEVERE	Q9NQ88	73.5798	45.0347	-0.708271	0.708271	-38.7947	0.612053	-0.708271	0.708271	-38.7947	0.612053	0	0.00234092	0.00917106	16.0912	0.130472	Q9NQ88	TIGAR_HUMAN	Fructose-2,6-bisphosphatase TIGAR	TIGAR	Q9NQ88	Homo sapiens	0.267	30062.5	sp	9606	1	1	HumanRefProteome_April2023	6	6
True	NO COVID / MILD	NO COVID	MILD	Q8NDA8	43.3226	9.96537	-2.12013	2.12013	-76.9973	0.230027	-2.12013	2.12013	-76.9973	0.230027	0	0.000523192	0.00917644	12.0464	0.215831	Q8NDA8	MROH1_HUMAN	Maestro heat-like repeat-containing protein family member 1	MROH1	Q8NDA8	Homo sapiens	0.072	181249	sp	9606	2	3	HumanRefProteome_April2023	10	10
[truncated: 17,819 more rows]
