# Supplementary material for: Longitudinal Assessment of Nasopharyngeal Biomarkers Post-COVID-19: Unveiling Persistent Markers and Severity Correlations
Source: J Proteome Res. 2024 Oct 11;23(11):5064–84. doi: 10.1021/acs.jproteome.4c00536 (PMC11536464; doi:10.1021/acs.jproteome.4c00536)
Supplement: Supplementary file 2 — pr4c00536_si_002.xlsx [file pr4c00536_si_002.xlsx]

## Sheet: all comparrisons
© 2000-2023 QIAGEN. All rights reserved.
Ingenuity Canonical Pathways	-log(p-value)	Ratio	z-score	Molecules
Protein Ubiquitination Pathway	4	1,47E-02	#NUM!	ELOC,PSMD10,USP5,XIAP
Cellular response to hypoxia	2,68E00	2,67E-02	#NUM!	ELOC,PSMD10
ABC-family proteins mediated transport	2,42E00	1,98E-02	#NUM!	ABCB6,PSMD10
WNK Renal Signaling Pathway	2,38E00	1,89E-02	#NUM!	ELOC,XIAP
Class I MHC mediated antigen processing and presentation	2,34E00	0.008	#NUM!	ELOC,PSMD10,UBR4
Signaling by ROBO receptors	2,31E00	1,72E-02	#NUM!	ELOC,PSMD10
Amyotrophic Lateral Sclerosis Signaling	2,29E00	1,69E-02	#NUM!	RAB5B,XIAP
RHOA Signaling	2,25E00	1,61E-02	#NUM!	ARHGAP35,TTN
RNA Polymerase II Transcription	2,09E00	1,34E-02	#NUM!	CPSF7,ELOC
PTEN Regulation	2,09E00	1,33E-02	#NUM!	PSMD10,XIAP
TCF dependent signaling in response to WNT	1,85E00	1,01E-02	#NUM!	PSMD10,XIAP
Intra-Golgi and retrograde Golgi-to-ER traffic	1,84E00	9,85E-03	#NUM!	KIF3B,MAN1A1
Actin Cytoskeleton Signaling	1,68E00	8,16E-03	#NUM!	ARHGAP35,TTN
Neddylation	1,68E00	8,13E-03	#NUM!	ELOC,PSMD10
Deubiquitination	1,63E00	7,6E-03	#NUM!	PSMD10,USP5
Processing of Capped Intronless Pre-mRNA	1,58E00	3,45E-02	#NUM!	CPSF7
Protein ubiquitination	1,57E00	3,33E-02	#NUM!	USP5
Signaling by CSF3 (G-CSF)	1,57E00	3,33E-02	#NUM!	ELOC
RIPK1-mediated regulated necrosis	1,54E00	3,12E-02	#NUM!	XIAP
TNFR2 Signaling	1,54E00	3,12E-02	#NUM!	XIAP
Striated Muscle Contraction	1,49E00	2,78E-02	#NUM!	TTN
TWEAK Signaling	1,48E00	2,7E-02	#NUM!	XIAP
TBC/RABGAPs	1,41E00	2,27E-02	#NUM!	RAB5B
TNFR1 Signaling	1,34E00	1,96E-02	#NUM!	XIAP
Regulation of Apoptosis	1,33E00	1,89E-02	#NUM!	PSMD10
Intrinsic Pathway for Apoptosis	1,31E00	1,82E-02	#NUM!	XIAP
Signaling by PTK6	1,31E00	1,82E-02	#NUM!	ARHGAP35
Sensory processing of sound by outer hair cells of the cochlea	1,31E00	1,82E-02	#NUM!	EPS8
TNF signaling	1,3E00	1,75E-02	#NUM!	XIAP
FAT10 Signaling Pathway	1,3E00	1,75E-02	#NUM!	PSMD10
Metabolism of polyamines	1,28E00	1,69E-02	#NUM!	PSMD10
Visual phototransduction	1,27E00	1,67E-02	#NUM!	METAP2
NIK-->noncanonical NF-kB signaling	1,27E00	1,67E-02	#NUM!	PSMD10
Kinesins	1,27E00	1,64E-02	#NUM!	KIF3B
Semaphorin interactions	1,25E00	1,56E-02	#NUM!	ARHGAP35
Hedgehog ligand biogenesis	1,24E00	1,54E-02	#NUM!	PSMD10
RAB geranylgeranylation	1,24E00	1,54E-02	#NUM!	RAB5B
Induction of Apoptosis by HIV1	1,24E00	1,54E-02	#NUM!	XIAP
TNFR2 non-canonical NF-kB pathway	1,22E00	1,47E-02	#NUM!	PSMD10
Remodeling of Epithelial Adherens Junctions	1,22E00	1,47E-02	#NUM!	RAB5B
Sensory processing of sound by inner hair cells of the cochlea	1,21E00	1,45E-02	#NUM!	EPS8
TP53 Regulates Transcription of DNA Repair Genes	1,21E00	1,43E-02	#NUM!	ELOC
RHO GTPase cycle	1,2E00	4,44E-03	#NUM!	ARHGAP35,CPSF7
Translocation of SLC2A4 (GLUT4) to the plasma membrane	1,2E00	1,41E-02	#NUM!	KIF3B
Regulation of RUNX2 expression and activity	1,19E00	1,37E-02	#NUM!	PSMD10
Caveolar-mediated Endocytosis Signaling	1,18E00	1,33E-02	#NUM!	RAB5B
Granzyme A Signaling	1,18E00	1,33E-02	#NUM!	NDUFA10
Neutrophil degranulation	1,16E00	4,2E-03	#NUM!	RAB5B,UBR4
Renal Cell Carcinoma Signaling	1,15E00	1,23E-02	#NUM!	ELOC
Signaling by NOTCH4	1,14E00	1,2E-02	#NUM!	PSMD10

## Sheet: Severe vs No Cov-Mild
© 2000-2023 QIAGEN. All rights reserved.
Ingenuity Canonical Pathways	-log(p-value)	Ratio	z-score	Molecules
COPI-mediated anterograde transport	6,27E00	8,82E-02	3,000	COG2,COG3,COG7,DCTN1,DCTN4,RAB1B,SPTAN1,SPTBN2,USO1
Intra-Golgi and retrograde Golgi-to-ER traffic	6,25E00	5,91E-02	2,887	COG2,COG3,COG7,CUX1,DCTN1,DCTN4,KIF13B,KIF5B,KLC1,MAN2A1,RAB1B,RAB6A
Coronavirus Pathogenesis Pathway	6,23E00	5,88E-02	-1,155	BAX,CHUK,EIF2A,KPNB1,MAPK3,NFKB2,REL,RIGI,RPS2,RPS8,TBK1,ZC3HAV1
Apoptosis Signaling	6,2E00	8,65E-02	-0,707	BAX,CAPN5,CASP7,CHUK,MAPK3,NFKB2,RAP2B,REL,SPTAN1
Interleukin-1 family signaling	5,44E00	7,03E-02	1,667	CHUK,PSMD1,PSMD8,PTPN11,PTPN23,PTPN6,TBK1,UBE2N,UBE2V1
ISG15 antiviral mechanism	5,32E00	9,86E-02	1,134	FLNB,KPNB1,MAPK3,NUP133,NUP37,RIGI,UBE2N
Protein Ubiquitination Pathway	4,92E00	4,4E-02	#NUM!	CUL2,DNAJC10,HSPA14,PSMD1,PSMD8,TRAP1,UBE2N,UBE2V1,USO1,USP11,USP24,USP8
Class I MHC mediated antigen processing and presentation	4,84E00	3,73E-02	2,673	CHUK,CUL2,DCAF1,DTX3L,FBXL18,FBXO22,NPEPPS,PSMD1,PSMD8,SEC23A,SEC24D,UBE2N,UBE2V1,UBE3C
RAN Signaling	4,78E00	2,35E-01	2,000	CSE1L,IPO5,KPNB1,RANGAP1
Microautophagy Signaling Pathway	4,66E00	5,63E-02	2,121	CERT1,LAMP2,PSMD1,PSMD8,SEC23A,SEC24D,STAM,VPS25,VPS39
MyD88-independent TLR4 cascade	4,61E00	1,35E-01	0,447	CHUK,PTPN11,TBK1,UBE2N,UBE2V1
MHC class II antigen presentation	4,57E00	6,35E-02	2,828	AP1B1,DCTN1,DCTN4,KIF5B,KLC1,SEC23A,SEC24D,SPTBN2
Death Receptor Signaling	4,45E00	7,29E-02	2,449	CASP7,CHUK,NFKB2,PARP4,REL,SPTAN1,TBK1
Signaling by the B Cell Receptor (BCR)	4,45E00	5,29E-02	1,667	AHCYL1,CHUK,FKBP1A,PPP3CA,PSMD1,PSMD8,PTPN6,REL,VAV1
VEGF Signaling	4,31E00	6,93E-02	0,447	ACTN1,EIF2B1,EIF2S3,MAPK3,PTPN11,PTPN6,RAP2B
Protein Sorting Signaling Pathway	4,29E00	5,06E-02	2,333	AP1B1,AP3M1,CTBP1,SCARB2,SEC23A,SEC24D,SNX1,TBC1D23,VPS26B
OAS antiviral response	4,18E00	3,33E-01	#NUM!	ABCE1,RIGI,RNASEL
Cytosolic sensors of pathogen-associated DNA	4,15E00	1,09E-01	2,236	CHUK,DHX36,IFI16,NFKB2,TBK1
Role of RIG1-like Receptors in Antiviral Innate Immunity	4,15E00	1,09E-01	2,000	CHUK,NFKB2,REL,RIGI,TBK1
C-type lectin receptors (CLRs)	4,14E00	5,52E-02	1,414	AHCYL1,CHUK,NFKB2,PPP3CA,PSMD1,PSMD8,UBE2N,UBE2V1
ISGylation Signaling Pathway	4,12E00	6,48E-02	0,378	DTX3L,EIF2A,FLNB,NFKB2,RIGI,TBK1,UBE2N
MicroRNA Biogenesis Signaling Pathway	4,09E00	4,76E-02	1,667	CSDE1,DDX17,DIS3,KHSRP,MAPK3,NUP133,NUP37,POLR2C,RAP2B
JAK/STAT Signaling	3,84E00	7,14E-02	1,342	MAPK3,NFKB2,PTPN11,PTPN6,RAP2B,REL
BAG2 Signaling Pathway	3,81E00	7,06E-02	#NUM!	HSPA14,MAPK3,NFKB2,PSMD1,PSMD8,REL
Fc epsilon receptor (FCERI) signaling	3,81E00	4,37E-02	1,000	AHCYL1,CHUK,MAPK3,PPP3CA,PSMD1,PSMD8,UBE2N,UBE2V1,VAV1
NGF Signaling	3,79E00	5,74E-02	1,633	BAX,CHUK,MAPK3,NFKB2,PTPN11,RAP2B,REL
PEDF Signaling	3,78E00	6,98E-02	2,236	CASP7,CHUK,MAPK3,NFKB2,RAP2B,REL
Neutrophil degranulation	3,73E00	2,94E-02	3,207	ACP3,ANPEP,DDX3X,DERA,FAF2,IMPDH1,KPNB1,LAMP2,MANBA,PSMD1,PTPN6,RAB6A,RAP2B,SPTAN1
L1CAM interactions	3,73E00	5,6E-02	1,890	CSNK2A1,DLG1,EZR,MAPK3,RANBP9,SPTAN1,SPTBN2
Toll Like Receptor 3 (TLR3) Cascade	3,65E00	1,25E-01	0,000	CHUK,TBK1,UBE2N,UBE2V1
TNFR2 Signaling	3,65E00	1,25E-01	#NUM!	CHUK,NFKB2,REL,TBK1
IL-6 Signaling	3,6E00	5,34E-02	1,633	CHUK,CSNK2A1,MAPK3,NFKB2,PTPN11,RAP2B,REL
4-1BB Signaling in T Lymphocytes	3,54E00	1,18E-01	#NUM!	CHUK,MAPK3,NFKB2,REL
Role of PKR in Interferon Induction and Antiviral Response	3,5E00	5,15E-02	1,342	BAX,CHUK,HSPA14,MAPK3,NFKB2,REL,RIGI
HER-2 Signaling in Breast Cancer	3,47E00	3,93E-02	1,890	CASP7,CHUK,KPNB1,MAPK3,NFKB2,NUP133,NUP37,RAP2B,REL
Regulation of cholesterol biosynthesis by SREBP (SREBF)	3,46E00	0.2	#NUM!	KPNB1,SEC23A,SEC24D
EIF2 Signaling	3,44E00	3,9E-02	1,342	EIF2A,EIF2B1,EIF2S3,EIF3H,EIF5B,MAPK3,RAP2B,RPS2,RPS8
Activation of IRF by Cytosolic Pattern Recognition Receptors	3,43E00	7,69E-02	2,000	CHUK,NFKB2,REL,RIGI,TBK1
Regulation of eIF4 and p70S6K Signaling	3,41E00	4,32E-02	#NUM!	EIF2A,EIF2B1,EIF2S3,EIF3H,MAPK3,RAP2B,RPS2,RPS8
TWEAK Signaling	3,4E00	1,08E-01	#NUM!	CASP7,CHUK,NFKB2,REL
Huntington's Disease Signaling	3,39E00	3,5E-02	1,342	BAX,CAPN5,CASP7,CDK5,DCTN1,HSPA14,MAPK3,POLR2C,PSMD1,PSMD8
Processing of Capped Intron-Containing Pre-mRNA	3,38E00	3,48E-02	0,632	DDX39A,EFTUD2,HNRNPH1,NUP133,NUP37,POLR2C,PRPF6,SF3A3,SRSF6,THOC1
tRNA Charging	3,31E00	1,03E-01	2,000	CARS1,IARS1,NARS1,SARS1
Pyrimidine Ribonucleotides Interconversion	3,27E00	0.1	#NUM!	ABCE1,CTPS1,CTPS2,DDX3X
Interferon alpha/beta signaling	3,25E00	7,04E-02	2,236	ABCE1,KPNB1,PTPN11,PTPN6,RNASEL
Neddylation	3,24E00	3,66E-02	3,000	COPS4,CUL2,CUL4B,DCAF11,DPP3,FBXL18,FBXO22,PSMD1,PSMD8
GM-CSF Signaling	3,22E00	6,94E-02	2,000	CAMK2D,MAPK3,PPP3CA,PTPN11,RAP2B
Natural Killer Cell Signaling	3,19E00	0.04	1,134	HSPA14,MAPK3,NFKB2,PTPN11,PTPN6,RAP2B,REL,VAV1

## Sheet: No cov vs Mild-Severe
© 2000-2024 QIAGEN. All rights reserved.
Ingenuity Canonical Pathways	-log(p-value)	Ratio	z-score	Molecules
Processing of Capped Intron-Containing Pre-mRNA	7,59E00	3,48E-02	1,897	ACIN1,CPSF6,GPKOW,POLR2H,PUF60,SF3B1,SF3B4,SNRPD1,SRRT,SRSF7
MAPK targets/ Nuclear events mediated by MAP kinases	3,8E00	9,09E-02	#NUM!	MAPK8,PPP2R5D,RPS6KA1
Inhibition of ARE-Mediated mRNA Degradation Pathway	3,76E00	3,07E-02	-1,000	CNOT11,PPP2R5D,PRKAR2B,PSMB7,XRN1
Tight Junction Signaling	3,56E00	2,78E-02	#NUM!	CPSF6,MARK2,PPP2R5D,PRKAR2B,TJP2
Apoptosis Signaling	3,46E00	3,85E-02	0,000	ACIN1,BIRC6,MAPK8,RPS6KA1
Ketolysis	3,35E00	0.2	#NUM!	HADHA,OXCT1
Spliceosomal Cycle	3,19E00	5,66E-02	#NUM!	GPKOW,SF3B1,SF3B4
Deadenylation-dependent mRNA decay	3,14E00	5,45E-02	#NUM!	CNOT11,PABPC1,XRN1
RNA Polymerase II Transcription	2,88E00	2,68E-02	0,000	CPSF6,NELFCD,POLR2H,SRSF7
Sensory processing of sound by inner hair cells of the cochlea	2,85E00	4,35E-02	#NUM!	CTBP2,EPB41L1,TRIOBP
Degradation of beta-catenin by the destruction complex	2,5E00	3,26E-02	#NUM!	CTBP2,PPP2R5D,PSMB7
IL-1 Signaling	2,44E00	3,12E-02	#NUM!	MAPK8,PRKAR2B,TOLLIP
Endosomal Sorting Complex Required For Transport (ESCRT)	2,36E00	6,45E-02	#NUM!	HGS,TSG101
Autophagy	2,29E00	1,84E-02	1,000	BIRC6,MAPK8,PPP2R5D,PRKAR2B
CDK5 Signaling	2,23E00	2,61E-02	#NUM!	MAPK8,PPP2R5D,PRKAR2B
Nonsense-Mediated Decay (NMD)	2,21E00	2,56E-02	#NUM!	PABPC1,RPL11,RPS3A
ESR-mediated signaling	2,19E00	2,54E-02	#NUM!	POLR2H,STAG1,YY1
NGF Signaling	2,17E00	2,5E-02	#NUM!	MAPK8,ROCK2,RPS6KA1
Eukaryotic Translation Initiation	2,16E00	2,46E-02	#NUM!	PABPC1,RPL11,RPS3A
AMPK Signaling	2,13E00	1,65E-02	0,000	CPT2,PPM1A,PPP2R5D,PRKAR2B
Interleukin-1 family signaling	2,09E00	2,33E-02	#NUM!	MAPK8,PSMB7,TOLLIP
Regulation of mRNA stability by proteins that bind AU-rich elements	2,06E00	4,55E-02	#NUM!	PABPC1,XRN1
Apelin Pancreas Signaling Pathway	2,02E00	4,35E-02	#NUM!	MAPK8,PRKAR2B
L-cysteine Degradation III	2,02E00	3,33E-01	#NUM!	MPST
Thiosulfate Disproportionation III (Rhodanese)	2,02E00	3,33E-01	#NUM!	MPST
Cardiac Hypertrophy Signaling	2,01E00	1,53E-02	2,000	MAPK8,PRKAR2B,ROCK2,RPS6KA1
Deubiquitination	2	1,52E-02	0,000	HCFC1,HGS,PSMB7,YY1
Signaling by EGFR	1,95E00	0.04	#NUM!	CSK,HGS
B-WICH complex positively regulates rRNA expression	1,92E00	3,85E-02	#NUM!	POLR2H,SF3B1
Apoptotic execution phase	1,92E00	3,85E-02	#NUM!	ACIN1,TJP2
Sensory processing of sound by outer hair cells of the cochlea	1,87E00	3,64E-02	#NUM!	EPB41L1,TRIOBP
Role of IL-17A in Arthritis	1,85E00	3,51E-02	#NUM!	MAPK8,RPS6KA1
Microautophagy Signaling Pathway	1,84E00	1,87E-02	#NUM!	HGS,PSMB7,TSG101
PCP (Planar Cell Polarity) Pathway	1,8E00	3,33E-02	#NUM!	MAPK8,ROCK2
Neutrophil degranulation	1,74E00	1,05E-02	1,342	MLEC,PSMB7,SERPINB10,TOLLIP,XRCC6
Hedgehog ligand biogenesis	1,74E00	3,08E-02	#NUM!	ERLEC1,PSMB7
Pulmonary Fibrosis Idiopathic Signaling Pathway	1,69E00	1,23E-02	1,000	MAPK8,ROCK2,RPS6KA1,YY1
TP53 Regulates Transcription of DNA Repair Genes	1,68E00	2,86E-02	#NUM!	NELFCD,POLR2H
Regulation of eIF4 and p70S6K Signaling	1,68E00	1,63E-02	#NUM!	PABPC1,PPP2R5D,RPS3A
IL-33 Signaling Pathway	1,67E00	1,62E-02	#NUM!	MAPK8,PRKAR2B,RPS6KA1
Miro GTPase Cycle	1,6E00	1,25E-01	#NUM!	RAP1GDS1
Costimulation by the CD28 family	1,59E00	2,56E-02	#NUM!	CSK,PPP2R5D
Toll-like Receptor Signaling	1,59E00	2,56E-02	#NUM!	MAPK8,TOLLIP
Neurotrophin/TRK Signaling	1,59E00	2,56E-02	#NUM!	MAPK8,RPS6KA1
Adrenomedullin signaling pathway	1,59E00	1,51E-02	#NUM!	CSK,MAPK8,PRKAR2B
Dopamine Receptor Signaling	1,57E00	2,5E-02	#NUM!	PPP2R5D,PRKAR2B
Mitotic Prometaphase	1,57E00	1,48E-02	#NUM!	PPP2R5D,PRKAR2B,STAG1
Signaling by NTRK1 (TRKA)	1,56E00	2,47E-02	#NUM!	PPP2R5D,RPS6KA1
Activation of anterior HOX genes in hindbrain during early embryogenesis	1,56E00	2,47E-02	#NUM!	POLR2H,YY1

## Sheet: Mild vs No Cov-Severe
© 2000-2023 QIAGEN. All rights reserved.
Ingenuity Canonical Pathways	-log(p-value)	Ratio	z-score	Molecules
Fc epsilon receptor (FCERI) signaling	3,31E00	1,94E-02	2,000	IGLV7-43,MAP2K4,PDPK1,PSMC5
Neutrophil Extracellular Trap Signaling Pathway	3,15E00	1,25E-02	2,236	MAP2K4,NDUFS1,SDHA,TIMM50,TOMM40
Huntington's Disease Signaling	2,78E00	1,4E-02	#NUM!	MAP2K4,PDPK1,PSMC5,SDHA
Sirtuin Signaling Pathway	2,75E00	1,37E-02	#NUM!	NDUFS1,SDHA,TIMM50,TOMM40
Mitochondrial Dysfunction	2,48E00	1,15E-02	-1,000	MAP2K4,NDUFS1,SDHA,TOMM40
Visual phototransduction	2,29E00	3,33E-02	#NUM!	FNTB,METAP1
Geranylgeranyldiphosphate Biosynthesis	2,27E00	3,33E-01	#NUM!	FNTB
Tyrosine Biosynthesis IV	2,27E00	3,33E-01	#NUM!	PCBD2
Mitochondrial protein import	2,24E00	3,12E-02	#NUM!	TIMM50,TOMM40
Phenylalanine Degradation I (Aerobic)	2,15E00	2,5E-01	#NUM!	PCBD2
Sertoli Cell-Germ Cell Junction Signaling Pathway (Enhanced)	2,06E00	1,26E-02	#NUM!	MAP2K4,OCLN,PDPK1
Neurotrophin/TRK Signaling	2,05E00	2,5E-02	#NUM!	MAP2K4,PDPK1
KEAP1-NFE2L2 pathway	1,94E00	2,2E-02	#NUM!	NPLOC4,PSMC5
Epithelial-Mesenchymal Transition (EMT) during gastrulation	1,91E00	1,43E-01	#NUM!	OCLN
ERBB Signaling	1,91E00	2,11E-02	#NUM!	MAP2K4,PDPK1
Oxidative Phosphorylation	1,77E00	1,79E-02	#NUM!	NDUFS1,SDHA
Caspase activation via Dependence Receptors in the absence of ligand	1,75E00	0.1	#NUM!	APPL1
Fc Epsilon RI Signaling	1,71E00	1,67E-02	#NUM!	MAP2K4,PDPK1
NGF Signaling	1,7E00	1,64E-02	#NUM!	MAP2K4,PDPK1
TCR signaling	1,67E00	1,59E-02	#NUM!	PDPK1,PSMC5
Electron transport, ATP synthesis, and heat production by uncoupling proteins	1,66E00	1,56E-02	#NUM!	NDUFS1,SDHA
Interleukin-1 family signaling	1,66E00	1,56E-02	#NUM!	MAP2K4,PSMC5
C-type lectin receptors (CLRs)	1,56E00	1,38E-02	#NUM!	PDPK1,PSMC5
PTEN Regulation	1,53E00	1,33E-02	#NUM!	CHD4,PSMC5
Transcriptional regulation by RUNX1	1,52E00	1,32E-02	#NUM!	OCLN,PSMC5
Semaphorin Neuronal Repulsive Signaling Pathway	1,52E00	1,32E-02	#NUM!	DPYSL3,MAP2K4
Type II Diabetes Mellitus Signaling	1,52E00	1,31E-02	#NUM!	MAP2K4,PDPK1
Necroptosis Signaling Pathway	1,51E00	1,29E-02	#NUM!	TIMM50,TOMM40
Superpathway of Geranylgeranyldiphosphate Biosynthesis I (via Mevalonate)	1,5E00	5,56E-02	#NUM!	FNTB
Fcgamma receptor (FCGR) dependent phagocytosis	1,5E00	1,27E-02	#NUM!	IGLV7-43,WIPF2
Signaling by the B Cell Receptor (BCR)	1,43E00	1,18E-02	#NUM!	IGLV7-43,PSMC5
Germ Cell-Sertoli Cell Junction Signaling	1,43E00	1,16E-02	#NUM!	MAP2K4,PDPK1
tRNA processing in the mitochondrion	1,4E00	4,35E-02	#NUM!	TRNT1
TCA Cycle II (Eukaryotic)	1,4E00	4,35E-02	#NUM!	SDHA
RAR Activation	1,39E00	6,96E-03	#NUM!	MAP2K4,PDPK1,PSMC5
RAS processing	1,38E00	4,17E-02	#NUM!	FNTB
IL-22 Signaling	1,38E00	4,17E-02	#NUM!	MAP2K4
The Visual Cycle	1,38E00	4,17E-02	#NUM!	DHRS4
Acute Phase Response Signaling	1,37E00	1,08E-02	#NUM!	MAP2K4,PDPK1
Macrophage Classical Activation Signaling Pathway	1,35E00	1,06E-02	#NUM!	NDUFS1,SDHA
IL-17A Signaling in Gastric Cells	1,34E00	3,85E-02	#NUM!	MAP2K4
Regulation of the Epithelial Mesenchymal Transition by Growth Factors Pathway	1,33E00	1,03E-02	#NUM!	MAP2K4,OCLN
Integrin signaling	1,33E00	3,7E-02	#NUM!	PDPK1
Pyroptosis	1,33E00	3,7E-02	#NUM!	CHMP7
Apelin Liver Signaling Pathway	1,33E00	3,7E-02	#NUM!	MAP2K4
RHO GTPases activate PKNs	1,31E00	3,57E-02	#NUM!	PDPK1
ILK Signaling	1,3E00	9,9E-03	#NUM!	MAP2K4,PDPK1
EGR2 and SOX10-mediated initiation of Schwann cell myelination	1,3E00	3,45E-02	#NUM!	ADGRV1
Human Embryonic Stem Cell Pluripotency	1,3E00	9,85E-03	#NUM!	MAP2K4,PDPK1
Mitophagy	1,28E00	3,33E-02	#NUM!	TOMM40

## Sheet: upstream regulators
Components of all the proteins that participate in canonical Pathways using IPA in all the comparative conditions.
Upstream regulators od Severe vs No covid-Mild
Upstream Regulator	Expr Fold Change	Molecule Type	Predicted Activation State	Activation z-score	Flags	p-value of overlap	Target Molecules in Dataset	Mechanistic Network
SRSF1		other	Activated	2,646		3,54E-09	ABCE1,ACSS2,AIMP2,EIF2A,EIF2B1,HNRNPH1,IARS1,NARS1,RPS2,SRSF6
HNF4A		transcription regulator		-1,113		5,21E-09	ABCE1,ABCF3,ACSL1,ACSS2,ACTN1,ANPEP,ANXA9,AP3M1,CAMK2D,CDK5,CNOT3,CSNK2A1,CUL2,CUL4B,DAG1,DCAF11,DCTN4,DIS3,DTX3L,EFTUD2,EPHA2,FLNB,G6PD,GSPT1,IVNS1ABP,KPNB1,NLN,PARP4,PROM1,PSMD1,PSMD8,PTPN11,RAB1B,RANGAP1,RAP2B,SEC23A,SEC24D,SF3A3,SIRT2,SRP68,SRPRA,STAM,SULT2B1,TBC1D23,UBE2N,UBE2V1,USO1,VPS26C
CST5		other		-0,258	bias	2,70E-08	ABCC1,DCAF1,EEF1G,EIF2B1,EIF5B,EZR,HNRNPH1,MAP1S,PARP4,PLS3,PRPF6,PUS1,RBM47,SLC4A1AP,VPS25
geldanamycin		chemical drug		-1,343		4,31E-08	ARRB2,BAX,CARS1,CDK5,CHUK,CUL2,DDX3X,IFI16,PCDH1,PTK6,RAB1B,RAB6A,RNASEL,SLC4A1AP,TRAP1
poly rI:rC-RNA		biologic drug	Activated	3,495	bias	4,74E-08	ABCE1,BAX,CARS1,CASP7,DDX3X,DTX3L,EEF1G,EIF2S3,EZR,GAK,IARS1,IFI16,NFKB2,PTK6,PTPN23,PUS1,REL,RIGI,RNASEL,RPS2,SAMD9,SARS1,SCARB2,STAM,TBK1,ZC3HAV1
GnRH analog		biologic drug		-0,590		3,08E-07	ABCC1,ACTN1,AHCYL1,ARHGEF7,BUB3,CDK5,CUX1,FKBP1A,MAPK3,NARS1,PSMD1,TCEA1,THOC1,UBE2V1,VPS26C
GABA		chemical - endogenous mammalian	Inhibited	-3,153	bias	3,10E-07	ACSL1,CNOT3,CSNK2A1,CTBP1,EIF2S3,EIF5B,FAH,GMPS,MAN2A1,NUP133,RANGAP1,RPS2,RPS8,SF3A3,THOC1,UBE2N,UPF1
TP53		transcription regulator		-0,738		4,34E-07	ABCC1,ACSL1,ACSS2,ACTN1,AP1B1,ARRB2,BAX,CAMK2D,CARS1,CHUK,DDX39A,DDX3X,DLG1,ECPAS,EIF2B1,EPHA2,EZR,FBXO22,FKBP1A,G6PD,GPD1L,HK2,IFI16,IREB2,KPNB1,LAMP2,LPP,MAN2A1,MAPK3,NARS1,NFKB2,NPEPPS,PPP3CA,PROM1,PSMD1,PSMD8,PTPN11,PTPN6,RANGAP1,RAP2B,RIGI,TRAP1,USO1	58 (2)
MYC		transcription regulator		1,991	bias	8,28E-07	ABCC1,ABCE1,ABCF3,ACTN1,AIMP2,ARHGEF7,BAX,CSDE1,CSE1L,DDX3X,EFTUD2,EIF2A,EIF2B1,EPHA2,EZR,G6PD,HK2,HNRNPH1,HSPA14,IFI16,IREB2,LAMP2,MAN2A1,MAPK3,NARS1,PLS3,PROM1,RNASEL,RPS2,RPS8,SIRT2,TRAP1	58 (2)
EIF2AK3		kinase	Activated	2,000	bias	1,09E-06	CARS1,IARS1,NARS1,NFKB2,RAB6A,RNASEL,SARS1,SEC24D,TBCE,USO1	17 (3)
Upstream regulators od No covid vs Severe-Mild
Upstream Regulator	Expr Fold Change	Molecule Type	Predicted Activation State	Activation z-score	Flags	p-value of overlap	Target Molecules in Dataset	Mechanistic Network
HNF4A		transcription regulator				2,12E-05	ACIN1,CCDC170,CNOT11,CPT2,CSK,G3BP2,GPKOW,GTF2I,HADHA,LRRC40,NONO,PPL,PSMB7,PTK7,RPS6KA1,SF3B1,SF3B4,TMF1,TSG101
MKKS		other				3,05E-04	HGS,PTK7,SNRPD1
UBE2O		enzyme				4,70E-04	CPT2,HADHA
sapanisertib		chemical drug				6,65E-04	PABPC1,RPS3A
ATP5IF1		other				9,21E-04	CPT2,HADHA,OXCT1
NO 1886		chemical drug				1,15E-03	CPT2,HADHA
LARP1		translation regulator				2,09E-03	PABPC1,RPL11,RPS3A
miR-144-3p (miRNAs w/seed ACAGUAU)		mature microRNA				2,11E-03	CTBP2,ROCK2
MYCL		transcription regulator				2,16E-03	FARSA,RPL11,SNRPD1
GRIN2A		ion channel				2,53E-03	NONO,PSPC1,XPO7
Upstream regulators od Mild vs No covid-Severe							Mechanistic Network
Upstream Regulator	Expr Fold Change	Molecule Type	Predicted Activation State	Activation z-score	Flags	p-value of overlap	Target Molecules in Dataset
GALNT2		enzyme				3,19E-04	OCLN,SRP54
miR-487b-3p (miRNAs w/seed AUCGUAC)		mature microRNA				3,19E-04	MAP2K4,NDUFS1
TYA-018		chemical reagent		1,000		3,71E-04	NDUFS1,SDHA,TOMM40,UBE3A
CHEK2		kinase				4,54E-04	OCLN,SDHA
BAG3		other				4,68E-04	NDUFS1,SDHA,TOMM40,UBE3A
7-ketocholesterol		chemical - endogenous mammalian				1,30E-03	NDUFS1,SDHA
RUNX1:CBFB:OCLN gene		complex				1,66E-03	OCLN
EIF2AK3		kinase				2,11E-03	AFG2A,COG8,YARS1
NFU1		other				2,44E-03	NDUFS1,SDHA
crizotinib		chemical drug				3,27E-03	OCLN,SDHA

## Sheet: Canonical Path (comparative)
© 2000-2023 QIAGEN. All rights reserved.
Canonical Pathways	Table 4 (No-Covid)	Table 3 (Severe)
Neutrophil degranulation	1.342	3.207
RHO GTPase cycle	1	3.317
Autophagy	1	2.449
Neddylation	N/A	3
COPI-mediated anterograde transport	N/A	3
Cardiac Hypertrophy Signaling	2	1
Intra-Golgi and retrograde Golgi-to-ER traffic	N/A	2.887
MHC class II antigen presentation	N/A	2.828
Deubiquitination	0	2.828
RAF/MAP kinase cascade	N/A	2.828
Class I MHC mediated antigen processing and presentation	N/A	2.673
Senescence Pathway	N/A	2.646
Oxytocin Signaling Pathway	N/A	2.646
Sertoli Cell-Sertoli Cell Junction Signaling	N/A	2.646
Pulmonary Fibrosis Idiopathic Signaling Pathway	1	1.633
Processing of Capped Intron-Containing Pre-mRNA	1.897	0.632
Hepatic Cholestasis	N/A	2.449
Death Receptor Signaling	N/A	2.449		Juanramon2001&
Eukaryotic Translation Initiation	N/A	2.449
Protein Sorting Signaling Pathway	N/A	2.333
Ferroptosis Signaling Pathway	N/A	2.236
Cargo recognition for clathrin-mediated endocytosis	N/A	2.236
Cytosolic sensors of pathogen-associated DNA	N/A	2.236
PTEN Signaling	N/A	-2.236
Protein folding	N/A	2.236
PEDF Signaling	N/A	2.236
Interferon alpha/beta signaling	N/A	2.236
Regulation of the Epithelial Mesenchymal Transition by Growth Factors Pathway	N/A	2.236
Gα12/13 Signaling	N/A	2.236
TCF dependent signaling in response to WNT	N/A	2.236
ID1 Signaling Pathway	N/A	2.236
Acute Phase Response Signaling	N/A	2.236
Clathrin-mediated endocytosis	N/A	2.236
Mitotic Metaphase and Anaphase	N/A	2.121
Microautophagy Signaling Pathway	N/A	2.121
Antiproliferative Role of Somatostatin Receptor 2	N/A	2
Renin-Angiotensin Signaling	N/A	2
PIP3 activates AKT signaling	N/A	2
COPII-mediated vesicle transport	N/A	2
Thrombin Signaling	N/A	2
DDX58/IFIH1-mediated induction of interferon-alpha/beta	N/A	2
Activation of IRF by Cytosolic Pattern Recognition Receptors	N/A	2
KEAP1-NFE2L2 pathway	N/A	2
LPS-stimulated MAPK Signaling	N/A	2
SNARE Signaling Pathway	N/A	2
Role of RIG1-like Receptors in Antiviral Innate Immunity	N/A	2
RANK Signaling in Osteoclasts	N/A	2
Role of Chondrocytes in Rheumatoid Arthritis Signaling Pathway	N/A	2
tRNA Charging	N/A	2
Fc Epsilon RI Signaling	N/A	2

## Sheet: Diseases and functions (comp.)
© 2000-2023 QIAGEN. All rights reserved.
Diseases and Bio Functions	Table 3 (Severe)	Table 4 (No-Covid)
Organismal death	-6.195	-3.315
Viral Infection	4.621	2.6
Death of embryo	-4.328	-2.251
Invasion of tumor cell lines	2.759	2.513
Infection by RNA virus	3.375	1.767
Cell viability of tumor cell lines	3.757	1.133
Cell survival	3.733	1.051
Infection by HIV-1	2.986	1.767
Sensitivity of cells	-2.946	-1.728
Cell proliferation of tumor cell lines	2.92	1.5
Neuritogenesis	2.436	1.941
Cell death of tumor cell lines	-3.082	-1.108
Infection of tumor cell lines	4.178	N/A
Sensitivity of tumor cell lines	-2.297	-1.437
Infection of cervical cancer cell lines	3.676	N/A
Infection of cells	3.645	N/A
Migration of cells	3.609	N/A
Cell movement	3.601	N/A
Cell viability	3.597	N/A
Apoptosis	-3.317	-0.208
Apoptosis of tumor cell lines	-3.364	N/A
Necrosis	-2.242	-1.1
Replication of virus	1.511	1.794
Cell death of leukemia cell lines	-3.23	N/A
Upper abdominal cancer	-1.324	-1.883
HIV infection	3.111	N/A
Fibrogenesis	3.092	N/A
Apoptosis of leukemia cell lines	-3.083	N/A
Replication of RNA virus	1.351	1.729
Formation of solid tumor	1.131	-1.927
Cell death of cervical cancer cell lines	-2.418	-0.623
Migration of tumor cell lines	3.003	N/A
Invasion of cells	2.971	N/A
Extrapancreatic malignant tumor	-0.447	-2.425
Mediastinal lesion	-0.846	-1.982
Cell movement of tumor cell lines	2.826	N/A
Generation of tumor	-0.358	-2.416
Organization of cytoplasm	2.758	N/A
Organization of cytoskeleton	2.758	N/A
Cell cycle progression	0.273	2.433
Microtubule dynamics	2.692	N/A
Replication of Influenza A virus	1.302	1.387
Cell transformation	2.563	N/A
Development of malignant tumor	-0.358	-2.2
Development of neural cells	2.538	N/A
Non-melanoma solid tumor	-0.416	-2.121
Apoptosis of carcinoma cell lines	-2.535	N/A
Extracranial solid tumor	1.094	-1.433
Apoptosis of cervical cancer cell lines	-2.526	N/A
Neoplasia of cells	2.517	N/A
