# Supplementary material for: Longitudinal Assessment of Nasopharyngeal Biomarkers Post-COVID-19: Unveiling Persistent Markers and Severity Correlations
Source: J Proteome Res. 2024 Oct 11;23(11):5064–84. doi: 10.1021/acs.jproteome.4c00536 (PMC11536464; doi:10.1021/acs.jproteome.4c00536)
Supplement: Supplementary file 3 — pr4c00536_si_003.xlsx [file pr4c00536_si_003.xlsx]

## Sheet: Hoja1
Description of the 44 proteins that were found differentially expressed in mild group vs the other groups (q<0.01) proteins). Intensities and Fold change are indicated.
Protein(Human)	ProteinDescriptions	moderate vs Severe	moderate vs control	ProteinDescriptions	Genes	Group
COR1B	Coronin-1B	-5.24776	-4.18096	Coronin-1B	CORO1B	Q9BR76
UAP1L	UDP-N-acetylhexosamine pyrophosphorylase-like protein 1	-4.40628	-3.96803	UDP-N-acetylhexosamine pyrophosphorylase-like protein 1	UAP1L1	Q3KQV9
AGRV1	Adhesion G-protein coupled receptor V1	-4.39649	-2.24502	Adhesion G-protein coupled receptor V1	ADGRV1	Q8WXG9
FNTB	Protein farnesyltransferase subunit beta	-4.06895	-2.94812	Protein farnesyltransferase subunit beta	FNTB	P49356
COG8	Conserved oligomeric Golgi complex subunit 8	-3.79277	-4.5202	Conserved oligomeric Golgi complex subunit 8	COG8	Q96MW5
NRBP	Nuclear receptor-binding protein	-3.51864	-3.02272	Nuclear receptor-binding protein	NRBP1	Q9UHY1
UBE3A	Ubiquitin-protein ligase E3A	-3.39948	-3.00662	Ubiquitin-protein ligase E3A	UBE3A	Q05086
NPL4	Nuclear protein localization protein 4 homolog	-3.13932	-2.55202	Nuclear protein localization protein 4 homolog	NPLOC4	Q8TAT6
MAP11	Methionine aminopeptidase 1	-2.83289	-3.43128	Methionine aminopeptidase 1	METAP1	P53582
TACC2	Transforming acidic coiled-coil-containing protein 2	-2.77604	-3.02016	Transforming acidic coiled-coil-containing protein 2	TACC2	O95359
DP13A	DCC-interacting protein 13-alpha	-2.73575	-1.9921	DCC-interacting protein 13-alpha	APPL1	Q9UKG1
DENR	Density-regulated protein	-2.11888	-2.04364	Density-regulated protein	DENR	O43583
SYYC	Tyrosine--tRNA ligase, cytoplasmic	-1.9614	-1.87423	Tyrosine--tRNA ligase, cytoplasmic	YARS1	P54577
NUDT5	ADP-sugar pyrophosphatase	-1.79663	-1.92306	ADP-sugar pyrophosphatase	NUDT5	Q9UKK9
PRS8	26S proteasome regulatory subunit 8	1.43509	1.60274	26S proteasome regulatory subunit 8	PSMC5	P62195
PDPK1	3-phosphoinositide-dependent protein kinase 1	1.61439	1.77861	3-phosphoinositide-dependent protein kinase 1	PDPK1	O15530
CHD4	Chromodomain-helicase-DNA-binding protein 4	1.61721	2.45143	Chromodomain-helicase-DNA-binding protein 4	CHD4	Q14839
SRP54	Signal recognition particle subunit SRP54	1.67622	2.01751	Signal recognition particle subunit SRP54	SRP54	P61011
XRP2	Protein XRP2	1.7271	2.07654	Protein XRP2	RP2	O75695
WIPF2	WAS/WASL-interacting protein family member 2	1.79561	2.6822	WAS/WASL-interacting protein family member 2	WIPF2	Q8TF74
NDUS1	NADH-ubiquinone oxidoreductase 75 kDa subunit, mitochondrial	1.86592	3.41463	NADH-ubiquinone oxidoreductase 75 kDa subunit, mitochondrial	NDUFS1	P28331
DHRS4	Dehydrogenase/reductase SDR family member 4	1.91827	3.13261	Dehydrogenase/reductase SDR family member 4	DHRS4	Q9BTZ2
SDHA	Succinate dehydrogenase [ubiquinone] flavoprotein subunit, mitochondrial	1.94301	2.6921	Succinate dehydrogenase [ubiquinone] flavoprotein subunit, mitochondrial	SDHA	P31040
PPP6	Serine/threonine-protein phosphatase 6 catalytic subunit	1.96136	3.03818	Serine/threonine-protein phosphatase 6 catalytic subunit	PPP6C	O00743
OCLN	Occludin	1.9976	2.31436	Occludin	OCLN	Q16625
LV743	Immunoglobulin lambda variable 7-43	2.00108	2.9366	Immunoglobulin lambda variable 7-43	IGLV7-43	P04211
PBLD	Phenazine biosynthesis-like domain-containing protein	2.022	3.28767	Phenazine biosynthesis-like domain-containing protein	PBLD	P30039
PTBP2	Polypyrimidine tract-binding protein 2	2.28344	3.13326	Polypyrimidine tract-binding protein 2	PTBP2	Q9UKA9
MP2K4	Dual specificity mitogen-activated protein kinase kinase 4	2.28405	3.89939	Dual specificity mitogen-activated protein kinase kinase 4	MAP2K4	P45985
TPR	Nucleoprotein TPR	2.48643	3.21307	Nucleoprotein TPR	TPR	P12270
PHS2	Pterin-4-alpha-carbinolamine dehydratase 2	2.61913	2.3601	Pterin-4-alpha-carbinolamine dehydratase 2	PCBD2	Q9H0N5
TIM50	Mitochondrial import inner membrane translocase subunit TIM50	2.66213	3.61801	Mitochondrial import inner membrane translocase subunit TIM50	TIMM50	Q3ZCQ8
DPYL3	Dihydropyrimidinase-related protein 3	2.70333	2.64235	Dihydropyrimidinase-related protein 3	DPYSL3	Q14195
TPRKB	EKC/KEOPS complex subunit TPRKB	3.2184	3.08701	EKC/KEOPS complex subunit TPRKB	TPRKB	Q9Y3C4
CHMP7	Charged multivesicular body protein 7	3.34333	3.63169	Charged multivesicular body protein 7	CHMP7	Q8WUX9
BYST	Bystin	3.69902	5.67852	Bystin	BYSL	Q13895
TRNT1	CCA tRNA nucleotidyltransferase 1, mitochondrial	3.79317	6.54172	CCA tRNA nucleotidyltransferase 1, mitochondrial	TRNT1	Q96Q11
TOM40	Mitochondrial import receptor subunit TOM40 homolog	4.01078	7.59711	Mitochondrial import receptor subunit TOM40 homolog	TOMM40	O96008
PAXX	Protein PAXX	4.20251	4.27048	Protein PAXX	PAXX	Q9BUH6
FHAD1	Forkhead-associated domain-containing protein 1	5.97018	3.6653	Forkhead-associated domain-containing protein 1	FHAD1	B1AJZ9
GNAS2;GNAS1	Guanine nucleotide-binding protein G(s) subunit alpha isoforms short;Guanine nucleotide-binding protein G(s) subunit alpha isoforms XLas	6.94125	10.0977	Guanine nucleotide-binding protein G(s) subunit alpha isoforms short;Guanine nucleotide-binding protein G(s) subunit alpha isoforms XLas	GNAS	P63092;Q5JWF2
SPAT5	Ribosome biogenesis protein SPATA5	12.168	13.5655	Ribosome biogenesis protein SPATA5	SPATA5	Q8NB90
GALT5	Polypeptide N-acetylgalactosaminyltransferase 5	15.4985	31.44	Polypeptide N-acetylgalactosaminyltransferase 5	GALNT5	Q7Z7M9
RILP	Rab-interacting lysosomal protein	39.1304	19.9895	Rab-interacting lysosomal protein	RILP	Q96NA2
