# Supplementary material for: Longitudinal Assessment of Nasopharyngeal Biomarkers Post-COVID-19: Unveiling Persistent Markers and Severity Correlations
Source: J Proteome Res. 2024 Oct 11;23(11):5064–84. doi: 10.1021/acs.jproteome.4c00536 (PMC11536464; doi:10.1021/acs.jproteome.4c00536)
Supplement: Supplementary file 4 — pr4c00536_si_004.xlsx [file pr4c00536_si_004.xlsx]

## Sheet: Hoja1
Description of the 599 proteins that were found differentially expressed only in one vs another condition (q<0.01) proteins). Intensities and Fold change are indicated.
ProteinNames	ProteinDescriptions	Comparison (group1/group2)	Condition Numerator	Condition Denominator	Group	AVG Group Quantity Denominator	AVG Group Quantity Numerator	AVG Log2 Ratio	Absolute AVG Log2 Ratio	% Change	Ratio	Genes	UniProtIds
GAL3B_HUMAN;GAL3A_HUMAN	Putative glutamine amidotransferase-like class 1 domain-containing protein 3B, mitochondrial;Glutamine amidotransferase-like class 1 domain-containing protein 3, mitochondrial	CONTROL / COVID	CONTROL	COVID	A0A0B4J2D5;P0DPI2	222.065	83.6431	-1.40866	1.40866	-62.334	0.37666	GATD3B;GATD3	A0A0B4J2D5;P0DPI2
CD047_HUMAN	UPF0602 protein C4orf47	CONTROL / COVID	CONTROL	COVID	A7E2U8	27.8884	8.03662	-1.79501	1.79501	-71.183	0.28817	C4orf47	A7E2U8
RPB4_HUMAN	DNA-directed RNA polymerase II subunit RPB4	CONTROL / COVID	CONTROL	COVID	O15514	16.3624	6.25595	-1.38708	1.38708	-61.7662	0.382338	POLR2D	O15514
CISY_HUMAN	Citrate synthase, mitochondrial	CONTROL / COVID	CONTROL	COVID	O75390	810.476	320.913	-1.33659	1.33659	-60.4044	0.395956	CS	O75390
NDUC2_HUMAN	NADH dehydrogenase [ubiquinone] 1 subunit C2	CONTROL / COVID	CONTROL	COVID	O95298	73.3316	21.8284	-1.74823	1.74823	-70.2333	0.297667	NDUFC2	O95298
SYFM_HUMAN	Phenylalanine--tRNA ligase, mitochondrial	CONTROL / COVID	CONTROL	COVID	O95363	34.302	10.314	-1.73369	1.73369	-69.9317	0.300683	FARS2	O95363
RASN_HUMAN	GTPase NRas	CONTROL / COVID	CONTROL	COVID	P01111	229.433	128.996	-0.830741	0.830741	-43.776	0.56224	NRAS	P01111
RLA0_HUMAN	60S acidic ribosomal protein P0	CONTROL / COVID	CONTROL	COVID	P05388	868.061	513.216	-0.758228	0.758228	-40.8778	0.591222	RPLP0	P05388
ASNS_HUMAN	Asparagine synthetase [glutamine-hydrolyzing]	CONTROL / COVID	CONTROL	COVID	P08243	10.8858	63.1915	2.53729	2.53729	480.497	5.80497	ASNS	P08243
HMGB1_HUMAN	High mobility group protein B1	CONTROL / COVID	CONTROL	COVID	P09429	1964.34	559.451	-1.81196	1.81196	-71.5196	0.284804	HMGB1	P09429
DPOLA_HUMAN	DNA polymerase alpha catalytic subunit	CONTROL / COVID	CONTROL	COVID	P09884	87.6223	561.691	2.68041	2.68041	541.036	6.41036	POLA1	P09884
CH60_HUMAN	60 kDa heat shock protein, mitochondrial	CONTROL / COVID	CONTROL	COVID	P10809	1103.08	378.732	-1.54229	1.54229	-65.6659	0.343341	HSPD1	P10809
PYC_HUMAN	Pyruvate carboxylase, mitochondrial	CONTROL / COVID	CONTROL	COVID	P11498	36.9197	9.36223	-1.97947	1.97947	-74.6416	0.253584	PC	P11498
EPB42_HUMAN	Protein 4.2	CONTROL / COVID	CONTROL	COVID	P16452	46.5908	8.78965	-2.40617	2.40617	-81.1344	0.188656	EPB42	P16452
UBF1_HUMAN	Nucleolar transcription factor 1	CONTROL / COVID	CONTROL	COVID	P17480	34.9161	16.5336	-1.07849	1.07849	-52.6477	0.473523	UBTF	P17480
SCP2_HUMAN	Sterol carrier protein 2	CONTROL / COVID	CONTROL	COVID	P22307	500.405	137.815	-1.86036	1.86036	-72.4593	0.275407	SCP2	P22307
PRS6B_HUMAN	26S proteasome regulatory subunit 6B	CONTROL / COVID	CONTROL	COVID	P43686	259.391	375.881	0.535148	0.535148	44.9091	1.44909	PSMC4	P43686
LMAN1_HUMAN	Protein ERGIC-53	CONTROL / COVID	CONTROL	COVID	P49257	146.816	67.0599	-1.13049	1.13049	-54.3239	0.456761	LMAN1	P49257
ANAG_HUMAN	Alpha-N-acetylglucosaminidase	CONTROL / COVID	CONTROL	COVID	P54802	412.821	69.4653	-2.57115	2.57115	-83.173	0.16827	NAGLU	P54802
IRF3_HUMAN	Interferon regulatory factor 3	CONTROL / COVID	CONTROL	COVID	Q14653	29.1665	10.6741	-1.45019	1.45019	-63.4028	0.365972	IRF3	Q14653
GANAB_HUMAN	Neutral alpha-glucosidase AB	CONTROL / COVID	CONTROL	COVID	Q14697	527.053	216.492	-1.28364	1.28364	-58.9241	0.410759	GANAB	Q14697
RHEB_HUMAN	GTP-binding protein Rheb	CONTROL / COVID	CONTROL	COVID	Q15382	125.736	52.2798	-1.26608	1.26608	-58.4211	0.415789	RHEB	Q15382
SYPL1_HUMAN	Synaptophysin-like protein 1	CONTROL / COVID	CONTROL	COVID	Q16563	250.732	92.2103	-1.44315	1.44315	-63.2236	0.367764	SYPL1	Q16563
MAPK3_HUMAN	MAP kinase-activated protein kinase 3	CONTROL / COVID	CONTROL	COVID	Q16644	69.8965	18.7897	-1.89528	1.89528	-73.1178	0.268822	MAPKAPK3	Q16644
VATF_HUMAN	V-type proton ATPase subunit F	CONTROL / COVID	CONTROL	COVID	Q16864	196.734	94.8947	-1.05185	1.05185	-51.765	0.48235	ATP6V1F	Q16864
NAKD2_HUMAN	NAD kinase 2, mitochondrial	CONTROL / COVID	CONTROL	COVID	Q4G0N4	19.1548	8.73887	-1.13219	1.13219	-54.3776	0.456224	NADK2	Q4G0N4
ODFP2_HUMAN	Outer dense fiber protein 2	CONTROL / COVID	CONTROL	COVID	Q5BJF6	36.1185	9.06289	-1.9947	1.9947	-74.9079	0.250921	ODF2	Q5BJF6
COX20_HUMAN	Cytochrome c oxidase assembly protein COX20, mitochondrial	CONTROL / COVID	CONTROL	COVID	Q5RI15	79.7228	24.2261	-1.71843	1.71843	-69.6121	0.303879	COX20	Q5RI15
NLRX1_HUMAN	NLR family member X1	CONTROL / COVID	CONTROL	COVID	Q86UT6	8.15141	81.0063	3.31291	3.31291	893.77	9.9377	NLRX1	Q86UT6
NR2CA_HUMAN	Nuclear receptor 2C2-associated protein	CONTROL / COVID	CONTROL	COVID	Q86WQ0	18.0094	41.5957	1.20768	1.20768	130.967	2.30967	NR2C2AP	Q86WQ0
STT3B_HUMAN	Dolichyl-diphosphooligosaccharide--protein glycosyltransferase subunit STT3B	CONTROL / COVID	CONTROL	COVID	Q8TCJ2	66.6796	8.36935	-2.99406	2.99406	-87.4484	0.125516	STT3B	Q8TCJ2
BICD2_HUMAN	Protein bicaudal D homolog 2	CONTROL / COVID	CONTROL	COVID	Q8TD16	67.2369	10.4757	-2.68221	2.68221	-84.4198	0.155802	BICD2	Q8TD16
DC2I1_HUMAN	Cytoplasmic dynein 2 intermediate chain 1	CONTROL / COVID	CONTROL	COVID	Q8WVS4	34.8531	6.63067	-2.39406	2.39406	-80.9754	0.190246	DYNC2I1	Q8WVS4
HYAS1_HUMAN	Hyaluronan synthase 1	CONTROL / COVID	CONTROL	COVID	Q92839	50.9338	991.236	4.28253	4.28253	1846.12	19.4612	HAS1	Q92839
RPE_HUMAN	Ribulose-phosphate 3-epimerase	CONTROL / COVID	CONTROL	COVID	Q96AT9	24.0903	44.2661	0.877749	0.877749	83.7506	1.83751	RPE	Q96AT9
OR6C1_HUMAN	Olfactory receptor 6C1	CONTROL / COVID	CONTROL	COVID	Q96RD1	5.05695	33.9867	2.74863	2.74863	572.078	6.72078	OR6C1	Q96RD1
HCD2_HUMAN	3-hydroxyacyl-CoA dehydrogenase type-2	CONTROL / COVID	CONTROL	COVID	Q99714	132.526	62.9849	-1.0732	1.0732	-52.4735	0.475265	HSD17B10	Q99714
UCK2_HUMAN	Uridine-cytidine kinase 2	CONTROL / COVID	CONTROL	COVID	Q9BZX2	47.0819	17.3565	-1.4397	1.4397	-63.1355	0.368645	UCK2	Q9BZX2
COQ3_HUMAN	Ubiquinone biosynthesis O-methyltransferase, mitochondrial	CONTROL / COVID	CONTROL	COVID	Q9NZJ6	83.1435	27.5183	-1.59521	1.59521	-66.9027	0.330973	COQ3	Q9NZJ6
DYH2_HUMAN	Dynein axonemal heavy chain 2	CONTROL / COVID	CONTROL	COVID	Q9P225	18.6555	5.30642	-1.81379	1.81379	-71.5557	0.284443	DNAH2	Q9P225
MARE3_HUMAN	Microtubule-associated protein RP/EB family member 3	CONTROL / COVID	CONTROL	COVID	Q9UPY8	207.146	39.4386	-2.39297	2.39297	-80.961	0.19039	MAPRE3	Q9UPY8
UBA6_HUMAN	Ubiquitin-like modifier-activating enzyme 6	COVID / UCI	COVID	UCI	A0AVT1	337.323	186.216	-0.857152	0.857152	-44.7959	0.552041	UBA6	A0AVT1
ARH37_HUMAN	Rho guanine nucleotide exchange factor 37	COVID / UCI	COVID	UCI	A1IGU5	35.4387	12.7095	-1.47942	1.47942	-64.1367	0.358633	ARHGEF37	A1IGU5
SPD2B_HUMAN	SH3 and PX domain-containing protein 2B	CONTROL / UCI	CONTROL	UCI	A1X283	103.044	36.4391	-1.4997	1.4997	-64.6373	0.353627	SH3PXD2B	A1X283
CNOT1_HUMAN	CCR4-NOT transcription complex subunit 1	CONTROL / UCI	CONTROL	UCI	A5YKK6	37.23	10.0164	-1.8941	1.8941	-73.0958	0.269042	CNOT1	A5YKK6
U17L3_HUMAN;U17L5_HUMAN;U17LF_HUMAN;U17LA_HUMAN;U17LD_HUMAN;UL17C_HUMAN;U17LB_HUMAN;U17LL_HUMAN;U17LI_HUMAN;U17LM_HUMAN;U17LH_HUMAN;U17LJ_HUMAN;U17LK_HUMAN;U17LO_HUMAN;U17L1_HUMAN	Ubiquitin carboxyl-terminal hydrolase 17-like protein 3;Ubiquitin carboxyl-terminal hydrolase 17-like protein 5;Ubiquitin carboxyl-terminal hydrolase 17-like protein 15;Ubiquitin carboxyl-terminal hydrolase 17-like protein 10;Ubiquitin carboxyl-terminal hydrolase 17-like protein 13;Ubiquitin carboxyl-terminal hydrolase 17-like protein 12;Ubiquitin carboxyl-terminal hydrolase 17-like protein 11;Ub…	COVID / UCI	COVID	UCI	A6NCW0;A8MUK1;C9J2P7;C9JJH3;C9JLJ4;C9JPN9;C9JVI0;D6R901;D6R9N7;D6RA61;D6RBQ6;D6RCP7;D6RJB6;Q0WX57;Q7RTZ2	3638.96	8694.3	1.25654	1.25654	138.922	2.38922	USP17L3;USP17L5;USP17L15;USP17L10;USP17L13;USP17L12;USP17L11;USP17L21;USP17L18;USP17L22;USP17L17;USP17L19;USP17L20;USP17L24;USP17L1	A6NCW0;A8MUK1;C9J2P7;C9JJH3;C9JLJ4;C9JPN9;C9JVI0;D6R901;D6R9N7;D6RA61;D6RBQ6;D6RCP7;D6RJB6;Q0WX57;Q7RTZ2
MYO1C_HUMAN	Unconventional myosin-Ic	COVID / UCI	COVID	UCI	O00159	21.431	10.1342	-1.08046	1.08046	-52.7123	0.472877	MYO1C	O00159
AP3B1_HUMAN	AP-3 complex subunit beta-1	COVID / UCI	COVID	UCI	O00203	119.755	54.7344	-1.12957	1.12957	-54.2947	0.457053	AP3B1	O00203
PSD12_HUMAN	26S proteasome non-ATPase regulatory subunit 12	COVID / UCI	COVID	UCI	O00232	371.298	195.42	-0.925999	0.925999	-47.3684	0.526316	PSMD12	O00232
AGRIN_HUMAN	Agrin	COVID / UCI	COVID	UCI	O00468	60.7478	123.883	1.02807	1.02807	103.93	2.0393	AGRN	O00468
IMA4_HUMAN	Importin subunit alpha-4	CONTROL / UCI	CONTROL	UCI	O00505	176.349	128.408	-0.457696	0.457696	-27.1852	0.728148	KPNA3	O00505
VMA5A_HUMAN	von Willebrand factor A domain-containing protein 5A	COVID / UCI	COVID	UCI	O00534	302.103	144.746	-1.06152	1.06152	-52.0873	0.479127	VWA5A	O00534
EST2_HUMAN	Cocaine esterase	CONTROL / UCI	CONTROL	UCI	O00748	127.612	36.8391	-1.79246	1.79246	-71.132	0.28868	CES2	O00748
F16P2_HUMAN	Fructose-1,6-bisphosphatase isozyme 2	COVID / UCI	COVID	UCI	O00757	1005.03	311.107	-1.69176	1.69176	-69.0451	0.309549	FBP2	O00757
PDXK_HUMAN	Pyridoxal kinase	CONTROL / UCI	CONTROL	UCI	O00764	710.46	427.452	-0.732991	0.732991	-39.8345	0.601655	PDXK	O00764
TRAD1_HUMAN	TRAF-type zinc finger domain-containing protein 1	CONTROL / UCI	CONTROL	UCI	O14545	63.0126	9.63091	-2.70989	2.70989	-84.7159	0.152841	TRAFD1	O14545
AP3D1_HUMAN	AP-3 complex subunit delta-1	CONTROL / UCI	CONTROL	UCI	O14617	121.015	48.1548	-1.32944	1.32944	-60.2076	0.397924	AP3D1	O14617
CCS_HUMAN	Copper chaperone for superoxide dismutase	COVID / UCI	COVID	UCI	O14618	115.626	302.302	1.38653	1.38653	161.449	2.61449	CCS	O14618
ANM5_HUMAN	Protein arginine N-methyltransferase 5	COVID / UCI	COVID	UCI	O14744	126.627	47.3159	-1.42019	1.42019	-62.6337	0.373663	PRMT5	O14744
FPGT_HUMAN	Fucose-1-phosphate guanylyltransferase	COVID / UCI	COVID	UCI	O14772	26.7694	11.6833	-1.19614	1.19614	-56.3558	0.436442	FPGT	O14772
TCRG1_HUMAN	Transcription elongation regulator 1	COVID / UCI	COVID	UCI	O14776	33.731	83.9776	1.31593	1.31593	148.962	2.48962	TCERG1	O14776
TNPO2_HUMAN	Transportin-2	COVID / UCI	COVID	UCI	O14787	15.905	9.13445	-0.800088	0.800088	-42.5686	0.574314	TNPO2	O14787
XPO1_HUMAN	Exportin-1	COVID / UCI	COVID	UCI	O14980	172.182	88.8252	-0.954896	0.954896	-48.4121	0.515879	XPO1	O14980
PUR4_HUMAN	Phosphoribosylformylglycinamidine synthase	COVID / UCI	COVID	UCI	O15067	160.308	70.7682	-1.17967	1.17967	-55.8549	0.441451	PFAS	O15067
VILL_HUMAN	Villin-like protein	CONTROL / UCI	CONTROL	UCI	O15195	97.7499	43.5517	-1.16637	1.16637	-55.4458	0.445542	VILL	O15195
ZN185_HUMAN	Zinc finger protein 185	COVID / UCI	COVID	UCI	O15231	307.846	149.467	-1.04238	1.04238	-51.4474	0.485526	ZNF185	O15231
INP4B_HUMAN	Inositol polyphosphate 4-phosphatase type II	CONTROL / UCI	CONTROL	UCI	O15327	77.1759	35.9547	-1.10197	1.10197	-53.4121	0.465879	INPP4B	O15327
PPM1G_HUMAN	Protein phosphatase 1G	CONTROL / UCI	CONTROL	UCI	O15355	189.303	117.336	-0.690048	0.690048	-38.0167	0.619833	PPM1G	O15355
IPO8_HUMAN	Importin-8	COVID / UCI	COVID	UCI	O15397	19.8335	4.58107	-2.11418	2.11418	-76.9023	0.230977	IPO8	O15397
YKT6_HUMAN	Synaptobrevin homolog YKT6	CONTROL / UCI	CONTROL	UCI	O15498	62.9229	25.0522	-1.32865	1.32865	-60.1859	0.398141	YKT6	O15498
DHX15_HUMAN	ATP-dependent RNA helicase DHX15	CONTROL / UCI	CONTROL	UCI	O43143	219.865	97.9015	-1.16721	1.16721	-55.472	0.44528	DHX15	O43143
ZZEF1_HUMAN	Zinc finger ZZ-type and EF-hand domain-containing protein 1	COVID / UCI	COVID	UCI	O43149	78.0754	39.1898	-0.994391	0.994391	-49.8052	0.501948	ZZEF1	O43149
PSMD3_HUMAN	26S proteasome non-ATPase regulatory subunit 3	COVID / UCI	COVID	UCI	O43242	398.545	262.107	-0.604585	0.604585	-34.2339	0.657661	PSMD3	O43242
PAPS1_HUMAN	Bifunctional 3'-phosphoadenosine 5'-phosphosulfate synthase 1	COVID / UCI	COVID	UCI	O43252	217.602	103.43	-1.07304	1.07304	-52.4684	0.475316	PAPSS1	O43252
ZW10_HUMAN	Centromere/kinetochore protein zw10 homolog	COVID / UCI	COVID	UCI	O43264	21.2317	8.79068	-1.27218	1.27218	-58.5965	0.414035	ZW10	O43264
VIP2_HUMAN	Inositol hexakisphosphate and diphosphoinositol-pentakisphosphate kinase 2	CONTROL / UCI	CONTROL	UCI	O43314	40.4346	8.71133	-2.21462	2.21462	-78.4557	0.215443	PPIP5K2	O43314
E41L2_HUMAN	Band 4.1-like protein 2	COVID / UCI	COVID	UCI	O43491	22.116	58.4025	1.40094	1.40094	164.074	2.64074	EPB41L2	O43491
ACTN4_HUMAN	Alpha-actinin-4	COVID / UCI	COVID	UCI	O43707	1593.56	952.683	-0.742188	0.742188	-40.2168	0.597832	ACTN4	O43707
MAAI_HUMAN	Maleylacetoacetate isomerase	COVID / UCI	COVID	UCI	O43708	169.246	97.09	-0.801725	0.801725	-42.6337	0.573663	GSTZ1	O43708
STRN_HUMAN	Striatin	CONTROL / UCI	CONTROL	UCI	O43815	141.78	64.4577	-1.13723	1.13723	-54.5368	0.454632	STRN	O43815
DHX16_HUMAN	Pre-mRNA-splicing factor ATP-dependent RNA helicase DHX16	CONTROL / UCI	CONTROL	UCI	O60231	16.1277	4.9909	-1.69217	1.69217	-69.0539	0.309461	DHX16	O60231
AQR_HUMAN	RNA helicase aquarius	COVID / UCI	COVID	UCI	O60306	10.8922	5.10924	-1.09211	1.09211	-53.0924	0.469076	AQR	O60306
OGA_HUMAN	Protein O-GlcNAcase	COVID / UCI	COVID	UCI	O60502	155.456	80.4974	-0.949492	0.949492	-48.2185	0.517815	OGA	O60502
GMDS_HUMAN	GDP-mannose 4,6 dehydratase	COVID / UCI	COVID	UCI	O60547	378.709	91.2792	-2.05273	2.05273	-75.8973	0.241027	GMDS	O60547
EXOC3_HUMAN	Exocyst complex component 3	COVID / UCI	COVID	UCI	O60645	107.364	59.859	-0.842875	0.842875	-44.2468	0.557532	EXOC3	O60645
TOM1_HUMAN	Target of Myb1 membrane trafficking protein	CONTROL / UCI	CONTROL	UCI	O60784	285.081	208.499	-0.451327	0.451327	-26.863	0.73137	TOM1	O60784
CPNE3_HUMAN	Copine-3	CONTROL / UCI	CONTROL	UCI	O75131	338.357	161.449	-1.06747	1.06747	-52.2845	0.477155	CPNE3	O75131
HIP1R_HUMAN	Huntingtin-interacting protein 1-related protein	COVID / UCI	COVID	UCI	O75146	77.6147	43.7171	-0.828132	0.828132	-43.6742	0.563258	HIP1R	O75146
CLU_HUMAN	Clustered mitochondria protein homolog	COVID / UCI	COVID	UCI	O75153	90.7413	24.7627	-1.87359	1.87359	-72.7106	0.272894	CLUH	O75153
DJC13_HUMAN	DnaJ homolog subfamily C member 13	CONTROL / UCI	CONTROL	UCI	O75165	39.5888	13.9914	-1.50056	1.50056	-64.6583	0.353417	DNAJC13	O75165
PP6R2_HUMAN	Serine/threonine-protein phosphatase 6 regulatory subunit 2	COVID / UCI	COVID	UCI	O75170	24.1731	9.75817	-1.30872	1.30872	-59.6321	0.403679	PPP6R2	O75170
COQ9_HUMAN	Ubiquinone biosynthesis protein COQ9, mitochondrial	COVID / UCI	COVID	UCI	O75208	11.7394	74.1607	2.65929	2.65929	531.723	6.31723	COQ9	O75208
NCOR1_HUMAN	Nuclear receptor corepressor 1	COVID / UCI	COVID	UCI	O75376	6.1926	27.9286	2.17312	2.17312	350.999	4.50999	NCOR1	O75376
LRCH4_HUMAN	Leucine-rich repeat and calponin homology domain-containing protein 4	COVID / UCI	COVID	UCI	O75427	43.4446	20.727	-1.06767	1.06767	-52.291	0.47709	LRCH4	O75427
SKAP2_HUMAN	Src kinase-associated phosphoprotein 2	CONTROL / UCI	CONTROL	UCI	O75563	66.0443	14.8246	-2.15544	2.15544	-77.5535	0.224465	SKAP2	O75563
PRKRA_HUMAN	Interferon-inducible double-stranded RNA-dependent protein kinase activator A	CONTROL / UCI	CONTROL	UCI	O75569	104.314	60.3657	-0.789132	0.789132	-42.1308	0.578692	PRKRA	O75569
STAM2_HUMAN	Signal transducing adapter molecule 2	COVID / UCI	COVID	UCI	O75886	78.5369	110.755	0.495929	0.495929	41.0229	1.41023	STAM2	O75886
CBPD_HUMAN	Carboxypeptidase D	COVID / UCI	COVID	UCI	O75976	103.134	34.0217	-1.6	1.6	-67.0122	0.329878	CPD	O75976
SRP72_HUMAN	Signal recognition particle subunit SRP72	COVID / UCI	COVID	UCI	O76094	176.763	25.796	-2.7766	2.7766	-85.4065	0.145935	SRP72	O76094
UBP19_HUMAN	Ubiquitin carboxyl-terminal hydrolase 19	COVID / UCI	COVID	UCI	O94966	13.31	4.96751	-1.42192	1.42192	-62.6784	0.373216	USP19	O94966
SC31A_HUMAN	Protein transport protein Sec31A	COVID / UCI	COVID	UCI	O94979	472.486	238.047	-0.989022	0.989022	-49.6181	0.503819	SEC31A	O94979
ZO3_HUMAN	Tight junction protein ZO-3	CONTROL / UCI	CONTROL	UCI	O95049	160.96	89.2493	-0.850792	0.850792	-44.552	0.55448	TJP3	O95049
PRS23_HUMAN	Serine protease 23	CONTROL / UCI	CONTROL	UCI	O95084	120.408	35.3442	-1.76839	1.76839	-70.6463	0.293537	PRSS23	O95084
UBE4B_HUMAN	Ubiquitin conjugation factor E4 B	CONTROL / UCI	CONTROL	UCI	O95155	40.7606	12.6293	-1.6904	1.6904	-69.016	0.30984	UBE4B	O95155
SNAPN_HUMAN	SNARE-associated protein Snapin	COVID / UCI	COVID	UCI	O95295	25.4389	55.2925	1.12005	1.12005	117.354	2.17354	SNAPIN	O95295
TFIP8_HUMAN	Tumor necrosis factor alpha-induced protein 8	CONTROL / UCI	CONTROL	UCI	O95379	49.4711	25.3226	-0.966158	0.966158	-48.8133	0.511867	TNFAIP8	O95379
AGM1_HUMAN	Phosphoacetylglucosamine mutase	COVID / UCI	COVID	UCI	O95394	299.681	142.397	-1.0735	1.0735	-52.4836	0.475164	PGM3	O95394
SC24A_HUMAN	Protein transport protein Sec24A	COVID / UCI	COVID	UCI	O95486	72.0607	38.4065	-0.907864	0.907864	-46.7026	0.532974	SEC24A	O95486
SC24B_HUMAN	Protein transport protein Sec24B	COVID / UCI	COVID	UCI	O95487	117.543	50.5678	-1.21689	1.21689	-56.9792	0.430208	SEC24B	O95487
STABP_HUMAN	STAM-binding protein	COVID / UCI	COVID	UCI	O95630	77.6538	56.9074	-0.448441	0.448441	-26.7166	0.732834	STAMBP	O95630
K2C75_HUMAN	Keratin, type II cytoskeletal 75	CONTROL / UCI	CONTROL	UCI	O95678	776.361	21.5674	-5.1698	5.1698	-97.222	0.0277801	KRT75	O95678
SNP29_HUMAN	Synaptosomal-associated protein 29	COVID / UCI	COVID	UCI	O95721	73.706	259.826	1.81769	1.81769	252.517	3.52517	SNAP29	O95721
PTBP3_HUMAN	Polypyrimidine tract-binding protein 3	CONTROL / UCI	CONTROL	UCI	O95758	230.166	124.477	-0.886799	0.886799	-45.9187	0.540813	PTBP3	O95758
TBCD8_HUMAN	TBC1 domain family member 8	CONTROL / UCI	CONTROL	UCI	O95759	31.6269	7.6501	-2.0476	2.0476	-75.8114	0.241886	TBC1D8	O95759
IL33_HUMAN	Interleukin-33	COVID / UCI	COVID	UCI	O95760	12.5	31.906	1.3519	1.3519	155.249	2.55249	IL33	O95760
AP2A1_HUMAN	AP-2 complex subunit alpha-1	CONTROL / UCI	CONTROL	UCI	O95782	143.101	66.971	-1.09542	1.09542	-53.2001	0.467999	AP2A1	O95782
LDHA_HUMAN	L-lactate dehydrogenase A chain	CONTROL / UCI	CONTROL	UCI	P00338	3564.1	2035.37	-0.808248	0.808248	-42.8925	0.571075	LDHA	P00338
AL1A1_HUMAN	Aldehyde dehydrogenase 1A1	COVID / UCI	COVID	UCI	P00352	22408.5	12454.9	-0.847333	0.847333	-44.4189	0.555811	ALDH1A1	P00352
PNPH_HUMAN	Purine nucleoside phosphorylase	CONTROL / UCI	CONTROL	UCI	P00491	669.35	310.925	-1.1062	1.1062	-53.5482	0.464518	PNP	P00491
CFAD_HUMAN	Complement factor D	COVID / UCI	COVID	UCI	P00746	33.7275	9.97961	-1.75687	1.75687	-70.4111	0.295889	CFD	P00746
CFAB_HUMAN	Complement factor B	COVID / UCI	COVID	UCI	P00751	999.159	307.136	-1.70184	1.70184	-69.2606	0.307394	CFB	P00751
OAS1_HUMAN	2'-5'-oligoadenylate synthase 1	COVID / UCI	COVID	UCI	P00973	74.659	16.9861	-2.13596	2.13596	-77.2484	0.227516	OAS1	P00973
IGHM_HUMAN	Immunoglobulin heavy constant mu	COVID / UCI	COVID	UCI	P01871	2445.83	839.361	-1.54296	1.54296	-65.682	0.34318	IGHM	P01871
ALDOA_HUMAN	Fructose-bisphosphate aldolase A	CONTROL / UCI	CONTROL	UCI	P04075	9553.42	6146.59	-0.636229	0.636229	-35.6608	0.643392	ALDOA	P04075
ERBB2_HUMAN	Receptor tyrosine-protein kinase erbB-2	COVID / UCI	COVID	UCI	P04626	15.9925	6.42986	-1.31454	1.31454	-59.7946	0.402054	ERBB2	P04626
RPN1_HUMAN	Dolichyl-diphosphooligosaccharide--protein glycosyltransferase subunit 1	CONTROL / UCI	CONTROL	UCI	P04843	307.6	78.0933	-1.97779	1.97779	-74.6121	0.253879	RPN1	P04843
GNAI2_HUMAN	Guanine nucleotide-binding protein G(i) subunit alpha-2	CONTROL / UCI	CONTROL	UCI	P04899	337.415	117.495	-1.52192	1.52192	-65.1779	0.348221	GNAI2	P04899
AT1A1_HUMAN	Sodium/potassium-transporting ATPase subunit alpha-1	CONTROL / UCI	CONTROL	UCI	P05023	644.487	80.5746	-2.99975	2.99975	-87.4979	0.125021	ATP1A1	P05023
GELS_HUMAN	Gelsolin	COVID / UCI	COVID	UCI	P06396	5229.09	3771.88	-0.471276	0.471276	-27.8674	0.721326	GSN	P06396
ITAV_HUMAN	Integrin alpha-V	COVID / UCI	COVID	UCI	P06756	6.77059	34.2231	2.33762	2.33762	405.466	5.05466	ITGAV	P06756
HEXA_HUMAN	Beta-hexosaminidase subunit alpha	COVID / UCI	COVID	UCI	P06865	217.477	109.246	-0.993275	0.993275	-49.7664	0.502336	HEXA	P06865
CATL1_HUMAN	Procathepsin L	COVID / UCI	COVID	UCI	P07711	122.651	66.8912	-0.874669	0.874669	-45.4621	0.545379	CTSL	P07711
LYN_HUMAN	Tyrosine-protein kinase Lyn	CONTROL / UCI	CONTROL	UCI	P07948	62.5519	26.4827	-1.24	1.24	-57.6628	0.423372	LYN	P07948
BGLR_HUMAN	Beta-glucuronidase	COVID / UCI	COVID	UCI	P08236	175.684	69.6464	-1.33487	1.33487	-60.3571	0.396429	GUSB	P08236
ODPA_HUMAN	Pyruvate dehydrogenase E1 component subunit alpha, somatic form, mitochondrial	COVID / UCI	COVID	UCI	P08559	68.1442	165.76	1.28244	1.28244	143.25	2.4325	PDHA1	P08559
RU2B_HUMAN	U2 small nuclear ribonucleoprotein B''	COVID / UCI	COVID	UCI	P08579	63.4783	254.031	2.00067	2.00067	300.186	4.00186	SNRPB2	P08579
GNAI3_HUMAN	Guanine nucleotide-binding protein G(i) subunit alpha-3	CONTROL / UCI	CONTROL	UCI	P08754	132.788	41.5139	-1.67746	1.67746	-68.7368	0.312632	GNAI3	P08754
THIK_HUMAN	3-ketoacyl-CoA thiolase, peroxisomal	CONTROL / UCI	CONTROL	UCI	P09110	102.196	51.3308	-0.993445	0.993445	-49.7723	0.502277	ACAA1	P09110
F16P1_HUMAN	Fructose-1,6-bisphosphatase 1	COVID / UCI	COVID	UCI	P09467	2339.44	1284.88	-0.864535	0.864535	-45.0777	0.549223	FBP1	P09467
TPM1_HUMAN	Tropomyosin alpha-1 chain	COVID / UCI	COVID	UCI	P09493	248.058	1464.43	2.56159	2.56159	490.358	5.90358	TPM1	P09493
RU2A_HUMAN	U2 small nuclear ribonucleoprotein A'	COVID / UCI	COVID	UCI	P09661	89.4144	199.381	1.15695	1.15695	122.986	2.22986	SNRPA1	P09661
IFIT1_HUMAN	Interferon-induced protein with tetratricopeptide repeats 1	CONTROL / UCI	CONTROL	UCI	P09914	64.5822	27.5733	-1.22786	1.22786	-57.3051	0.426949	IFIT1	P09914
ALDOC_HUMAN	Fructose-bisphosphate aldolase C	COVID / UCI	COVID	UCI	P09972	260.381	138.711	-0.90854	0.90854	-46.7276	0.532724	ALDOC	P09972
S31D3_HUMAN;S31D4_HUMAN	Spermatogenesis-associated protein 31D3;Spermatogenesis-associated protein 31D4	COVID / UCI	COVID	UCI	P0C874;Q6ZUB0	43.0487	10.2178	-2.07489	2.07489	-76.2647	0.237353	SPATA31D3;SPATA31D4	P0C874;Q6ZUB0
UBB_HUMAN;UBC_HUMAN;RS27A_HUMAN;RL40_HUMAN	Polyubiquitin-B;Polyubiquitin-C;Ubiquitin-40S ribosomal protein S27a;Ubiquitin-60S ribosomal protein L40	CONTROL / UCI	CONTROL	UCI	P0CG47;P0CG48;P62979;P62987	3263.59	5533.48	0.761729	0.761729	69.5522	1.69552	UBB;UBC;RPS27A;UBA52	P0CG47;P0CG48;P62979;P62987
RO60_HUMAN	RNA-binding protein RO60	COVID / UCI	COVID	UCI	P10155	443.275	180.857	-1.29335	1.29335	-59.1998	0.408002	RO60	P10155
LYAG_HUMAN	Lysosomal alpha-glucosidase	COVID / UCI	COVID	UCI	P10253	368.994	231.157	-0.674724	0.674724	-37.3548	0.626452	GAA	P10253
PTPRF_HUMAN	Receptor-type tyrosine-protein phosphatase F	COVID / UCI	COVID	UCI	P10586	32.5516	106.169	1.70556	1.70556	226.156	3.26156	PTPRF	P10586
ODB2_HUMAN	Lipoamide acyltransferase component of branched-chain alpha-keto acid dehydrogenase complex, mitochondrial	COVID / UCI	COVID	UCI	P11182	35.7952	130.377	1.86485	1.86485	264.231	3.64231	DBT	P11182
PYGB_HUMAN	Glycogen phosphorylase, brain form	COVID / UCI	COVID	UCI	P11216	834.273	373.178	-1.16066	1.16066	-55.2691	0.447309	PYGB	P11216
KCRU_HUMAN	Creatine kinase U-type, mitochondrial	CONTROL / UCI	CONTROL	UCI	P12532	825.744	287.448	-1.52239	1.52239	-65.1892	0.348108	CKMT1A	P12532
KPYM_HUMAN	Pyruvate kinase PKM	COVID / UCI	COVID	UCI	P14618	15276.5	10113.1	-0.59509	0.59509	-33.7997	0.662003	PKM	P14618
IDE_HUMAN	Insulin-degrading enzyme	COVID / UCI	COVID	UCI	P14735	362.836	127.26	-1.51154	1.51154	-64.9264	0.350736	IDE	P14735
HNRPL_HUMAN	Heterogeneous nuclear ribonucleoprotein L	CONTROL / UCI	CONTROL	UCI	P14866	591.571	180.078	-1.71593	1.71593	-69.5593	0.304407	HNRNPL	P14866
GLNA_HUMAN	Glutamine synthetase	COVID / UCI	COVID	UCI	P15104	1050.11	406.292	-1.36995	1.36995	-61.3094	0.386906	GLUL	P15104
ARSA_HUMAN	Arylsulfatase A	COVID / UCI	COVID	UCI	P15289	73.6172	30.106	-1.28999	1.28999	-59.1047	0.408953	ARSA	P15289
B4GT1_HUMAN	Beta-1,4-galactosyltransferase 1	COVID / UCI	COVID	UCI	P15291	113.09	27.8823	-2.02005	2.02005	-75.345	0.24655	B4GALT1	P15291
TMM11_HUMAN	Transmembrane protein 11, mitochondrial	CONTROL / UCI	CONTROL	UCI	P17152	30.1881	9.31376	-1.69655	1.69655	-69.1476	0.308524	TMEM11	P17152
CAN2_HUMAN	Calpain-2 catalytic subunit	COVID / UCI	COVID	UCI	P17655	374.54	217.46	-0.784368	0.784368	-41.9394	0.580606	CAPN2	P17655
PTN1_HUMAN	Tyrosine-protein phosphatase non-receptor type 1	COVID / UCI	COVID	UCI	P18031	72.1359	32.1595	-1.16547	1.16547	-55.4181	0.445819	PTPN1	P18031
NUCL_HUMAN	Nucleolin	COVID / UCI	COVID	UCI	P19338	2382.86	4152.3	0.801212	0.801212	74.2565	1.74257	NCL	P19338
RO52_HUMAN	E3 ubiquitin-protein ligase TRIM21	CONTROL / UCI	CONTROL	UCI	P19474	214.623	75.5524	-1.50626	1.50626	-64.7976	0.352024	TRIM21	P19474
E2AK2_HUMAN	Interferon-induced, double-stranded RNA-activated protein kinase	CONTROL / UCI	CONTROL	UCI	P19525	93.8051	57.1428	-0.715095	0.715095	-39.0835	0.609165	EIF2AK2	P19525
DPA1_HUMAN	HLA class II histocompatibility antigen, DP alpha 1 chain	CONTROL / UCI	CONTROL	UCI	P20036	58.2737	8.43549	-2.7883	2.7883	-85.5244	0.144756	HLA-DPA1	P20036
TCO2_HUMAN	Transcobalamin-2	COVID / UCI	COVID	UCI	P20062	45.9359	7.58349	-2.59869	2.59869	-83.4911	0.165089	TCN2	P20062
ANXA7_HUMAN	Annexin A7	COVID / UCI	COVID	UCI	P20073	374.451	781.779	1.06198	1.06198	108.78	2.0878	ANXA7	P20073
NEBU_HUMAN	Nebulin	CONTROL / UCI	CONTROL	UCI	P20929	101.91	49.1352	-1.05247	1.05247	-51.7856	0.482144	NEB	P20929
FILA_HUMAN	Filaggrin	CONTROL / UCI	CONTROL	UCI	P20930	194.906	52.0506	-1.9048	1.9048	-73.2946	0.267054	FLG	P20930
VATB2_HUMAN	V-type proton ATPase subunit B, brain isoform	CONTROL / UCI	CONTROL	UCI	P21281	285.3	156.521	-0.866121	0.866121	-45.138	0.54862	ATP6V1B2	P21281
ACOHC_HUMAN	Cytoplasmic aconitate hydratase	COVID / UCI	COVID	UCI	P21399	183.689	106.814	-0.782162	0.782162	-41.8505	0.581495	ACO1	P21399
GPDA_HUMAN	Glycerol-3-phosphate dehydrogenase [NAD(+)], cytoplasmic	COVID / UCI	COVID	UCI	P21695	106.398	12.9995	-3.03295	3.03295	-87.7822	0.122178	GPD1	P21695
OSBP1_HUMAN	Oxysterol-binding protein 1	CONTROL / UCI	CONTROL	UCI	P22059	101.892	42.6629	-1.25599	1.25599	-58.1294	0.418706	OSBP	P22059
IF4B_HUMAN	Eukaryotic translation initiation factor 4B	COVID / UCI	COVID	UCI	P23588	110.163	317.369	1.52652	1.52652	188.09	2.8809	EIF4B	P23588
HAP40_HUMAN	40-kDa huntingtin-associated protein	COVID / UCI	COVID	UCI	P23610	88.9358	39.0815	-1.18628	1.18628	-56.0565	0.439435	F8A1	P23610
ARBK1_HUMAN	Beta-adrenergic receptor kinase 1	CONTROL / UCI	CONTROL	UCI	P25098	69.2664	19.3304	-1.84128	1.84128	-72.0926	0.279074	GRK2	P25098
U2AF2_HUMAN	Splicing factor U2AF 65 kDa subunit	CONTROL / UCI	CONTROL	UCI	P26368	446.931	240.674	-0.89297	0.89297	-46.1496	0.538504	U2AF2	P26368
IVD_HUMAN	Isovaleryl-CoA dehydrogenase, mitochondrial	COVID / UCI	COVID	UCI	P26440	42.8231	81.7023	0.931989	0.931989	90.7905	1.9079	IVD	P26440
RFA1_HUMAN	Replication protein A 70 kDa DNA-binding subunit	COVID / UCI	COVID	UCI	P27694	144.261	88.9521	-0.697578	0.697578	-38.3393	0.616607	RPA1	P27694
APEX1_HUMAN	DNA-(apurinic or apyrimidinic site) endonuclease	CONTROL / UCI	CONTROL	UCI	P27695	830.015	617.482	-0.426739	0.426739	-25.6059	0.743941	APEX1	P27695
CD82_HUMAN	CD82 antigen	CONTROL / UCI	CONTROL	UCI	P27701	78.6168	27.0652	-1.5384	1.5384	-65.5733	0.344267	CD82	P27701
PYR1_HUMAN	CAD protein	COVID / UCI	COVID	UCI	P27708	48.0885	17.6512	-1.44592	1.44592	-63.2943	0.367057	CAD	P27708
CASP1_HUMAN	Caspase-1	CONTROL / UCI	CONTROL	UCI	P29466	206.046	139.744	-0.560179	0.560179	-32.1782	0.678218	CASP1	P29466
OAS2_HUMAN	2'-5'-oligoadenylate synthase 2	COVID / UCI	COVID	UCI	P29728	114.968	43.7575	-1.39363	1.39363	-61.9395	0.380605	OAS2	P29728
PRDX6_HUMAN	Peroxiredoxin-6	CONTROL / UCI	CONTROL	UCI	P30041	3521.52	5713.75	0.69824	0.69824	62.2525	1.62252	PRDX6	P30041
PURA2_HUMAN	Adenylosuccinate synthetase isozyme 2	CONTROL / UCI	CONTROL	UCI	P30520	837.043	588.601	-0.50801	0.50801	-29.6808	0.703192	ADSS2	P30520
RPB2_HUMAN	DNA-directed RNA polymerase II subunit RPB2	CONTROL / UCI	CONTROL	UCI	P30876	47.8839	20.342	-1.23508	1.23508	-57.518	0.42482	POLR2B	P30876
DNJA1_HUMAN	DnaJ homolog subfamily A member 1	CONTROL / UCI	CONTROL	UCI	P31689	229.531	130.551	-0.814078	0.814078	-43.1228	0.568772	DNAJA1	P31689
S10AB_HUMAN	Protein S100-A11	COVID / UCI	COVID	UCI	P31949	3599.01	7513.6	1.06191	1.06191	108.769	2.08769	S100A11	P31949
GLPK_HUMAN	Glycerol kinase	COVID / UCI	COVID	UCI	P32189	398.066	126.464	-1.65428	1.65428	-68.2304	0.317696	GK	P32189
MCM4_HUMAN	DNA replication licensing factor MCM4	COVID / UCI	COVID	UCI	P33991	6.34157	13.9879	1.14127	1.14127	120.575	2.20575	MCM4	P33991
GLYC_HUMAN	Serine hydroxymethyltransferase, cytosolic	CONTROL / UCI	CONTROL	UCI	P34896	37.5182	86.0156	1.19701	1.19701	129.264	2.29264	SHMT1	P34896
RADI_HUMAN	Radixin	CONTROL / UCI	CONTROL	UCI	P35241	4373.07	5693.33	0.380629	0.380629	30.1909	1.30191	RDX	P35241
RFC4_HUMAN	Replication factor C subunit 4	COVID / UCI	COVID	UCI	P35249	8.05802	22.6286	1.48965	1.48965	180.821	2.80821	RFC4	P35249
GDE_HUMAN	Glycogen debranching enzyme	COVID / UCI	COVID	UCI	P35573	390.956	197.122	-0.987914	0.987914	-49.5794	0.504206	AGL	P35573
MYH9_HUMAN	Myosin-9	CONTROL / UCI	CONTROL	UCI	P35579	893.956	368.615	-1.27809	1.27809	-58.7659	0.412341	MYH9	P35579
HMGCL_HUMAN	Hydroxymethylglutaryl-CoA lyase, mitochondrial	COVID / UCI	COVID	UCI	P35914	42.0963	96.2135	1.19255	1.19255	128.556	2.28556	HMGCL	P35914
PRS7_HUMAN	26S proteasome regulatory subunit 7	CONTROL / UCI	CONTROL	UCI	P35998	650.542	490.747	-0.406665	0.406665	-24.5635	0.754365	PSMC2	P35998
RL4_HUMAN	60S ribosomal protein L4	COVID / UCI	COVID	UCI	P36578	356.062	185.067	-0.944078	0.944078	-48.0238	0.519762	RPL4	P36578
ODO2_HUMAN	Dihydrolipoyllysine-residue succinyltransferase component of 2-oxoglutarate dehydrogenase complex, mitochondrial	COVID / UCI	COVID	UCI	P36957	84.8914	192.875	1.18398	1.18398	127.202	2.27202	DLST	P36957
LICH_HUMAN	Lysosomal acid lipase/cholesteryl ester hydrolase	COVID / UCI	COVID	UCI	P38571	122.669	69.9782	-0.809795	0.809795	-42.9537	0.570463	LIPA	P38571
VATA_HUMAN	V-type proton ATPase catalytic subunit A	COVID / UCI	COVID	UCI	P38606	377.379	246.468	-0.614613	0.614613	-34.6895	0.653105	ATP6V1A	P38606
IF4A3_HUMAN	Eukaryotic initiation factor 4A-III	CONTROL / UCI	CONTROL	UCI	P38919	218.269	136.206	-0.68032	0.68032	-37.5973	0.624027	EIF4A3	P38919
RL3_HUMAN	60S ribosomal protein L3	CONTROL / UCI	CONTROL	UCI	P39023	184.773	70.5746	-1.38853	1.38853	-61.8047	0.381953	RPL3	P39023
FEN1_HUMAN	Flap endonuclease 1	COVID / UCI	COVID	UCI	P39748	110.747	63.1117	-0.811288	0.811288	-43.0127	0.569873	FEN1	P39748
GARS_HUMAN	Glycine--tRNA ligase	CONTROL / UCI	CONTROL	UCI	P41250	332.008	174.005	-0.932089	0.932089	-47.5901	0.524099	GARS1	P41250
STAT1_HUMAN	Signal transducer and activator of transcription 1-alpha/beta	CONTROL / UCI	CONTROL	UCI	P42224	690.232	336.226	-1.03765	1.03765	-51.288	0.48712	STAT1	P42224
MTOR_HUMAN	Serine/threonine-protein kinase mTOR	COVID / UCI	COVID	UCI	P42345	21.4232	8.43669	-1.34443	1.34443	-60.6189	0.393811	MTOR	P42345
CASP3_HUMAN	Caspase-3	COVID / UCI	COVID	UCI	P42574	422.539	238.641	-0.824245	0.824245	-43.5222	0.564778	CASP3	P42574
RS27_HUMAN	40S ribosomal protein S27	COVID / UCI	COVID	UCI	P42677	180.374	325.981	0.853794	0.853794	80.7247	1.80725	RPS27	P42677
LIS1_HUMAN	Platelet-activating factor acetylhydrolase IB subunit beta	CONTROL / UCI	CONTROL	UCI	P43034	257.797	154.437	-0.739219	0.739219	-40.0936	0.599064	PAFAH1B1	P43034
ACDSB_HUMAN	Short/branched chain specific acyl-CoA dehydrogenase, mitochondrial	COVID / UCI	COVID	UCI	P45954	43.0543	127.158	1.56239	1.56239	195.343	2.95343	ACADSB	P45954
KPB2_HUMAN	Phosphorylase b kinase regulatory subunit alpha, liver isoform	CONTROL / UCI	CONTROL	UCI	P46019	32.682	13.8089	-1.2429	1.2429	-57.7478	0.422522	PHKA2	P46019
RECQ1_HUMAN	ATP-dependent DNA helicase Q1	CONTROL / UCI	CONTROL	UCI	P46063	106.979	32.4674	-1.72026	1.72026	-69.6507	0.303493	RECQL	P46063
NSF_HUMAN	Vesicle-fusing ATPase	COVID / UCI	COVID	UCI	P46459	493.716	348.65	-0.501904	0.501904	-29.3826	0.706174	NSF	P46459
RL5_HUMAN	60S ribosomal protein L5	COVID / UCI	COVID	UCI	P46777	85.7612	204.021	1.25032	1.25032	137.894	2.37894	RPL5	P46777
RS9_HUMAN	40S ribosomal protein S9	CONTROL / UCI	CONTROL	UCI	P46781	621.567	295.798	-1.07129	1.07129	-52.4108	0.475892	RPS9	P46781
UTRN_HUMAN	Utrophin	CONTROL / UCI	CONTROL	UCI	P46939	138.407	31.7899	-2.12228	2.12228	-77.0316	0.229684	UTRN	P46939
IQGA1_HUMAN	Ras GTPase-activating-like protein IQGAP1	CONTROL / UCI	CONTROL	UCI	P46940	829.677	494.196	-0.747467	0.747467	-40.4352	0.595648	IQGAP1	P46940
CAPZB_HUMAN	F-actin-capping protein subunit beta	CONTROL / UCI	CONTROL	UCI	P47756	1191.21	861.789	-0.46702	0.46702	-27.6543	0.723457	CAPZB	P47756
SYQ_HUMAN	Glutamine--tRNA ligase	COVID / UCI	COVID	UCI	P47897	430.177	168.223	-1.35456	1.35456	-60.8946	0.391054	QARS1	P47897
XDH_HUMAN	Xanthine dehydrogenase/oxidase	CONTROL / UCI	CONTROL	UCI	P47989	114.703	27.0286	-2.08535	2.08535	-76.436	0.23564	XDH	P47989
PPCE_HUMAN	Prolyl endopeptidase	COVID / UCI	COVID	UCI	P48147	399.548	233.819	-0.772974	0.772974	-41.479	0.58521	PREP	P48147
COPD_HUMAN	Coatomer subunit delta	COVID / UCI	COVID	UCI	P48444	856.529	531.482	-0.688482	0.688482	-37.9494	0.620506	ARCN1	P48444
KC1A_HUMAN	Casein kinase I isoform alpha	COVID / UCI	COVID	UCI	P48729	76.261	35.9911	-1.0833	1.0833	-52.8053	0.471947	CSNK1A1	P48729
DPOD2_HUMAN	DNA polymerase delta subunit 2	CONTROL / UCI	CONTROL	UCI	P49005	93.032	23.671	-1.97461	1.97461	-74.5561	0.254439	POLD2	P49005
AL9A1_HUMAN	4-trimethylaminobutyraldehyde dehydrogenase	CONTROL / UCI	CONTROL	UCI	P49189	989.822	591.14	-0.74367	0.74367	-40.2782	0.597218	ALDH9A1	P49189
RPIA_HUMAN	Ribose-5-phosphate isomerase	COVID / UCI	COVID	UCI	P49247	70.8746	166.061	1.22837	1.22837	134.302	2.34302	RPIA	P49247
FAS_HUMAN	Fatty acid synthase	COVID / UCI	COVID	UCI	P49327	456.513	160.075	-1.51191	1.51191	-64.9353	0.350647	FASN	P49327
TMEDA_HUMAN	Transmembrane emp24 domain-containing protein 10	CONTROL / UCI	CONTROL	UCI	P49755	489.569	196.404	-1.31768	1.31768	-59.8822	0.401178	TMED10	P49755
TIG1_HUMAN	Retinoic acid receptor responder protein 1	CONTROL / UCI	CONTROL	UCI	P49788	581.194	269.637	-1.108	1.108	-53.6064	0.463936	RARRES1	P49788
TSC2_HUMAN	Tuberin	CONTROL / UCI	CONTROL	UCI	P49815	21.6445	3.75971	-2.52531	2.52531	-82.6298	0.173702	TSC2	P49815
MRE11_HUMAN	Double-strand break repair protein MRE11	CONTROL / UCI	CONTROL	UCI	P49959	92.7622	49.8503	-0.895934	0.895934	-46.2601	0.537399	MRE11	P49959
HNMT_HUMAN	Histamine N-methyltransferase	COVID / UCI	COVID	UCI	P50135	338.695	203.162	-0.737352	0.737352	-40.0161	0.599839	HNMT	P50135
GDIB_HUMAN	Rab GDP dissociation inhibitor beta	COVID / UCI	COVID	UCI	P50395	2483.53	1656.64	-0.58413	0.58413	-33.2949	0.667051	GDI2	P50395
CPT1A_HUMAN	Carnitine O-palmitoyltransferase 1, liver isoform	CONTROL / UCI	CONTROL	UCI	P50416	68.2666	10.2639	-2.7336	2.7336	-84.965	0.15035	CPT1A	P50416
TCPQ_HUMAN	T-complex protein 1 subunit theta	CONTROL / UCI	CONTROL	UCI	P50990	1936.11	1354.22	-0.515701	0.515701	-30.0547	0.699453	CCT8	P50990
TCPD_HUMAN	T-complex protein 1 subunit delta	COVID / UCI	COVID	UCI	P50991	624.603	341.79	-0.869828	0.869828	-45.2788	0.547212	CCT4	P50991
RAB7A_HUMAN	Ras-related protein Rab-7a	CONTROL / UCI	CONTROL	UCI	P51149	675.137	458.886	-0.557045	0.557045	-32.0307	0.679693	RAB7A	P51149
GALK1_HUMAN	Galactokinase	COVID / UCI	COVID	UCI	P51570	157.372	79.5724	-0.983837	0.983837	-49.4367	0.505633	GALK1	P51570
TPMT_HUMAN	Thiopurine S-methyltransferase	CONTROL / UCI	CONTROL	UCI	P51580	48.6184	122.165	1.32925	1.32925	151.273	2.51273	TPMT	P51580
AL3A2_HUMAN	Aldehyde dehydrogenase family 3 member A2	CONTROL / UCI	CONTROL	UCI	P51648	134.614	39.3477	-1.77448	1.77448	-70.77	0.2923	ALDH3A2	P51648
DHB4_HUMAN	Peroxisomal multifunctional enzyme type 2	CONTROL / UCI	CONTROL	UCI	P51659	178.243	86.1506	-1.04891	1.04891	-51.6668	0.483332	HSD17B4	P51659
6PGD_HUMAN	6-phosphogluconate dehydrogenase, decarboxylating	CONTROL / UCI	CONTROL	UCI	P52209	4695.44	2530.52	-0.891826	0.891826	-46.1068	0.538932	PGD	P52209
AGFG1_HUMAN	Arf-GAP domain and FG repeat-containing protein 1	CONTROL / UCI	CONTROL	UCI	P52594	152.829	50.9632	-1.58439	1.58439	-66.6533	0.333467	AGFG1	P52594
NUBP1_HUMAN	Cytosolic Fe-S cluster assembly factor NUBP1	CONTROL / UCI	CONTROL	UCI	P53384	100.157	53.5394	-0.903591	0.903591	-46.5446	0.534554	NUBP1	P53384
PGTB1_HUMAN	Geranylgeranyl transferase type-1 subunit beta	CONTROL / UCI	CONTROL	UCI	P53609	131.845	51.741	-1.34947	1.34947	-60.7563	0.392437	PGGT1B	P53609
COPB_HUMAN	Coatomer subunit beta	COVID / UCI	COVID	UCI	P53618	481.366	156.479	-1.62116	1.62116	-67.4926	0.325074	COPB1	P53618
SC24C_HUMAN	Protein transport protein Sec24C	COVID / UCI	COVID	UCI	P53992	252.766	112.466	-1.16832	1.16832	-55.506	0.44494	SEC24C	P53992
ICLN_HUMAN	Methylosome subunit pICln	COVID / UCI	COVID	UCI	P54105	153.708	310.358	1.01374	1.01374	101.914	2.01914	CLNS1A	P54105
BLM_HUMAN	RecQ-like DNA helicase BLM	COVID / UCI	COVID	UCI	P54132	23.5488	7.39825	-1.6704	1.6704	-68.5833	0.314167	BLM	P54132
UBP14_HUMAN	Ubiquitin carboxyl-terminal hydrolase 14	CONTROL / UCI	CONTROL	UCI	P54578	611.671	381.167	-0.682334	0.682334	-37.6844	0.623156	USP14	P54578
AAPK2_HUMAN	5'-AMP-activated protein kinase catalytic subunit alpha-2	CONTROL / UCI	CONTROL	UCI	P54646	27.8629	10.2581	-1.44158	1.44158	-63.1837	0.368163	PRKAA2	P54646
IF5_HUMAN	Eukaryotic translation initiation factor 5	COVID / UCI	COVID	UCI	P55010	554.254	294.707	-0.911263	0.911263	-46.8281	0.531719	EIF5	P55010
TERA_HUMAN	Transitional endoplasmic reticulum ATPase	COVID / UCI	COVID	UCI	P55072	1209.56	717.539	-0.753352	0.753352	-40.6776	0.593224	VCP	P55072
AFAD_HUMAN	Afadin	COVID / UCI	COVID	UCI	P55196	107.1	46.923	-1.19059	1.19059	-56.1876	0.438124	AFDN	P55196
SYMC_HUMAN	Methionine--tRNA ligase, cytoplasmic	COVID / UCI	COVID	UCI	P56192	209.441	97.5459	-1.10239	1.10239	-53.4257	0.465743	MARS1	P56192
GSDMD_HUMAN	Gasdermin-D	CONTROL / UCI	CONTROL	UCI	P57764	209.419	100.388	-1.06081	1.06081	-52.0636	0.479364	GSDMD	P57764
ARPC4_HUMAN	Actin-related protein 2/3 complex subunit 4	CONTROL / UCI	CONTROL	UCI	P59998	2310.77	1194.9	-0.951486	0.951486	-48.2901	0.517099	ARPC4	P59998
EIF3E_HUMAN	Eukaryotic translation initiation factor 3 subunit E	CONTROL / UCI	CONTROL	UCI	P60228	182.243	118.238	-0.62417	0.62417	-35.1207	0.648793	EIF3E	P60228
RAB14_HUMAN	Ras-related protein Rab-14	CONTROL / UCI	CONTROL	UCI	P61106	227.39	126.508	-0.845945	0.845945	-44.3654	0.556346	RAB14	P61106
ARP2_HUMAN	Actin-related protein 2	CONTROL / UCI	CONTROL	UCI	P61160	1197.28	694.041	-0.786667	0.786667	-42.0318	0.579682	ACTR2	P61160
VA0D1_HUMAN	V-type proton ATPase subunit d 1	CONTROL / UCI	CONTROL	UCI	P61421	149.499	62.0335	-1.26901	1.26901	-58.5057	0.414943	ATP6V0D1	P61421
NAA20_HUMAN	N-alpha-acetyltransferase 20	COVID / UCI	COVID	UCI	P61599	10.3516	35.252	1.76785	1.76785	240.545	3.40545	NAA20	P61599
PRS4_HUMAN	26S proteasome regulatory subunit 4	CONTROL / UCI	CONTROL	UCI	P62191	462.36	303.737	-0.606194	0.606194	-34.3073	0.656927	PSMC1	P62191
RS15A_HUMAN	40S ribosomal protein S15a	COVID / UCI	COVID	UCI	P62244	163.287	381.349	1.2237	1.2237	133.545	2.33545	RPS15A	P62244
ERF1_HUMAN	Eukaryotic peptide chain release factor subunit 1	COVID / UCI	COVID	UCI	P62495	278.961	195.961	-0.509497	0.509497	-29.7533	0.702467	ETF1	P62495
PP2AB_HUMAN	Serine/threonine-protein phosphatase 2A catalytic subunit beta isoform	COVID / UCI	COVID	UCI	P62714	860.486	581.095	-0.566378	0.566378	-32.469	0.67531	PPP2CB	P62714
ACTA_HUMAN	Actin, aortic smooth muscle	COVID / UCI	COVID	UCI	P62736	16857.1	7768.96	-1.11757	1.11757	-53.9129	0.460871	ACTA2	P62736
RL23_HUMAN	60S ribosomal protein L23	CONTROL / UCI	CONTROL	UCI	P62829	147.05	69.701	-1.07706	1.07706	-52.6005	0.473995	RPL23	P62829
RAC1_HUMAN	Ras-related C3 botulinum toxin substrate 1	CONTROL / UCI	CONTROL	UCI	P63000	520.448	257.557	-1.01487	1.01487	-50.5126	0.494874	RAC1	P63000
AP2B1_HUMAN	AP-2 complex subunit beta	CONTROL / UCI	CONTROL	UCI	P63010	333.685	129.555	-1.36492	1.36492	-61.1745	0.388255	AP2B1	P63010
GNAI1_HUMAN	Guanine nucleotide-binding protein G(i) subunit alpha-1	CONTROL / UCI	CONTROL	UCI	P63096	100.803	43.4708	-1.21341	1.21341	-56.8753	0.431247	GNAI1	P63096
EF1A1_HUMAN	Elongation factor 1-alpha 1	COVID / UCI	COVID	UCI	P68104	5497.09	2859.81	-0.94275	0.94275	-47.976	0.52024	EEF1A1	P68104
H31_HUMAN;H33_HUMAN;H32_HUMAN	Histone H3.1;Histone H3.3;Histone H3.2	COVID / UCI	COVID	UCI	P68431;P84243;Q71DI3	500.624	1791.18	1.83911	1.83911	257.789	3.57789	H3C1;H3-3A;H3C15	P68431;P84243;Q71DI3
IF4G2_HUMAN	Eukaryotic translation initiation factor 4 gamma 2	CONTROL / UCI	CONTROL	UCI	P78344	104.855	61.027	-0.78088	0.78088	-41.7988	0.582012	EIF4G2	P78344
PRKDC_HUMAN	DNA-dependent protein kinase catalytic subunit	CONTROL / UCI	CONTROL	UCI	P78527	297.452	97.6116	-1.60753	1.60753	-67.1841	0.328159	PRKDC	P78527
MAP1A_HUMAN	Microtubule-associated protein 1A	CONTROL / UCI	CONTROL	UCI	P78559	64.3407	212.534	1.72389	1.72389	230.325	3.30325	MAP1A	P78559
KGD4_HUMAN	Alpha-ketoglutarate dehydrogenase component 4	COVID / UCI	COVID	UCI	P82909	48.6101	150.329	1.6288	1.6288	209.255	3.09255	MRPS36	P82909
PIPNA_HUMAN	Phosphatidylinositol transfer protein alpha isoform	CONTROL / UCI	CONTROL	UCI	Q00169	141.034	88.6275	-0.670221	0.670221	-37.1589	0.628411	PITPNA	Q00169
CLH1_HUMAN	Clathrin heavy chain 1	COVID / UCI	COVID	UCI	Q00610	1950.85	1010.26	-0.94937	0.94937	-48.2142	0.517858	CLTC	Q00610
REEP5_HUMAN	Receptor expression-enhancing protein 5	CONTROL / UCI	CONTROL	UCI	Q00765	96.8403	44.2646	-1.12945	1.12945	-54.2911	0.457089	REEP5	Q00765
HNRPU_HUMAN	Heterogeneous nuclear ribonucleoprotein U	CONTROL / UCI	CONTROL	UCI	Q00839	893.808	432.56	-1.04706	1.04706	-51.6048	0.483952	HNRNPU	Q00839
SPTB2_HUMAN	Spectrin beta chain, non-erythrocytic 1	CONTROL / UCI	CONTROL	UCI	Q01082	344.082	133.767	-1.36303	1.36303	-61.1234	0.388766	SPTBN1	Q01082
TIAR_HUMAN	Nucleolysin TIAR	COVID / UCI	COVID	UCI	Q01085	90.8867	62.1488	-0.548343	0.548343	-31.6195	0.683805	TIAL1	Q01085
MP2K1_HUMAN	Dual specificity mitogen-activated protein kinase kinase 1	CONTROL / UCI	CONTROL	UCI	Q02750	89.6777	53.0422	-0.757609	0.757609	-40.8524	0.591476	MAP2K1	Q02750
DYST_HUMAN	Dystonin	COVID / UCI	COVID	UCI	Q03001	13.8154	36.673	1.40845	1.40845	165.451	2.65451	DST	Q03001
KIME_HUMAN	Mevalonate kinase	COVID / UCI	COVID	UCI	Q03426	79.8992	34.9681	-1.19214	1.19214	-56.2347	0.437653	MVK	Q03426
IF4G1_HUMAN	Eukaryotic translation initiation factor 4 gamma 1	CONTROL / UCI	CONTROL	UCI	Q04637	332.746	172.092	-0.95124	0.95124	-48.2812	0.517188	EIF4G1	Q04637
PTN12_HUMAN	Tyrosine-protein phosphatase non-receptor type 12	CONTROL / UCI	CONTROL	UCI	Q05209	48.8448	10.6209	-2.2013	2.2013	-78.2559	0.217441	PTPN12	Q05209
GFPT1_HUMAN	Glutamine--fructose-6-phosphate aminotransferase [isomerizing] 1	COVID / UCI	COVID	UCI	Q06210	572.488	293.301	-0.964861	0.964861	-48.7672	0.512328	GFPT1	Q06210
EXOS9_HUMAN	Exosome complex component RRP45	CONTROL / UCI	CONTROL	UCI	Q06265	18.8088	8.14812	-1.20687	1.20687	-56.6792	0.433208	EXOSC9	Q06265
ZO1_HUMAN	Tight junction protein ZO-1	CONTROL / UCI	CONTROL	UCI	Q07157	114.08	73.9242	-0.625929	0.625929	-35.1998	0.648002	TJP1	Q07157
DHX9_HUMAN	ATP-dependent RNA helicase A	COVID / UCI	COVID	UCI	Q08211	708.282	133.692	-2.40541	2.40541	-81.1245	0.188755	DHX9	Q08211
ECHP_HUMAN	Peroxisomal bifunctional enzyme	CONTROL / UCI	CONTROL	UCI	Q08426	65.5874	12.2989	-2.41489	2.41489	-81.2481	0.187519	EHHADH	Q08426
CD47_HUMAN	Leukocyte surface antigen CD47	COVID / UCI	COVID	UCI	Q08722	7.13028	100.604	3.81859	3.81859	1310.95	14.1095	CD47	Q08722
SLFN5_HUMAN	Schlafen family member 5	CONTROL / UCI	CONTROL	UCI	Q08AF3	138.244	35.3323	-1.96816	1.96816	-74.4422	0.255578	SLFN5	Q08AF3
VAC14_HUMAN	Protein VAC14 homolog	CONTROL / UCI	CONTROL	UCI	Q08AM6	104.528	60.2495	-0.794861	0.794861	-42.3601	0.576399	VAC14	Q08AM6
NSUN2_HUMAN	RNA cytosine C(5)-methyltransferase NSUN2	CONTROL / UCI	CONTROL	UCI	Q08J23	228.944	139.433	-0.715425	0.715425	-39.0974	0.609026	NSUN2	Q08J23
CPSF1_HUMAN	Cleavage and polyadenylation specificity factor subunit 1	CONTROL / UCI	CONTROL	UCI	Q10570	88.9736	22.9018	-1.95791	1.95791	-74.26	0.2574	CPSF1	Q10570
SCRN1_HUMAN	Secernin-1	CONTROL / UCI	CONTROL	UCI	Q12765	195.572	80.266	-1.28484	1.28484	-58.9583	0.410417	SCRN1	Q12765
NU160_HUMAN	Nuclear pore complex protein Nup160	CONTROL / UCI	CONTROL	UCI	Q12769	21.5221	6.25713	-1.78224	1.78224	-70.9269	0.290731	NUP160	Q12769
DPYD_HUMAN	Dihydropyrimidine dehydrogenase [NADP(+)]	CONTROL / UCI	CONTROL	UCI	Q12882	110.856	52.5977	-1.07562	1.07562	-52.5532	0.474468	DPYD	Q12882
PTPRJ_HUMAN	Receptor-type tyrosine-protein phosphatase eta	COVID / UCI	COVID	UCI	Q12913	29.6111	7.00209	-2.08028	2.08028	-76.3532	0.236468	PTPRJ	Q12913
ANK3_HUMAN	Ankyrin-3	CONTROL / UCI	CONTROL	UCI	Q12955	254.053	134.074	-0.922094	0.922094	-47.2257	0.527743	ANK3	Q12955
MYO1E_HUMAN	Unconventional myosin-Ie	CONTROL / UCI	CONTROL	UCI	Q12965	77.8819	35.6414	-1.12773	1.12773	-54.2366	0.457634	MYO1E	Q12965
CDC16_HUMAN	Cell division cycle protein 16 homolog	CONTROL / UCI	CONTROL	UCI	Q13042	76.0247	21.7413	-1.80603	1.80603	-71.4023	0.285977	CDC16	Q13042
COASY_HUMAN	Bifunctional coenzyme A synthase	COVID / UCI	COVID	UCI	Q13057	208.697	103.143	-1.01677	1.01677	-50.5778	0.494222	COASY	Q13057
ACACA_HUMAN	Acetyl-CoA carboxylase 1	CONTROL / UCI	CONTROL	UCI	Q13085	36.7494	6.44812	-2.51077	2.51077	-82.4538	0.175462	ACACA	Q13085
ROA0_HUMAN	Heterogeneous nuclear ribonucleoprotein A0	CONTROL / UCI	CONTROL	UCI	Q13151	181.143	98.9656	-0.872128	0.872128	-45.366	0.54634	HNRNPA0	Q13151
KCAB2_HUMAN	Voltage-gated potassium channel subunit beta-2	COVID / UCI	COVID	UCI	Q13303	36.0521	15.5329	-1.21475	1.21475	-56.9153	0.430847	KCNAB2	Q13303
PABP4_HUMAN	Polyadenylate-binding protein 4	COVID / UCI	COVID	UCI	Q13310	250.551	125.021	-1.00293	1.00293	-50.1013	0.498987	PABPC4	Q13310
XRCC4_HUMAN	DNA repair protein XRCC4	COVID / UCI	COVID	UCI	Q13426	62.454	28.4535	-1.13419	1.13419	-54.4409	0.455591	XRCC4	Q13426
MTM1_HUMAN	Myotubularin	COVID / UCI	COVID	UCI	Q13496	8.18348	38.0671	2.21776	2.21776	365.17	4.6517	MTM1	Q13496
KCC2G_HUMAN	Calcium/calmodulin-dependent protein kinase type II subunit gamma	COVID / UCI	COVID	UCI	Q13555	35.7492	16.6391	-1.10333	1.10333	-53.4561	0.465439	CAMK2G	Q13555
CUL3_HUMAN	Cullin-3	COVID / UCI	COVID	UCI	Q13618	192.152	45.0781	-2.09175	2.09175	-76.5404	0.234596	CUL3	Q13618
CUL4A_HUMAN	Cullin-4A	CONTROL / UCI	CONTROL	UCI	Q13619	56.221	21.0165	-1.41958	1.41958	-62.618	0.37382	CUL4A	Q13619
DX39B_HUMAN	Spliceosome RNA helicase DDX39B	COVID / UCI	COVID	UCI	Q13838	199.586	132.978	-0.585824	0.585824	-33.3731	0.666269	DDX39B	Q13838
CKAP5_HUMAN	Cytoskeleton-associated protein 5	COVID / UCI	COVID	UCI	Q14008	95.1751	28.5247	-1.73837	1.73837	-70.0292	0.299708	CKAP5	Q14008
DSG2_HUMAN	Desmoglein-2	COVID / UCI	COVID	UCI	Q14126	109.949	221.482	1.01035	1.01035	101.44	2.0144	DSG2	Q14126
SEPT6_HUMAN	Septin-6	CONTROL / UCI	CONTROL	UCI	Q14141	89.0573	44.6409	-0.996368	0.996368	-49.874	0.50126	SEPTIN6	Q14141
SCRIB_HUMAN	Protein scribble homolog	COVID / UCI	COVID	UCI	Q14160	46.8118	18.9261	-1.3065	1.3065	-59.5698	0.404302	SCRIB	Q14160
TTL12_HUMAN	Tubulin--tyrosine ligase-like protein 12	COVID / UCI	COVID	UCI	Q14166	262.186	142.193	-0.882738	0.882738	-45.7663	0.542337	TTLL12	Q14166
DYHC1_HUMAN	Cytoplasmic dynein 1 heavy chain 1	COVID / UCI	COVID	UCI	Q14204	602.333	229.168	-1.39415	1.39415	-61.9532	0.380468	DYNC1H1	Q14204
TRI25_HUMAN	E3 ubiquitin/ISG15 ligase TRIM25	COVID / UCI	COVID	UCI	Q14258	139.09	80.3089	-0.792389	0.792389	-42.2613	0.577387	TRIM25	Q14258
GNA13_HUMAN	Guanine nucleotide-binding protein subunit alpha-13	CONTROL / UCI	CONTROL	UCI	Q14344	47.7954	16.2865	-1.5532	1.5532	-65.9246	0.340754	GNA13	Q14344
CAPR1_HUMAN	Caprin-1	COVID / UCI	COVID	UCI	Q14444	150.256	267.846	0.83398	0.83398	78.2596	1.7826	CAPRIN1	Q14444
PLSI_HUMAN	Plastin-1	COVID / UCI	COVID	UCI	Q14651	319.231	169.474	-0.913538	0.913538	-46.9118	0.530882	PLS1	Q14651
UBP10_HUMAN	Ubiquitin carboxyl-terminal hydrolase 10	CONTROL / UCI	CONTROL	UCI	Q14694	46.2476	15.7654	-1.55261	1.55261	-65.9107	0.340893	USP10	Q14694
LBR_HUMAN	Delta(14)-sterol reductase LBR	CONTROL / UCI	CONTROL	UCI	Q14739	99.1243	26.6207	-1.89669	1.89669	-73.1442	0.268558	LBR	Q14739
MVP_HUMAN	Major vault protein	COVID / UCI	COVID	UCI	Q14764	2563.44	1629.74	-0.653438	0.653438	-36.4237	0.635763	MVP	Q14764
NC2A_HUMAN	Dr1-associated corepressor	COVID / UCI	COVID	UCI	Q14919	10.5063	76.9208	2.87211	2.87211	632.138	7.32138	DRAP1	Q14919
PSME4_HUMAN	Proteasome activator complex subunit 4	CONTROL / UCI	CONTROL	UCI	Q14997	43.5354	12.302	-1.8233	1.8233	-71.7426	0.282574	PSME4	Q14997
NAA25_HUMAN	N-alpha-acetyltransferase 25, NatB auxiliary subunit	COVID / UCI	COVID	UCI	Q14CX7	39.6669	17.1506	-1.20968	1.20968	-56.7635	0.432365	NAA25	Q14CX7
SART3_HUMAN	Squamous cell carcinoma antigen recognized by T-cells 3	CONTROL / UCI	CONTROL	UCI	Q15020	58.7547	21.3793	-1.45849	1.45849	-63.6126	0.363874	SART3	Q15020
SYK_HUMAN	Lysine--tRNA ligase	CONTROL / UCI	CONTROL	UCI	Q15046	363.464	241.934	-0.587196	0.587196	-33.4365	0.665635	KARS1	Q15046
STK38_HUMAN	Serine/threonine-protein kinase 38	CONTROL / UCI	CONTROL	UCI	Q15208	63.4315	33.5932	-0.91703	0.91703	-47.0402	0.529598	STK38	Q15208
RAB35_HUMAN	Ras-related protein Rab-35	CONTROL / UCI	CONTROL	UCI	Q15286	46.6515	1053.27	4.49681	4.49681	2157.74	22.5774	RAB35	Q15286
RBP1_HUMAN	RalA-binding protein 1	CONTROL / UCI	CONTROL	UCI	Q15311	54.2049	26.0075	-1.05949	1.05949	-52.02	0.4798	RALBP1	Q15311
PCBP1_HUMAN	Poly(rC)-binding protein 1	CONTROL / UCI	CONTROL	UCI	Q15365	1202.32	965.804	-0.316024	0.316024	-19.672	0.80328	PCBP1	Q15365
SC23B_HUMAN	Protein transport protein Sec23B	COVID / UCI	COVID	UCI	Q15437	88.7656	48.5395	-0.870841	0.870841	-45.3172	0.546828	SEC23B	Q15437
SF3A1_HUMAN	Splicing factor 3A subunit 1	COVID / UCI	COVID	UCI	Q15459	150.694	251.361	0.73814	0.73814	66.8024	1.66802	SF3A1	Q15459
CDSN_HUMAN	Corneodesmosin	COVID / UCI	COVID	UCI	Q15517	117.791	17.2095	-2.77495	2.77495	-85.3897	0.146103	CDSN	Q15517
SURF1_HUMAN	Surfeit locus protein 1	CONTROL / UCI	CONTROL	UCI	Q15526	38.2627	8.78467	-2.12288	2.12288	-77.0412	0.229588	SURF1	Q15526
CIP4_HUMAN	Cdc42-interacting protein 4	CONTROL / UCI	CONTROL	UCI	Q15642	121.265	85.4089	-0.505705	0.505705	-29.5684	0.704316	TRIP10	Q15642
IKBB_HUMAN	NF-kappa-B inhibitor beta	CONTROL / UCI	CONTROL	UCI	Q15653	36.0795	8.47524	-2.08985	2.08985	-76.5096	0.234904	NFKBIB	Q15653
MYLK_HUMAN	Myosin light chain kinase, smooth muscle	COVID / UCI	COVID	UCI	Q15746	37.8521	245.773	2.69888	2.69888	549.299	6.49299	MYLK	Q15746
UAP1_HUMAN	UDP-N-acetylhexosamine pyrophosphorylase	COVID / UCI	COVID	UCI	Q16222	238.195	140.42	-0.762393	0.762393	-41.0482	0.589518	UAP1	Q16222
DPYL2_HUMAN	Dihydropyrimidinase-related protein 2	CONTROL / UCI	CONTROL	UCI	Q16555	238.026	107.914	-1.14124	1.14124	-54.663	0.45337	DPYSL2	Q16555
KYNU_HUMAN	Kynureninase	COVID / UCI	COVID	UCI	Q16719	690.22	228.508	-1.59481	1.59481	-66.8934	0.331066	KYNU	Q16719
UGPA_HUMAN	UTP--glucose-1-phosphate uridylyltransferase	CONTROL / UCI	CONTROL	UCI	Q16851	1631.42	1042.42	-0.646195	0.646195	-36.1037	0.638963	UGP2	Q16851
TRXR1_HUMAN	Thioredoxin reductase 1, cytoplasmic	COVID / UCI	COVID	UCI	Q16881	1186.1	622.99	-0.928946	0.928946	-47.4758	0.525242	TXNRD1	Q16881
FA98C_HUMAN	Protein FAM98C	COVID / UCI	COVID	UCI	Q17RN3	19.9496	56.5503	1.50317	1.50317	183.465	2.83465	FAM98C	Q17RN3
HNRL2_HUMAN	Heterogeneous nuclear ribonucleoprotein U-like protein 2	CONTROL / UCI	CONTROL	UCI	Q1KMD3	172.132	79.196	-1.12001	1.12001	-53.991	0.46009	HNRNPUL2	Q1KMD3
IAH1_HUMAN	Isoamyl acetate-hydrolyzing esterase 1 homolog	CONTROL / UCI	CONTROL	UCI	Q2TAA2	151.573	58.5279	-1.37282	1.37282	-61.3864	0.386136	IAH1	Q2TAA2
QRIC1_HUMAN	Transcriptional regulator QRICH1	CONTROL / UCI	CONTROL	UCI	Q2TAL8	19.3521	11.7143	-0.724222	0.724222	-39.4677	0.605323	QRICH1	Q2TAL8
CB076_HUMAN	UPF0538 protein C2orf76	CONTROL / UCI	CONTROL	UCI	Q3KRA6	27.1536	14.0031	-0.955395	0.955395	-48.43	0.5157	C2orf76	Q3KRA6
RABL6_HUMAN	Rab-like protein 6	CONTROL / UCI	CONTROL	UCI	Q3YEC7	107.981	43.7794	-1.30245	1.30245	-59.4564	0.405436	RABL6	Q3YEC7
CE022_HUMAN	UPF0489 protein C5orf22	CONTROL / UCI	CONTROL	UCI	Q49AR2	80.7009	47.1924	-0.774029	0.774029	-41.5218	0.584782	C5orf22	Q49AR2
ACTBL_HUMAN	Beta-actin-like protein 2	CONTROL / UCI	CONTROL	UCI	Q562R1	442.586	2146.64	2.27805	2.27805	385.022	4.85022	ACTBL2	Q562R1
ZN326_HUMAN	DBIRD complex subunit ZNF326	COVID / UCI	COVID	UCI	Q5BKZ1	24.041	71.0822	1.56399	1.56399	195.67	2.9567	ZNF326	Q5BKZ1
FILA2_HUMAN	Filaggrin-2	COVID / UCI	COVID	UCI	Q5D862	75.3919	26.4795	-1.50953	1.50953	-64.8775	0.351225	FLG2	Q5D862
BCORL_HUMAN	BCL-6 corepressor-like protein 1	COVID / UCI	COVID	UCI	Q5H9F3	114.114	65.0334	-0.811226	0.811226	-43.0103	0.569897	BCORL1	Q5H9F3
PP6R3_HUMAN	Serine/threonine-protein phosphatase 6 regulatory subunit 3	COVID / UCI	COVID	UCI	Q5H9R7	59.8441	27.1469	-1.14042	1.14042	-54.6373	0.453627	PPP6R3	Q5H9R7
WDR44_HUMAN	WD repeat-containing protein 44	COVID / UCI	COVID	UCI	Q5JSH3	91.8648	38.8281	-1.24241	1.24241	-57.7334	0.422666	WDR44	Q5JSH3
TOIP1_HUMAN	Torsin-1A-interacting protein 1	CONTROL / UCI	CONTROL	UCI	Q5JTV8	113.543	37.9767	-1.58005	1.58005	-66.553	0.33447	TOR1AIP1	Q5JTV8
PHYD1_HUMAN	Phytanoyl-CoA dioxygenase domain-containing protein 1	COVID / UCI	COVID	UCI	Q5SRE7	216.199	98.444	-1.13498	1.13498	-54.466	0.45534	PHYHD1	Q5SRE7
HECD3_HUMAN	E3 ubiquitin-protein ligase HECTD3	CONTROL / UCI	CONTROL	UCI	Q5T447	92.6544	24.1223	-1.94149	1.94149	-73.9653	0.260347	HECTD3	Q5T447
STXB5_HUMAN	Syntaxin-binding protein 5	CONTROL / UCI	CONTROL	UCI	Q5T5C0	51.9115	6.43107	-3.01292	3.01292	-87.6115	0.123885	STXBP5	Q5T5C0
ACBD5_HUMAN	Acyl-CoA-binding domain-containing protein 5	COVID / UCI	COVID	UCI	Q5T8D3	8.90665	61.1402	2.77917	2.77917	586.456	6.86456	ACBD5	Q5T8D3
MAGI3_HUMAN	Membrane-associated guanylate kinase, WW and PDZ domain-containing protein 3	COVID / UCI	COVID	UCI	Q5TCQ9	13.1934	4.97701	-1.40646	1.40646	-62.2764	0.377236	MAGI3	Q5TCQ9
MRCKA_HUMAN	Serine/threonine-protein kinase MRCK alpha	CONTROL / UCI	CONTROL	UCI	Q5VT25	5.77705	57.8239	3.32326	3.32326	900.926	10.0093	CDC42BPA	Q5VT25
TT39B_HUMAN	Tetratricopeptide repeat protein 39B	COVID / UCI	COVID	UCI	Q5VTQ0	34.334	6.86841	-2.32159	2.32159	-79.9953	0.200047	TTC39B	Q5VTQ0
LYPL1_HUMAN	Lysophospholipase-like protein 1	CONTROL / UCI	CONTROL	UCI	Q5VWZ2	80.7314	55.3313	-0.545032	0.545032	-31.4624	0.685376	LYPLAL1	Q5VWZ2
ANR22_HUMAN	Ankyrin repeat domain-containing protein 22	COVID / UCI	COVID	UCI	Q5VYY1	33.5057	8.22821	-2.02576	2.02576	-75.4424	0.245576	ANKRD22	Q5VYY1
CARL1_HUMAN	F-actin-uncapping protein LRRC16A	CONTROL / UCI	CONTROL	UCI	Q5VZK9	99.0881	21.8322	-2.18225	2.18225	-77.9669	0.220331	CARMIL1	Q5VZK9
KFA_HUMAN	Kynurenine formamidase	COVID / UCI	COVID	UCI	Q63HM1	24.0078	13.7963	-0.799217	0.799217	-42.5339	0.574661	AFMID	Q63HM1
RN213_HUMAN	E3 ubiquitin-protein ligase RNF213	CONTROL / UCI	CONTROL	UCI	Q63HN8	117.297	42.9452	-1.44959	1.44959	-63.3875	0.366125	RNF213	Q63HN8
ZFY26_HUMAN	Zinc finger FYVE domain-containing protein 26	COVID / UCI	COVID	UCI	Q68DK2	9.183	28.5579	1.63685	1.63685	210.987	3.10987	ZFYVE26	Q68DK2
C19L1_HUMAN	CWF19-like protein 1	CONTROL / UCI	CONTROL	UCI	Q69YN2	46.6037	30.5115	-0.61109	0.61109	-34.5298	0.654702	CWF19L1	Q69YN2
MRCKG_HUMAN	Serine/threonine-protein kinase MRCK gamma	COVID / UCI	COVID	UCI	Q6DT37	28.1364	10.0334	-1.48763	1.48763	-64.3403	0.356597	CDC42BPG	Q6DT37
TWF2_HUMAN	Twinfilin-2	CONTROL / UCI	CONTROL	UCI	Q6IBS0	178.337	98.3636	-0.858412	0.858412	-44.8441	0.551559	TWF2	Q6IBS0
RINT1_HUMAN	RAD50-interacting protein 1	COVID / UCI	COVID	UCI	Q6NUQ1	88.3057	2.29925	-5.26327	5.26327	-97.3963	0.0260374	RINT1	Q6NUQ1
JMJD6_HUMAN	Bifunctional arginine demethylase and lysyl-hydroxylase JMJD6	COVID / UCI	COVID	UCI	Q6NYC1	26.9427	8.97946	-1.58519	1.58519	-66.672	0.33328	JMJD6	Q6NYC1
RM54_HUMAN	39S ribosomal protein L54, mitochondrial	COVID / UCI	COVID	UCI	Q6P161	32.9249	90.3231	1.45591	1.45591	174.33	2.7433	MRPL54	Q6P161
CNNM4_HUMAN	Metal transporter CNNM4	COVID / UCI	COVID	UCI	Q6P4Q7	145.785	9.33535	-3.965	3.965	-93.5965	0.0640349	CNNM4	Q6P4Q7
CF161_HUMAN	Cilia- and flagella-associated protein 161	COVID / UCI	COVID	UCI	Q6P656	195.124	58.6709	-1.73368	1.73368	-69.9315	0.300685	CFAP161	Q6P656
SKI3_HUMAN	SKI3 subunit of superkiller complex protein	CONTROL / UCI	CONTROL	UCI	Q6PGP7	89.0557	32.3224	-1.46217	1.46217	-63.7054	0.362946	SKIC3	Q6PGP7
CP20A_HUMAN	Cytochrome P450 20A1	CONTROL / UCI	CONTROL	UCI	Q6UW02	11.3538	5.65319	-1.00604	1.00604	-50.2089	0.497911	CYP20A1	Q6UW02
THADA_HUMAN	Thyroid adenoma-associated protein	CONTROL / UCI	CONTROL	UCI	Q6YHU6	22.5563	6.04297	-1.9002	1.9002	-73.2094	0.267906	THADA	Q6YHU6
NBEL2_HUMAN	Neurobeachin-like protein 2	COVID / UCI	COVID	UCI	Q6ZNJ1	45.3469	9.69454	-2.22576	2.22576	-78.6214	0.213786	NBEAL2	Q6ZNJ1
RHG27_HUMAN	Rho GTPase-activating protein 27	CONTROL / UCI	CONTROL	UCI	Q6ZUM4	37.4048	15.2332	-1.296	1.296	-59.2747	0.407253	ARHGAP27	Q6ZUM4
VP13C_HUMAN	Intermembrane lipid transfer protein VPS13C	COVID / UCI	COVID	UCI	Q709C8	266.56	118.099	-1.17446	1.17446	-55.695	0.44305	VPS13C	Q709C8
NB5R4_HUMAN	Cytochrome b5 reductase 4	COVID / UCI	COVID	UCI	Q7L1T6	30.1061	5.66111	-2.4109	2.4109	-81.1962	0.188038	CYB5R4	Q7L1T6
CYFP1_HUMAN	Cytoplasmic FMR1-interacting protein 1	CONTROL / UCI	CONTROL	UCI	Q7L576	184.913	42.5681	-2.119	2.119	-76.9794	0.230206	CYFIP1	Q7L576
GET4_HUMAN	Golgi to ER traffic protein 4 homolog	CONTROL / UCI	CONTROL	UCI	Q7L5D6	80.0059	43.6367	-0.874565	0.874565	-45.4582	0.545418	GET4	Q7L5D6
DHX32_HUMAN	Putative pre-mRNA-splicing factor ATP-dependent RNA helicase DHX32	COVID / UCI	COVID	UCI	Q7L7V1	26.1363	12.3522	-1.08129	1.08129	-52.7393	0.472607	DHX32	Q7L7V1
TRM1L_HUMAN	TRMT1-like protein	CONTROL / UCI	CONTROL	UCI	Q7Z2T5	24.7139	6.66481	-1.89069	1.89069	-73.0322	0.269678	TRMT1L	Q7Z2T5
VP35L_HUMAN	VPS35 endosomal protein-sorting factor-like	CONTROL / UCI	CONTROL	UCI	Q7Z3J2	27.2841	9.8713	-1.46675	1.46675	-63.8204	0.361796	VPS35L	Q7Z3J2
CLAP1_HUMAN	CLIP-associating protein 1	CONTROL / UCI	CONTROL	UCI	Q7Z460	30.4613	15.2759	-0.995717	0.995717	-49.8513	0.501487	CLASP1	Q7Z460
DHX29_HUMAN	ATP-dependent RNA helicase DHX29	COVID / UCI	COVID	UCI	Q7Z478	11.8713	5.41163	-1.13335	1.13335	-54.4143	0.455857	DHX29	Q7Z478
HEAT3_HUMAN	HEAT repeat-containing protein 3	CONTROL / UCI	CONTROL	UCI	Q7Z4Q2	25.993	14.4077	-0.85128	0.85128	-44.5707	0.554293	HEATR3	Q7Z4Q2
ZER1_HUMAN	Protein zer-1 homolog	CONTROL / UCI	CONTROL	UCI	Q7Z7L7	22.8375	9.36479	-1.28609	1.28609	-58.9938	0.410062	ZER1	Q7Z7L7
DTX2_HUMAN	Probable E3 ubiquitin-protein ligase DTX2	CONTROL / UCI	CONTROL	UCI	Q86UW9	13.1553	6.38463	-1.04297	1.04297	-51.4671	0.485329	DTX2	Q86UW9
CAND1_HUMAN	Cullin-associated NEDD8-dissociated protein 1	COVID / UCI	COVID	UCI	Q86VP6	731.513	380.298	-0.943752	0.943752	-48.0121	0.519879	CAND1	Q86VP6
HTR5A_HUMAN	HEAT repeat-containing protein 5A	COVID / UCI	COVID	UCI	Q86XA9	23.2769	5.18063	-2.1677	2.1677	-77.7435	0.222565	HEATR5A	Q86XA9
SAM9L_HUMAN	Sterile alpha motif domain-containing protein 9-like	COVID / UCI	COVID	UCI	Q8IVG5	20.8356	1000.53	5.58557	5.58557	4702.04	48.0204	SAMD9L	Q8IVG5
MIRO2_HUMAN	Mitochondrial Rho GTPase 2	COVID / UCI	COVID	UCI	Q8IXI1	15.1968	41.4578	1.44787	1.44787	172.806	2.72806	RHOT2	Q8IXI1
PARP9_HUMAN	Protein mono-ADP-ribosyltransferase PARP9	CONTROL / UCI	CONTROL	UCI	Q8IXQ6	42.4218	14.2881	-1.56999	1.56999	-66.3189	0.336811	PARP9	Q8IXQ6
EXOC8_HUMAN	Exocyst complex component 8	COVID / UCI	COVID	UCI	Q8IYI6	49.7387	29.4923	-0.754031	0.754031	-40.7055	0.592945	EXOC8	Q8IYI6
FCSK_HUMAN	L-fucose kinase	CONTROL / UCI	CONTROL	UCI	Q8N0W3	20.8074	7.74875	-1.42506	1.42506	-62.7597	0.372403	FCSK	Q8N0W3
PP4P2_HUMAN	Type 2 phosphatidylinositol 4,5-bisphosphate 4-phosphatase	CONTROL / UCI	CONTROL	UCI	Q8N4L2	6.0589	84.0342	3.79385	3.79385	1286.96	13.8696	PIP4P2	Q8N4L2
CCD33_HUMAN	Coiled-coil domain-containing protein 33	COVID / UCI	COVID	UCI	Q8N5R6	10.6345	111.216	3.38653	3.38653	945.796	10.458	CCDC33	Q8N5R6
EMC1_HUMAN	ER membrane protein complex subunit 1	CONTROL / UCI	CONTROL	UCI	Q8N766	79.523	8.4421	-3.2357	3.2357	-89.3841	0.106159	EMC1	Q8N766
ENAH_HUMAN	Protein enabled homolog	COVID / UCI	COVID	UCI	Q8N8S7	87.7645	162.829	0.891649	0.891649	85.5296	1.8553	ENAH	Q8N8S7
RM43_HUMAN	39S ribosomal protein L43, mitochondrial	COVID / UCI	COVID	UCI	Q8N983	42.3375	159.246	1.91124	1.91124	276.133	3.76133	MRPL43	Q8N983
LIPB2_HUMAN	Liprin-beta-2	COVID / UCI	COVID	UCI	Q8ND30	30.8444	7.31914	-2.07526	2.07526	-76.2708	0.237292	PPFIBP2	Q8ND30
PEPL1_HUMAN	Probable aminopeptidase NPEPL1	COVID / UCI	COVID	UCI	Q8NDH3	183.265	96.6671	-0.922838	0.922838	-47.253	0.52747	NPEPL1	Q8NDH3
EXOC6_HUMAN	Exocyst complex component 6	COVID / UCI	COVID	UCI	Q8TAG9	74.0251	22.0377	-1.74804	1.74804	-70.2295	0.297705	EXOC6	Q8TAG9
SMRC2_HUMAN	SWI/SNF complex subunit SMARCC2	COVID / UCI	COVID	UCI	Q8TAQ2	63.7974	115.545	0.856884	0.856884	81.1122	1.81112	SMARCC2	Q8TAQ2
PUM2_HUMAN	Pumilio homolog 2	CONTROL / UCI	CONTROL	UCI	Q8TB72	48.5666	18.8675	-1.36406	1.36406	-61.1513	0.388487	PUM2	Q8TB72
GOGA5_HUMAN	Golgin subfamily A member 5	COVID / UCI	COVID	UCI	Q8TBA6	65.6051	44.1774	-0.570501	0.570501	-32.6617	0.673383	GOLGA5	Q8TBA6
UBA3_HUMAN	NEDD8-activating enzyme E1 catalytic subunit	COVID / UCI	COVID	UCI	Q8TBC4	180.508	113.314	-0.671733	0.671733	-37.2248	0.627752	UBA3	Q8TBC4
TBC15_HUMAN	TBC1 domain family member 15	COVID / UCI	COVID	UCI	Q8TC07	91.8667	55.6684	-0.722683	0.722683	-39.403	0.60597	TBC1D15	Q8TC07
ES8L1_HUMAN	Epidermal growth factor receptor kinase substrate 8-like protein 1	COVID / UCI	COVID	UCI	Q8TE68	178.134	100.531	-0.82533	0.82533	-43.5647	0.564353	EPS8L1	Q8TE68
IPO4_HUMAN	Importin-4	COVID / UCI	COVID	UCI	Q8TEX9	237.463	60.7787	-1.96607	1.96607	-74.405	0.25595	IPO4	Q8TEX9
COG1_HUMAN	Conserved oligomeric Golgi complex subunit 1	COVID / UCI	COVID	UCI	Q8WTW3	28.5159	12.9873	-1.13466	1.13466	-54.4558	0.455442	COG1	Q8WTW3
TB22A_HUMAN	TBC1 domain family member 22A	COVID / UCI	COVID	UCI	Q8WUA7	98.8607	51.0304	-0.954039	0.954039	-48.3815	0.516185	TBC1D22A	Q8WUA7
DCAKD_HUMAN	Dephospho-CoA kinase domain-containing protein	COVID / UCI	COVID	UCI	Q8WVC6	26.9343	2.56662	-3.3915	3.3915	-90.4708	0.0952919	DCAKD	Q8WVC6
POF1B_HUMAN	Protein POF1B	COVID / UCI	COVID	UCI	Q8WVV4	197.498	102.885	-0.940807	0.940807	-47.9059	0.520941	POF1B	Q8WVV4
DNJA4_HUMAN	DnaJ homolog subfamily A member 4	CONTROL / UCI	CONTROL	UCI	Q8WW22	297.833	101.758	-1.54936	1.54936	-65.8339	0.341661	DNAJA4	Q8WW22
PHIP_HUMAN	PH-interacting protein	COVID / UCI	COVID	UCI	Q8WWQ0	15.1727	178.827	3.55901	3.55901	1078.61	11.7861	PHIP	Q8WWQ0
SYNE2_HUMAN	Nesprin-2	CONTROL / UCI	CONTROL	UCI	Q8WXH0	44.212	12.1684	-1.8613	1.8613	-72.4773	0.275227	SYNE2	Q8WXH0
MUC16_HUMAN	Mucin-16	COVID / UCI	COVID	UCI	Q8WXI7	108.071	42.8642	-1.33413	1.33413	-60.337	0.39663	MUC16	Q8WXI7
IRGQ_HUMAN	Immunity-related GTPase family Q protein	COVID / UCI	COVID	UCI	Q8WZA9	452.863	285.761	-0.664264	0.664264	-36.8989	0.631011	IRGQ	Q8WZA9
DDX1_HUMAN	ATP-dependent RNA helicase DDX1	CONTROL / UCI	CONTROL	UCI	Q92499	283.951	174.287	-0.704177	0.704177	-38.6207	0.613793	DDX1	Q92499
GBF1_HUMAN	Golgi-specific brefeldin A-resistance guanine nucleotide exchange factor 1	COVID / UCI	COVID	UCI	Q92538	79.0427	30.5542	-1.37126	1.37126	-61.3448	0.386552	GBF1	Q92538
CNOT9_HUMAN	CCR4-NOT transcription complex subunit 9	COVID / UCI	COVID	UCI	Q92600	36.2725	20.6164	-0.815085	0.815085	-43.1625	0.568375	CNOT9	Q92600
GCN1_HUMAN	eIF-2-alpha kinase activator GCN1	CONTROL / UCI	CONTROL	UCI	Q92616	256.974	91.9128	-1.48329	1.48329	-64.2327	0.357673	GCN1	Q92616
PTPRU_HUMAN	Receptor-type tyrosine-protein phosphatase U	CONTROL / UCI	CONTROL	UCI	Q92729	21.1534	50.2087	1.24705	1.24705	137.355	2.37355	PTPRU	Q92729
EVPL_HUMAN	Envoplakin	COVID / UCI	COVID	UCI	Q92817	265.482	51.0218	-2.37943	2.37943	-80.7815	0.192185	EVPL	Q92817
RAD50_HUMAN	DNA repair protein RAD50	CONTROL / UCI	CONTROL	UCI	Q92878	110.54	32.0175	-1.78764	1.78764	-71.0355	0.289645	RAD50	Q92878
UFD1_HUMAN	Ubiquitin recognition factor in ER-associated degradation protein 1	CONTROL / UCI	CONTROL	UCI	Q92890	285.547	151.885	-0.910749	0.910749	-46.8091	0.531909	UFD1	Q92890
GCDH_HUMAN	Glutaryl-CoA dehydrogenase, mitochondrial	CONTROL / UCI	CONTROL	UCI	Q92947	39.7504	17.3196	-1.19857	1.19857	-56.4292	0.435708	GCDH	Q92947
TNPO1_HUMAN	Transportin-1	COVID / UCI	COVID	UCI	Q92973	149.209	79.629	-0.905965	0.905965	-46.6324	0.533676	TNPO1	Q92973
USP9X_HUMAN	Probable ubiquitin carboxyl-terminal hydrolase FAF-X	CONTROL / UCI	CONTROL	UCI	Q93008	97.019	36.6584	-1.40412	1.40412	-62.2152	0.377848	USP9X	Q93008
UBP7_HUMAN	Ubiquitin carboxyl-terminal hydrolase 7	CONTROL / UCI	CONTROL	UCI	Q93009	109.129	55.5405	-0.974425	0.974425	-49.1058	0.508942	USP7	Q93009
KPBB_HUMAN	Phosphorylase b kinase regulatory subunit beta	COVID / UCI	COVID	UCI	Q93100	47.252	20.8354	-1.18134	1.18134	-55.9058	0.440942	PHKB	Q93100
SYAP1_HUMAN	Synapse-associated protein 1	COVID / UCI	COVID	UCI	Q96A49	80.184	151.191	0.914987	0.914987	88.5552	1.88555	SYAP1	Q96A49
EXOC4_HUMAN	Exocyst complex component 4	COVID / UCI	COVID	UCI	Q96A65	144.577	52.0244	-1.47458	1.47458	-64.0161	0.359839	EXOC4	Q96A65
PBIP1_HUMAN	Pre-B-cell leukemia transcription factor-interacting protein 1	CONTROL / UCI	CONTROL	UCI	Q96AQ6	122.133	16.6648	-2.87357	2.87357	-86.3551	0.136449	PBXIP1	Q96AQ6
VP33A_HUMAN	Vacuolar protein sorting-associated protein 33A	CONTROL / UCI	CONTROL	UCI	Q96AX1	67.916	29.8205	-1.18745	1.18745	-56.0921	0.439079	VPS33A	Q96AX1
S22AI_HUMAN	Solute carrier family 22 member 18	CONTROL / UCI	CONTROL	UCI	Q96BI1	54.7728	13.3649	-2.03501	2.03501	-75.5994	0.244006	SLC22A18	Q96BI1
PPWD1_HUMAN	Peptidylprolyl isomerase domain and WD repeat-containing protein 1	COVID / UCI	COVID	UCI	Q96BP3	63.1393	6.94655	-3.18417	3.18417	-88.9981	0.110019	PPWD1	Q96BP3
FAM3D_HUMAN	Protein FAM3D	COVID / UCI	COVID	UCI	Q96BQ1	568.648	210.93	-1.43077	1.43077	-62.9068	0.370932	FAM3D	Q96BQ1
PTER_HUMAN	Phosphotriesterase-related protein	CONTROL / UCI	CONTROL	UCI	Q96BW5	356.65	212.679	-0.74583	0.74583	-40.3675	0.596325	PTER	Q96BW5
FWCH2_HUMAN	FLYWCH family member 2	COVID / UCI	COVID	UCI	Q96CP2	41.9851	93.7976	1.15967	1.15967	123.407	2.23407	FLYWCH2	Q96CP2
OPTN_HUMAN	Optineurin	CONTROL / UCI	CONTROL	UCI	Q96CV9	66.9491	47.3379	-0.500069	0.500069	-29.2927	0.707073	OPTN	Q96CV9
SNR40_HUMAN	U5 small nuclear ribonucleoprotein 40 kDa protein	COVID / UCI	COVID	UCI	Q96DI7	44.366	12.6293	-1.81268	1.81268	-71.5338	0.284662	SNRNP40	Q96DI7
ATG4C_HUMAN	Cysteine protease ATG4C	COVID / UCI	COVID	UCI	Q96DT6	15.6811	8.29781	-0.918228	0.918228	-47.0841	0.529159	ATG4C	Q96DT6
IP3KC_HUMAN	Inositol-trisphosphate 3-kinase C	COVID / UCI	COVID	UCI	Q96DU7	21.22	10.1604	-1.06246	1.06246	-52.1186	0.478814	ITPKC	Q96DU7
CYFP2_HUMAN	Cytoplasmic FMR1-interacting protein 2	COVID / UCI	COVID	UCI	Q96F07	19.372	9.30331	-1.05816	1.05816	-51.9756	0.480244	CYFIP2	Q96F07
PGM2_HUMAN	Phosphopentomutase	COVID / UCI	COVID	UCI	Q96G03	669.833	341.194	-0.973211	0.973211	-49.0629	0.509371	PGM2	Q96G03
FAH2A_HUMAN	Fumarylacetoacetate hydrolase domain-containing protein 2A	COVID / UCI	COVID	UCI	Q96GK7	79.6445	47.0888	-0.758189	0.758189	-40.8762	0.591238	FAHD2A	Q96GK7
DHTK1_HUMAN	2-oxoadipate dehydrogenase complex component E1	COVID / UCI	COVID	UCI	Q96HY7	202.928	5.63708	-5.16988	5.16988	-97.2221	0.0277786	DHTKD1	Q96HY7
FUBP3_HUMAN	Far upstream element-binding protein 3	COVID / UCI	COVID	UCI	Q96I24	114.243	77.4039	-0.561632	0.561632	-32.2465	0.677535	FUBP3	Q96I24
ITCH_HUMAN	E3 ubiquitin-protein ligase Itchy homolog	COVID / UCI	COVID	UCI	Q96J02	18.9331	6.59589	-1.52127	1.52127	-65.1622	0.348378	ITCH	Q96J02
VCIP1_HUMAN	Deubiquitinating protein VCPIP1	COVID / UCI	COVID	UCI	Q96JH7	62.176	29.3978	-1.08065	1.08065	-52.7185	0.472815	VCPIP1	Q96JH7
UBP47_HUMAN	Ubiquitin carboxyl-terminal hydrolase 47	CONTROL / UCI	CONTROL	UCI	Q96K76	68.0584	40.0989	-0.763213	0.763213	-41.0817	0.589183	USP47	Q96K76
DNJC1_HUMAN	DnaJ homolog subfamily C member 1	COVID / UCI	COVID	UCI	Q96KC8	15.8059	51.9592	1.71692	1.71692	228.733	3.28733	DNAJC1	Q96KC8
CFA54_HUMAN	Cilia- and flagella-associated protein 54	CONTROL / UCI	CONTROL	UCI	Q96N23	11.3287	116.8	3.36599	3.36599	931.011	10.3101	CFAP54	Q96N23
MIA2_HUMAN	Melanoma inhibitory activity protein 2	COVID / UCI	COVID	UCI	Q96PC5	145.899	67.8683	-1.10415	1.10415	-53.4825	0.465175	MIA2	Q96PC5
GSDMA_HUMAN	Gasdermin-A	CONTROL / UCI	CONTROL	UCI	Q96QA5	67.9692	14.0851	-2.27072	2.27072	-79.2773	0.207227	GSDMA	Q96QA5
RAB3I_HUMAN	Rab-3A-interacting protein	CONTROL / UCI	CONTROL	UCI	Q96QF0	47.4894	19.6744	-1.27128	1.27128	-58.5709	0.414291	RAB3IP	Q96QF0
MED15_HUMAN	Mediator of RNA polymerase II transcription subunit 15	COVID / UCI	COVID	UCI	Q96RN5	55.0266	19.2535	-1.51501	1.51501	-65.0107	0.349893	MED15	Q96RN5
NUDC1_HUMAN	NudC domain-containing protein 1	COVID / UCI	COVID	UCI	Q96RS6	38.9561	19.4068	-1.00529	1.00529	-50.1828	0.498172	NUDCD1	Q96RS6
SIN3A_HUMAN	Paired amphipathic helix protein Sin3a	COVID / UCI	COVID	UCI	Q96ST3	9.23827	17.0219	0.881697	0.881697	84.2541	1.84254	SIN3A	Q96ST3
RUFY1_HUMAN	RUN and FYVE domain-containing protein 1	COVID / UCI	COVID	UCI	Q96T51	64.4154	30.036	-1.10072	1.10072	-53.3715	0.466285	RUFY1	Q96T51
MMS19_HUMAN	MMS19 nucleotide excision repair protein homolog	COVID / UCI	COVID	UCI	Q96T76	31.0014	14.6435	-1.08208	1.08208	-52.7651	0.472349	MMS19	Q96T76
MUC4_HUMAN	Mucin-4	CONTROL / UCI	CONTROL	UCI	Q99102	159.071	64.9353	-1.2926	1.2926	-59.1785	0.408215	MUC4	Q99102
DNJC2_HUMAN	DnaJ homolog subfamily C member 2	COVID / UCI	COVID	UCI	Q99543	71.5418	40.9204	-0.805966	0.805966	-42.8021	0.571979	DNAJC2	Q99543
EIF3C_HUMAN	Eukaryotic translation initiation factor 3 subunit C	CONTROL / UCI	CONTROL	UCI	Q99613	403.984	185.908	-1.11971	1.11971	-53.9813	0.460187	EIF3C	Q99613
ANM1_HUMAN	Protein arginine N-methyltransferase 1	COVID / UCI	COVID	UCI	Q99873	314.93	192.431	-0.710691	0.710691	-38.8973	0.611027	PRMT1	Q99873
AKAP9_HUMAN	A-kinase anchor protein 9	CONTROL / UCI	CONTROL	UCI	Q99996	69.3324	12.9901	-2.41612	2.41612	-81.2641	0.187359	AKAP9	Q99996
KCD14_HUMAN	BTB/POZ domain-containing protein KCTD14	COVID / UCI	COVID	UCI	Q9BQ13	102.447	35.4722	-1.53012	1.53012	-65.3751	0.346249	KCTD14	Q9BQ13
GRWD1_HUMAN	Glutamate-rich WD repeat-containing protein 1	CONTROL / UCI	CONTROL	UCI	Q9BQ67	49.2297	20.9219	-1.23451	1.23451	-57.5014	0.424986	GRWD1	Q9BQ67
ERP44_HUMAN	Endoplasmic reticulum resident protein 44	CONTROL / UCI	CONTROL	UCI	Q9BS26	367.833	224.908	-0.709718	0.709718	-38.856	0.61144	ERP44	Q9BS26
PSMG3_HUMAN	Proteasome assembly chaperone 3	CONTROL / UCI	CONTROL	UCI	Q9BT73	30.0373	64.7029	1.10707	1.10707	115.408	2.15408	PSMG3	Q9BT73
RAMAC_HUMAN	RNA guanine-N7 methyltransferase activating subunit	COVID / UCI	COVID	UCI	Q9BTL3	10.6468	36.7468	1.7872	1.7872	245.144	3.45144	RAMAC	Q9BTL3
HGH1_HUMAN	Protein HGH1 homolog	CONTROL / UCI	CONTROL	UCI	Q9BTY7	44.2227	13.6892	-1.69175	1.69175	-69.0448	0.309552	HGH1	Q9BTY7
THTPA_HUMAN	Thiamine-triphosphatase	COVID / UCI	COVID	UCI	Q9BU02	60.458	173.083	1.51746	1.51746	186.287	2.86287	THTPA	Q9BU02
B2L13_HUMAN	Bcl-2-like protein 13	CONTROL / UCI	CONTROL	UCI	Q9BXK5	66.0469	33.1825	-0.993066	0.993066	-49.7591	0.502409	BCL2L13	Q9BXK5
RM13_HUMAN	39S ribosomal protein L13, mitochondrial	COVID / UCI	COVID	UCI	Q9BYD1	19.1229	69.5596	1.86295	1.86295	263.75	3.6375	MRPL13	Q9BYD1
TBD2A_HUMAN	TBC1 domain family member 2A	CONTROL / UCI	CONTROL	UCI	Q9BYX2	28.5854	10.7915	-1.40538	1.40538	-62.2481	0.377519	TBC1D2	Q9BYX2
OSBL8_HUMAN	Oxysterol-binding protein-related protein 8	CONTROL / UCI	CONTROL	UCI	Q9BZF1	24.5548	9.36748	-1.39027	1.39027	-61.8507	0.381493	OSBPL8	Q9BZF1
WDR11_HUMAN	WD repeat-containing protein 11	CONTROL / UCI	CONTROL	UCI	Q9BZH6	849.181	23.064	-5.20236	5.20236	-97.284	0.0271602	WDR11	Q9BZH6
UBL5_HUMAN	Ubiquitin-like protein 5	COVID / UCI	COVID	UCI	Q9BZL1	42.682	106.802	1.32324	1.32324	150.228	2.50228	UBL5	Q9BZL1
NIBA1_HUMAN	Protein Niban 1	COVID / UCI	COVID	UCI	Q9BZQ8	480.544	239.257	-1.00611	1.00611	-50.2112	0.497888	NIBAN1	Q9BZQ8
NAT10_HUMAN	RNA cytidine acetyltransferase	CONTROL / UCI	CONTROL	UCI	Q9H0A0	42.4145	3.54902	-3.57906	3.57906	-91.6325	0.0836748	NAT10	Q9H0A0
COMD4_HUMAN	COMM domain-containing protein 4	CONTROL / UCI	CONTROL	UCI	Q9H0A8	59.9874	91.2917	0.605825	0.605825	52.1849	1.52185	COMMD4	Q9H0A8
KLC2_HUMAN	Kinesin light chain 2	CONTROL / UCI	CONTROL	UCI	Q9H0B6	41.836	20.3761	-1.03787	1.03787	-51.2954	0.487046	KLC2	Q9H0B6
VPS16_HUMAN	Vacuolar protein sorting-associated protein 16 homolog	CONTROL / UCI	CONTROL	UCI	Q9H269	66.9485	20.6416	-1.6975	1.6975	-69.1679	0.308321	VPS16	Q9H269
RBGPR_HUMAN	Rab3 GTPase-activating protein non-catalytic subunit	CONTROL / UCI	CONTROL	UCI	Q9H2M9	88.1433	41.3727	-1.09117	1.09117	-53.062	0.46938	RAB3GAP2	Q9H2M9
DPH5_HUMAN	Diphthine methyl ester synthase	COVID / UCI	COVID	UCI	Q9H2P9	25.6019	56.3966	1.13936	1.13936	120.283	2.20283	DPH5	Q9H2P9
GCP60_HUMAN	Golgi resident protein GCP60	COVID / UCI	COVID	UCI	Q9H3P7	121.826	71.6915	-0.764947	0.764947	-41.1525	0.588475	ACBD3	Q9H3P7
DEFI6_HUMAN	Differentially expressed in FDCP 6 homolog	CONTROL / UCI	CONTROL	UCI	Q9H4E7	66.1352	29.4583	-1.16674	1.16674	-55.4575	0.445425	DEF6	Q9H4E7
CAPAM_HUMAN	mRNA (2'-O-methyladenosine-N(6)-)-methyltransferase	COVID / UCI	COVID	UCI	Q9H4Z3	12.3583	4.29794	-1.52376	1.52376	-65.2222	0.347778	PCIF1	Q9H4Z3
MINY3_HUMAN	Ubiquitin carboxyl-terminal hydrolase MINDY-3	CONTROL / UCI	CONTROL	UCI	Q9H8M7	10.5273	31.4823	1.5804	1.5804	199.054	2.99054	MINDY3	Q9H8M7
SPE39_HUMAN	Spermatogenesis-defective protein 39 homolog	CONTROL / UCI	CONTROL	UCI	Q9H9C1	125.167	42.2322	-1.56743	1.56743	-66.2592	0.337408	VIPAS39	Q9H9C1
PKHA5_HUMAN	Pleckstrin homology domain-containing family A member 5	COVID / UCI	COVID	UCI	Q9HAU0	81.2878	39.263	-1.04987	1.04987	-51.6987	0.483013	PLEKHA5	Q9HAU0
CP4FB_HUMAN	Cytochrome P450 4F11	COVID / UCI	COVID	UCI	Q9HBI6	22.8191	6.02747	-1.92062	1.92062	-73.5859	0.264141	CYP4F11	Q9HBI6
NMRL1_HUMAN	NmrA-like family domain-containing protein 1	COVID / UCI	COVID	UCI	Q9HBL8	32.7897	57.529	0.811049	0.811049	75.4487	1.75449	NMRAL1	Q9HBL8
EMAL4_HUMAN	Echinoderm microtubule-associated protein-like 4	CONTROL / UCI	CONTROL	UCI	Q9HC35	349.701	159.83	-1.12958	1.12958	-54.2952	0.457048	EML4	Q9HC35
ARGAL_HUMAN	Rho guanine nucleotide exchange factor 10-like protein	CONTROL / UCI	CONTROL	UCI	Q9HCE6	18.7811	7.06502	-1.41051	1.41051	-62.3822	0.376178	ARHGEF10L	Q9HCE6
SRA1_HUMAN	Steroid receptor RNA activator 1	COVID / UCI	COVID	UCI	Q9HD15	46.6123	89.7586	0.94534	0.94534	92.5642	1.92564	SRA1	Q9HD15
GOPC_HUMAN	Golgi-associated PDZ and coiled-coil motif-containing protein	COVID / UCI	COVID	UCI	Q9HD26	62.4061	27.0343	-1.2069	1.2069	-56.6801	0.433199	GOPC	Q9HD26
RM47_HUMAN	39S ribosomal protein L47, mitochondrial	COVID / UCI	COVID	UCI	Q9HD33	27.1701	200.645	2.88455	2.88455	638.477	7.38477	MRPL47	Q9HD33
RETN_HUMAN	Resistin	COVID / UCI	COVID	UCI	Q9HD89	334.08	47.6927	-2.80835	2.80835	-85.7242	0.142758	RETN	Q9HD89
ARFG3_HUMAN	ADP-ribosylation factor GTPase-activating protein 3	COVID / UCI	COVID	UCI	Q9NP61	84.3634	50.9672	-0.727047	0.727047	-39.5861	0.604139	ARFGAP3	Q9NP61
GPCP1_HUMAN	Glycerophosphocholine phosphodiesterase GPCPD1	COVID / UCI	COVID	UCI	Q9NPB8	44.3921	16.0869	-1.46441	1.46441	-63.7617	0.362383	GPCPD1	Q9NPB8
OSGEP_HUMAN	tRNA N6-adenosine threonylcarbamoyltransferase	COVID / UCI	COVID	UCI	Q9NPF4	142.287	95.7888	-0.570879	0.570879	-32.6794	0.673206	OSGEP	Q9NPF4
PPA6_HUMAN	Lysophosphatidic acid phosphatase type 6	CONTROL / UCI	CONTROL	UCI	Q9NPH0	46.9988	14.6445	-1.68226	1.68226	-68.8407	0.311593	ACP6	Q9NPH0
GPC5C_HUMAN	G-protein coupled receptor family C group 5 member C	CONTROL / UCI	CONTROL	UCI	Q9NQ84	27.7464	5.28201	-2.39314	2.39314	-80.9633	0.190367	GPRC5C	Q9NQ84
TIGAR_HUMAN	Fructose-2,6-bisphosphatase TIGAR	COVID / UCI	COVID	UCI	Q9NQ88	73.5798	45.0347	-0.708271	0.708271	-38.7947	0.612053	TIGAR	Q9NQ88
XPP3_HUMAN	Xaa-Pro aminopeptidase 3	COVID / UCI	COVID	UCI	Q9NQH7	5.62311	26.1897	2.21956	2.21956	365.751	4.65751	XPNPEP3	Q9NQH7
MYO5C_HUMAN	Unconventional myosin-Vc	COVID / UCI	COVID	UCI	Q9NQX4	22.0575	8.32687	-1.40542	1.40542	-62.2493	0.377507	MYO5C	Q9NQX4
FBX6_HUMAN	F-box only protein 6	COVID / UCI	COVID	UCI	Q9NRD1	96.5957	52.0996	-0.890686	0.890686	-46.0643	0.539357	FBXO6	Q9NRD1
STRN4_HUMAN	Striatin-4	COVID / UCI	COVID	UCI	Q9NRL3	85.8704	37.2922	-1.20329	1.20329	-56.5716	0.434284	STRN4	Q9NRL3
SYFB_HUMAN	Phenylalanine--tRNA ligase beta subunit	COVID / UCI	COVID	UCI	Q9NSD9	217.199	114.469	-0.924055	0.924055	-47.2974	0.527026	FARSB	Q9NSD9
KLC4_HUMAN	Kinesin light chain 4	COVID / UCI	COVID	UCI	Q9NSK0	118.456	66.8947	-0.824393	0.824393	-43.528	0.56472	KLC4	Q9NSK0
PDS5B_HUMAN	Sister chromatid cohesion protein PDS5 homolog B	CONTROL / UCI	CONTROL	UCI	Q9NTI5	25.4384	5.86462	-2.1169	2.1169	-76.9458	0.230542	PDS5B	Q9NTI5
EXOC1_HUMAN	Exocyst complex component 1	COVID / UCI	COVID	UCI	Q9NV70	70.9412	38.9291	-0.865775	0.865775	-45.1248	0.548752	EXOC1	Q9NV70
PANK4_HUMAN	4'-phosphopantetheine phosphatase	CONTROL / UCI	CONTROL	UCI	Q9NVE7	52.3534	25.6131	-1.0314	1.0314	-51.0764	0.489236	PANK4	Q9NVE7
KTU_HUMAN	Protein kintoun	CONTROL / UCI	CONTROL	UCI	Q9NVR5	30.0062	15.835	-0.922143	0.922143	-47.2275	0.527725	DNAAF2	Q9NVR5
ARMC1_HUMAN	Armadillo repeat-containing protein 1	CONTROL / UCI	CONTROL	UCI	Q9NVT9	84.2891	47.6771	-0.822049	0.822049	-43.4362	0.565638	ARMC1	Q9NVT9
MIO_HUMAN	GATOR complex protein MIOS	CONTROL / UCI	CONTROL	UCI	Q9NXC5	15.2079	5.89243	-1.36789	1.36789	-61.2543	0.387457	MIOS	Q9NXC5
BABA2_HUMAN	BRISC and BRCA1-A complex member 2	COVID / UCI	COVID	UCI	Q9NXR7	41.9312	23.3814	-0.842662	0.842662	-44.2386	0.557614	BABAM2	Q9NXR7
ABI2_HUMAN	Abl interactor 2	CONTROL / UCI	CONTROL	UCI	Q9NYB9	109.847	248.298	1.17658	1.17658	126.04	2.2604	ABI2	Q9NYB9
ARP10_HUMAN	Actin-related protein 10	COVID / UCI	COVID	UCI	Q9NZ32	34.765	21.9113	-0.665962	0.665962	-36.9732	0.630268	ACTR10	Q9NZ32
GGA3_HUMAN	ADP-ribosylation factor-binding protein GGA3	CONTROL / UCI	CONTROL	UCI	Q9NZ52	43.0665	24.8931	-0.790819	0.790819	-42.1984	0.578016	GGA3	Q9NZ52
GDE1_HUMAN	Glycerophosphodiester phosphodiesterase 1	COVID / UCI	COVID	UCI	Q9NZC3	29.4301	12.7299	-1.20908	1.20908	-56.7455	0.432545	GDE1	Q9NZC3
MYOF_HUMAN	Myoferlin	CONTROL / UCI	CONTROL	UCI	Q9NZM1	153.89	13.7572	-3.48364	3.48364	-91.0604	0.0893963	MYOF	Q9NZM1
COMD9_HUMAN	COMM domain-containing protein 9	CONTROL / UCI	CONTROL	UCI	Q9P000	39.7052	23.6741	-0.746017	0.746017	-40.3753	0.596247	COMMD9	Q9P000
PDP1_HUMAN	[Pyruvate dehydrogenase [acetyl-transferring]]-phosphatase 1, mitochondrial	COVID / UCI	COVID	UCI	Q9P0J1	39.9287	71.6763	0.844071	0.844071	79.5108	1.79511	PDP1	Q9P0J1
RAI14_HUMAN	Ankycorbin	COVID / UCI	COVID	UCI	Q9P0K7	33.2019	14.8564	-1.16018	1.16018	-55.2544	0.447456	RAI14	Q9P0K7
GMIP_HUMAN	GEM-interacting protein	COVID / UCI	COVID	UCI	Q9P107	16.8488	2.86762	-2.55472	2.55472	-82.9803	0.170197	GMIP	Q9P107
ABRAL_HUMAN	Costars family protein ABRACL	CONTROL / UCI	CONTROL	UCI	Q9P1F3	11.3246	49.4363	2.12611	2.12611	336.539	4.36539	ABRACL	Q9P1F3
K1522_HUMAN	Uncharacterized protein KIAA1522	CONTROL / UCI	CONTROL	UCI	Q9P206	10.8296	18.709	0.78876	0.78876	72.7589	1.72759	KIAA1522	Q9P206
RCC2_HUMAN	Protein RCC2	CONTROL / UCI	CONTROL	UCI	Q9P258	254.984	63.6402	-2.0024	2.0024	-75.0415	0.249585	RCC2	Q9P258
STK26_HUMAN	Serine/threonine-protein kinase 26	COVID / UCI	COVID	UCI	Q9P289	231.969	73.2904	-1.66224	1.66224	-68.4051	0.315949	STK26	Q9P289
HTR5B_HUMAN	HEAT repeat-containing protein 5B	CONTROL / UCI	CONTROL	UCI	Q9P2D3	38.5419	14.7923	-1.38158	1.38158	-61.6203	0.383797	HEATR5B	Q9P2D3
RRBP1_HUMAN	Ribosome-binding protein 1	COVID / UCI	COVID	UCI	Q9P2E9	352.769	208.113	-0.761358	0.761358	-41.0059	0.589941	RRBP1	Q9P2E9
CPSF2_HUMAN	Cleavage and polyadenylation specificity factor subunit 2	CONTROL / UCI	CONTROL	UCI	Q9P2I0	12.5284	4.8865	-1.35832	1.35832	-60.9965	0.390035	CPSF2	Q9P2I0
ATX10_HUMAN	Ataxin-10	CONTROL / UCI	CONTROL	UCI	Q9UBB4	46.0268	19.2491	-1.25768	1.25768	-58.1784	0.418216	ATXN10	Q9UBB4
MBD2_HUMAN	Methyl-CpG-binding domain protein 2	COVID / UCI	COVID	UCI	Q9UBB5	13.206	47.3905	1.8434	1.8434	258.855	3.58855	MBD2	Q9UBB5
COPG2_HUMAN	Coatomer subunit gamma-2	COVID / UCI	COVID	UCI	Q9UBF2	229.541	98.0812	-1.2267	1.2267	-57.2708	0.427292	COPG2	Q9UBF2
RBL2A_HUMAN;RBL2B_HUMAN	Rab-like protein 2A;Rab-like protein 2B	COVID / UCI	COVID	UCI	Q9UBK7;Q9UNT1	122.604	42.1496	-1.54041	1.54041	-65.6212	0.343788	RABL2A;RABL2B	Q9UBK7;Q9UNT1
SUN2_HUMAN	SUN domain-containing protein 2	COVID / UCI	COVID	UCI	Q9UH99	42.1956	25.1375	-0.747254	0.747254	-40.4263	0.595737	SUN2	Q9UH99
SEPT9_HUMAN	Septin-9	CONTROL / UCI	CONTROL	UCI	Q9UHD8	319.756	174.11	-0.876972	0.876972	-45.5491	0.544509	SEPTIN9	Q9UHD8
VATH_HUMAN	V-type proton ATPase subunit H	CONTROL / UCI	CONTROL	UCI	Q9UI12	107.396	39.8389	-1.43068	1.43068	-62.9045	0.370955	ATP6V1H	Q9UI12
MSRA_HUMAN	Mitochondrial peptide methionine sulfoxide reductase	COVID / UCI	COVID	UCI	Q9UJ68	110.968	70.0267	-0.664166	0.664166	-36.8947	0.631053	MSRA	Q9UJ68
HACL1_HUMAN	2-hydroxyacyl-CoA lyase 1	CONTROL / UCI	CONTROL	UCI	Q9UJ83	43.3296	18.3486	-1.23969	1.23969	-57.6535	0.423465	HACL1	Q9UJ83
ZPI_HUMAN	Protein Z-dependent protease inhibitor	COVID / UCI	COVID	UCI	Q9UK55	23.2139	7.95439	-1.54516	1.54516	-65.7343	0.342657	SERPINA10	Q9UK55
BAG5_HUMAN	BAG family molecular chaperone regulator 5	COVID / UCI	COVID	UCI	Q9UL15	80.883	41.4471	-0.964565	0.964565	-48.7567	0.512433	BAG5	Q9UL15
DNPEP_HUMAN	Aspartyl aminopeptidase	COVID / UCI	COVID	UCI	Q9ULA0	607.229	263.864	-1.20244	1.20244	-56.5462	0.434538	DNPEP	Q9ULA0
MRTFB_HUMAN	Myocardin-related transcription factor B	COVID / UCI	COVID	UCI	Q9ULH7	27.8439	53.8413	0.951353	0.951353	93.3685	1.93369	MRTFB	Q9ULH7
PRP19_HUMAN	Pre-mRNA-processing factor 19	CONTROL / UCI	CONTROL	UCI	Q9UMS4	150.718	63.4154	-1.24894	1.24894	-57.9244	0.420756	PRPF19	Q9UMS4
CHIP_HUMAN	E3 ubiquitin-protein ligase CHIP	COVID / UCI	COVID	UCI	Q9UNE7	174.554	45.0392	-1.95442	1.95442	-74.1975	0.258025	STUB1	Q9UNE7
PACN2_HUMAN	Protein kinase C and casein kinase substrate in neurons protein 2	COVID / UCI	COVID	UCI	Q9UNF0	301.779	191.445	-0.656562	0.656562	-36.5612	0.634388	PACSIN2	Q9UNF0
MAGD2_HUMAN	Melanoma-associated antigen D2	CONTROL / UCI	CONTROL	UCI	Q9UNF1	17.4195	7.85951	-1.14819	1.14819	-54.881	0.45119	MAGED2	Q9UNF1
FAF1_HUMAN	FAS-associated factor 1	COVID / UCI	COVID	UCI	Q9UNN5	113.368	63.7501	-0.830518	0.830518	-43.7673	0.562327	FAF1	Q9UNN5
PP6R1_HUMAN	Serine/threonine-protein phosphatase 6 regulatory subunit 1	CONTROL / UCI	CONTROL	UCI	Q9UPN7	70.2292	30.9288	-1.18312	1.18312	-55.9602	0.440398	PPP6R1	Q9UPN7
EXOC7_HUMAN	Exocyst complex component 7	CONTROL / UCI	CONTROL	UCI	Q9UPT5	95.6964	61.6576	-0.634186	0.634186	-35.5696	0.644304	EXOC7	Q9UPT5
DICER_HUMAN	Endoribonuclease Dicer	COVID / UCI	COVID	UCI	Q9UPY3	17.7117	3.82305	-2.21191	2.21191	-78.4152	0.215848	DICER1	Q9UPY3
SMC3_HUMAN	Structural maintenance of chromosomes protein 3	CONTROL / UCI	CONTROL	UCI	Q9UQE7	660.069	310.048	-1.09013	1.09013	-53.028	0.46972	SMC3	Q9UQE7
EXOG_HUMAN	Nuclease EXOG, mitochondrial	COVID / UCI	COVID	UCI	Q9Y2C4	4.70867	23.2689	2.30501	2.30501	394.171	4.94171	EXOG	Q9Y2C4
EXC6B_HUMAN	Exocyst complex component 6B	CONTROL / UCI	CONTROL	UCI	Q9Y2D4	40.6061	11.2744	-1.84865	1.84865	-72.2347	0.277653	EXOC6B	Q9Y2D4
DLGP4_HUMAN	Disks large-associated protein 4	CONTROL / UCI	CONTROL	UCI	Q9Y2H0	110.683	44.9231	-1.3009	1.3009	-59.4127	0.405873	DLGAP4	Q9Y2H0
COG6_HUMAN	Conserved oligomeric Golgi complex subunit 6	COVID / UCI	COVID	UCI	Q9Y2V7	61.4054	38.3023	-0.680933	0.680933	-37.6238	0.623762	COG6	Q9Y2V7
NOP58_HUMAN	Nucleolar protein 58	CONTROL / UCI	CONTROL	UCI	Q9Y2X3	52.2916	28.5465	-0.873265	0.873265	-45.409	0.54591	NOP58	Q9Y2X3
AAR2_HUMAN	Protein AAR2 homolog	COVID / UCI	COVID	UCI	Q9Y312	35.0219	19.9566	-0.811386	0.811386	-43.0166	0.569834	AAR2	Q9Y312
NOSIP_HUMAN	Nitric oxide synthase-interacting protein	COVID / UCI	COVID	UCI	Q9Y314	27.6202	14.017	-0.97855	0.97855	-49.2511	0.507489	NOSIP	Q9Y314
MEMO1_HUMAN	Protein MEMO1	CONTROL / UCI	CONTROL	UCI	Q9Y316	47.5324	25.0458	-0.924344	0.924344	-47.308	0.52692	MEMO1	Q9Y316
SHLB1_HUMAN	Endophilin-B1	COVID / UCI	COVID	UCI	Q9Y371	174.278	117.655	-0.566823	0.566823	-32.4898	0.675102	SH3GLB1	Q9Y371
RTCB_HUMAN	RNA-splicing ligase RtcB homolog	CONTROL / UCI	CONTROL	UCI	Q9Y3I0	381.001	179.465	-1.08609	1.08609	-52.8964	0.471036	RTCB	Q9Y3I0
RBGP1_HUMAN	Rab GTPase-activating protein 1	COVID / UCI	COVID	UCI	Q9Y3P9	22.5897	118.24	2.38798	2.38798	423.425	5.23425	RABGAP1	Q9Y3P9
TLN1_HUMAN	Talin-1	CONTROL / UCI	CONTROL	UCI	Q9Y490	639.857	290.074	-1.14133	1.14133	-54.6659	0.453341	TLN1	Q9Y490
C170B_HUMAN	Centrosomal protein of 170 kDa protein B	CONTROL / UCI	CONTROL	UCI	Q9Y4F5	31.7354	12.3468	-1.36195	1.36195	-61.0944	0.389056	CEP170B	Q9Y4F5
PRC2C_HUMAN	Protein PRRC2C	CONTROL / UCI	CONTROL	UCI	Q9Y520	47.6802	19.9217	-1.25905	1.25905	-58.218	0.41782	PRRC2C	Q9Y520
TNPO3_HUMAN	Transportin-3	CONTROL / UCI	CONTROL	UCI	Q9Y5L0	32.9636	12.9037	-1.35309	1.35309	-60.8548	0.391452	TNPO3	Q9Y5L0
IRAK3_HUMAN	Interleukin-1 receptor-associated kinase 3	COVID / UCI	COVID	UCI	Q9Y616	171.268	8.93597	-4.26048	4.26048	-94.7825	0.0521755	IRAK3	Q9Y616
COPG1_HUMAN	Coatomer subunit gamma-1	COVID / UCI	COVID	UCI	Q9Y678	588.152	280.349	-1.06896	1.06896	-52.3339	0.476661	COPG1	Q9Y678
BIG1_HUMAN	Brefeldin A-inhibited guanine nucleotide-exchange protein 1	CONTROL / UCI	CONTROL	UCI	Q9Y6D6	106.914	40.1572	-1.41272	1.41272	-62.4397	0.375603	ARFGEF1	Q9Y6D6
STK24_HUMAN	Serine/threonine-protein kinase 24	CONTROL / UCI	CONTROL	UCI	Q9Y6E0	291.68	229.1	-0.348408	0.348408	-21.455	0.78545	STK24	Q9Y6E0
CHCH2_HUMAN	Coiled-coil-helix-coiled-coil-helix domain-containing protein 2	CONTROL / UCI	CONTROL	UCI	Q9Y6H1	117.249	13.4209	-3.12703	3.12703	-88.5536	0.114464	CHCHD2	Q9Y6H1
EPN1_HUMAN	Epsin-1	COVID / UCI	COVID	UCI	Q9Y6I3	34.0208	81.9919	1.26907	1.26907	141.006	2.41006	EPN1	Q9Y6I3
NEMO_HUMAN	NF-kappa-B essential modulator	COVID / UCI	COVID	UCI	Q9Y6K9	72.535	28.8888	-1.32817	1.32817	-60.1726	0.398274	IKBKG	Q9Y6K9
SQOR_HUMAN	Sulfide:quinone oxidoreductase, mitochondrial	CONTROL / UCI	CONTROL	UCI	Q9Y6N5	489.201	116.904	-2.06511	2.06511	-76.1031	0.238969	SQOR	Q9Y6N5
WASF2_HUMAN	Actin-binding protein WASF2	COVID / UCI	COVID	UCI	Q9Y6W5	76.7384	115.221	0.586387	0.586387	50.1482	1.50148	WASF2	Q9Y6W5
